# Supplementary material for: Tumor grafts derived from patients with head and neck squamous carcinoma authentically maintain the molecular and histologic characteristics of human cancers
Source: J Transl Med. 2013 Aug 27;11:198. doi: 10.1186/1479-5876-11-198 (PMC3844397; doi:10.1186/1479-5876-11-198)
Supplement: Additional file 3 — Heterotransplants that grew in mice vs. those that did not. Heterotransplants that grew in mice/those that did not. [file 1479-5876-11-198-S3.xlsx]

## Sheet: Top genes, up engrafting tumors
				3.Heterotransplants that grew in mice vs. those that did not
				Heterotransplants that grew in mice vs. those that did not	Heterotransplants that grew in mice/those that did not
Probe Set ID	Entrez ID	Gene Symbol	Gene Title	t test	fold change
206114_at	2043	EPHA4	EPH receptor A4	0.00387143	8.80395
203687_at	6376	CX3CL1	chemokine (C-X3-C motif) ligand 1	0.000484089	6.58041
234408_at	112744	IL17F	interleukin 17F	0.00374081	5.27884
231397_at	163404	LPPR5	lipid phosphate phosphatase-related protein type 5	0.00618787	5.15278
214952_at	4684	NCAM1	neural cell adhesion molecule 1	0.00183208	4.5056
206328_at	1013	CDH15	cadherin 15, type 1, M-cadherin (myotubule)	0.00286877	4.46224
210091_s_at	1837	DTNA	dystrobrevin, alpha	0.00314215	4.41015
210842_at	8828	NRP2	neuropilin 2	0.00109177	3.87794
1557849_at	---	---	---	0.00995382	3.83043
214251_s_at	4926	NUMA1	nuclear mitotic apparatus protein 1	0.00952366	3.78881
221076_at	---	---	---	0.0046095	3.74276
229880_at	643517	LOC100506014	hypothetical LOC100506014	0.00526976	3.69062
202535_at	8772	FADD	Fas (TNFRSF6)-associated via death domain	1.46193e-05	3.42278
215305_at	445372 /// 5156	PDGFRA	platelet-derived growth factor receptor, alpha polypeptide	0.00428519	3.19781
208190_s_at	51599	LSR	lipolysis stimulated lipoprotein receptor	0.00732881	3.17055
229823_at	---	RIMS2	regulating synaptic membrane exocytosis 2	0.00327015	3.16778
239061_at	348825	TPRXL	tetra-peptide repeat homeobox-like	0.00512489	3.1386
208712_at	595	CCND1	cyclin D1	0.00376186	3.12851
214559_at	1814	DRD3	dopamine receptor D3	0.00733585	3.06979
208711_s_at	595	CCND1	cyclin D1	0.00293733	2.99719
224274_at	84075	FSCB	fibrous sheath CABYR binding protein	0.00513576	2.87205
234570_at	58491	ZNF71	zinc finger protein 71	0.00908872	2.84212
213210_at	10629	TAF6L	TAF6-like RNA polymerase II, p300/CBP-associated factor (PCAF)-associated factor, 65kDa	0.00410846	2.81973
233491_at	285429	LOC100268168	hypothetical LOC100268168	0.00527458	2.74929
229938_at	388564	LOC388564	Hypothetical protein LOC388564	0.00584613	2.73294
221408_x_at	56124	PCDHB12	protocadherin beta 12	0.00786547	2.70921
242804_at	353497	POLN	polymerase (DNA directed) nu	0.000457578	2.69248
232159_at	58513	---	---	0.00579408	2.63397
200619_at	10992	SF3B2	splicing factor 3b, subunit 2, 145kDa	0.00171699	2.55045
215407_s_at	23245	ASTN2	astrotactin 2	0.00635821	2.54666
221521_s_at	51659	GINS2	GINS complex subunit 2 (Psf2 homolog)	0.00934344	2.5395
238141_s_at	---	---	---	0.00291089	2.48343
223452_s_at	25923	ATL3	atlastin GTPase 3	0.00272399	2.44567
240354_at	121273	C12orf54	chromosome 12 open reading frame 54	0.00718135	2.41358
1559354_a_at	149076	---	---	0.00941537	2.41066
222759_at	51111	SUV420H1	suppressor of variegation 4-20 homolog 1 (Drosophila)	0.00140489	2.31249
210079_x_at	7881	KCNAB1	potassium voltage-gated channel, shaker-related subfamily, beta member 1	0.00693999	2.19504
202065_s_at	8500	PPFIA1	protein tyrosine phosphatase, receptor type, f polypeptide (PTPRF), interacting protein (liprin), alpha 1	0.00660675	2.19064
210125_s_at	8815	BANF1	barrier to autointegration factor 1	0.00171258	2.18685
227450_at	121506	ERP27	endoplasmic reticulum protein 27	0.00260097	2.17369
1563822_at	---	LOC100131763	hypothetical LOC100131763	0.00424046	2.16119
202066_at	8500	PPFIA1	protein tyrosine phosphatase, receptor type, f polypeptide (PTPRF), interacting protein (liprin), alpha 1	0.000760384	2.13126
201059_at	2017	CTTN	cortactin	0.00481813	2.12848
225898_at	84058	WDR54	WD repeat domain 54	0.00805179	2.12617
235833_at	5471	PPAT	Phosphoribosyl pyrophosphate amidotransferase	0.00394004	2.11614
203114_at	10534	SSSCA1	Sjogren syndrome/scleroderma autoantigen 1	0.00150844	2.09721
218567_x_at	10072	DPP3	dipeptidyl-peptidase 3	0.00796042	2.07887
212022_s_at	4288	MKI67	antigen identified by monoclonal antibody Ki-67	0.00461435	2.03598
201774_s_at	9918	NCAPD2	non-SMC condensin I complex, subunit D2	0.00302114	2.02847
202152_x_at	7392	USF2	upstream transcription factor 2, c-fos interacting	0.00919207	2.02544
226328_at	83855	KLF16	Kruppel-like factor 16	0.00157958	1.95124
205748_s_at	55658	RNF126	ring finger protein 126	0.000627359	1.94705
237427_at	---	---	---	0.00846909	1.91769
232510_s_at	10072	DPP3	dipeptidyl-peptidase 3	1.1505e-05	1.9116
212275_s_at	10847	SRCAP	Snf2-related CREBBP activator protein	0.00464159	1.89639
201039_s_at	5886	RAD23A	RAD23 homolog A (S. cerevisiae)	0.00458133	1.88822
203189_s_at	4728	NDUFS8	NADH dehydrogenase (ubiquinone) Fe-S protein 8, 23kDa (NADH-coenzyme Q reductase)	0.00880234	1.88597
224699_s_at	57488	ESYT2	extended synaptotagmin-like protein 2	0.00989471	1.88559
210235_s_at	8500	PPFIA1	protein tyrosine phosphatase, receptor type, f polypeptide (PTPRF), interacting protein (liprin), alpha 1	0.00601459	1.88131
230538_at	399694	SHC4	SHC (Src homology 2 domain containing) family, member 4	0.00679517	1.87358
209878_s_at	5970	RELA	v-rel reticuloendotheliosis viral oncogene homolog A (avian)	0.00593054	1.86069
222027_at	64710	NUCKS1	Nuclear casein kinase and cyclin-dependent kinase substrate 1	0.00288317	1.83641
241353_s_at	402617	LOC100507507	hypothetical LOC100507507	1.72557e-05	1.82707
205740_s_at	79171	RBM42	RNA binding motif protein 42	0.00372545	1.82637
1554408_a_at	7083	TK1	thymidine kinase 1, soluble	0.00713815	1.80682
222424_s_at	64710	NUCKS1	nuclear casein kinase and cyclin-dependent kinase substrate 1	0.000682345	1.80389
217948_at	---	FAM127B	family with sequence similarity 127, member B	0.00714463	1.80115
216870_x_at	8847	DLEU2	deleted in lymphocytic leukemia 2 (non-protein coding)	0.00864075	1.79863
239377_at	84285	EIF1AD	eukaryotic translation initiation factor 1A domain containing	0.00136822	1.79121
225770_at	89970	RSPRY1	ring finger and SPRY domain containing 1	0.00408022	1.78208
220964_s_at	81876	RAB1B	RAB1B, member RAS oncogene family	0.00254987	1.76773
203826_s_at	9600	PITPNM1	phosphatidylinositol transfer protein, membrane-associated 1	0.00888225	1.76332
218286_s_at	9616	RNF7	ring finger protein 7	0.00222856	1.75678
228089_x_at	374395	TMEM179B	transmembrane protein 179B	0.00522852	1.75077
214879_x_at	7392	USF2	upstream transcription factor 2, c-fos interacting	0.00751791	1.74314
40562_at	2767	GNA11	guanine nucleotide binding protein (G protein), alpha 11 (Gq class)	0.00124221	1.7342
219718_at	55277	FGGY	FGGY carbohydrate kinase domain containing	0.00681853	1.72525
204267_x_at	9088	PKMYT1	protein kinase, membrane associated tyrosine/threonine 1	0.000377155	1.72419
218704_at	54894	RNF43	ring finger protein 43	0.00245279	1.72382
200001_at	826	CAPNS1	calpain, small subunit 1	0.00382196	1.72308
219530_at	79728	PALB2	partner and localizer of BRCA2	0.00139639	1.70761
219589_s_at	55260	TMEM143	transmembrane protein 143	0.00317653	1.69902
212015_x_at	5725	PTBP1	polypyrimidine tract binding protein 1	0.0027426	1.68162
224248_x_at	80011	FAM192A	family with sequence similarity 192, member A	0.00653056	1.68114
225294_s_at	58485	TRAPPC1	trafficking protein particle complex 1	0.00785933	1.68083
223012_at	80700	UBXN6	UBX domain protein 6	0.00341734	1.67861
218102_at	51071	DERA	deoxyribose-phosphate aldolase (putative)	0.0037917	1.67783
200846_s_at	5499	PPP1CA	protein phosphatase 1, catalytic subunit, alpha isozyme	0.00157157	1.67261
206137_at	9699	RIMS2	regulating synaptic membrane exocytosis 2	0.00927689	1.66877
211858_x_at	2778	GNAS	GNAS complex locus	0.005242	1.66622
211271_x_at	5725	PTBP1	polypyrimidine tract binding protein 1	0.00526252	1.66484
203267_s_at	1819	DRG2	developmentally regulated GTP binding protein 2	0.00570659	1.66117
223332_x_at	55658	RNF126	ring finger protein 126	2.86012e-05	1.65475
201871_s_at	51035	UBXN1	UBX domain protein 1	0.000905938	1.63746
229353_s_at	64710	NUCKS1	nuclear casein kinase and cyclin-dependent kinase substrate 1	0.00641817	1.63495
212680_x_at	26472	PPP1R14B	protein phosphatase 1, regulatory (inhibitor) subunit 14B	0.00318383	1.63068
214258_x_at	10524	KAT5	K(lysine) acetyltransferase 5	0.00213364	1.61879
564_at	2767	GNA11	guanine nucleotide binding protein (G protein), alpha 11 (Gq class)	0.00361665	1.61322
225773_at	89970	RSPRY1	ring finger and SPRY domain containing 1	0.00229078	1.59994
232349_x_at	55827	DCAF6	DDB1 and CUL4 associated factor 6	0.00703395	1.59485
202418_at	10897	YIF1A	Yip1 interacting factor homolog A (S. cerevisiae)	0.00445433	1.59058
201046_s_at	5886	RAD23A	RAD23 homolog A (S. cerevisiae)	0.000836423	1.58213
223406_x_at	80011	FAM192A	family with sequence similarity 192, member A	0.00674315	1.57974
204248_at	2767	GNA11	guanine nucleotide binding protein (G protein), alpha 11 (Gq class)	0.00255661	1.56139
215698_at	5927	KDM5A	lysine (K)-specific demethylase 5A	0.00496434	1.55475
209026_x_at	203068	TUBB	tubulin, beta	0.00657504	1.54992
201264_at	11316	COPE	coatomer protein complex, subunit epsilon	0.000575255	1.54804
202058_s_at	3836	KPNA1	karyopherin alpha 1 (importin alpha 5)	0.00729835	1.54354
201224_s_at	10250	SRRM1	serine/arginine repetitive matrix 1	0.00998542	1.52508
214474_at	5565	PRKAB2	protein kinase, AMP-activated, beta 2 non-catalytic subunit	0.00459634	1.52434
202102_s_at	23476	BRD4	bromodomain containing 4	0.00849182	1.52213
211944_at	23215	BAT2L2	HLA-B associated transcript 2-like 2	0.00540761	1.52033
201937_s_at	23549	DNPEP	aspartyl aminopeptidase	0.00455658	1.51416
203391_at	2286	FKBP2	FK506 binding protein 2, 13kDa	0.00512839	1.50142
200740_s_at	6612	SUMO3	SMT3 suppressor of mif two 3 homolog 3 (S. cerevisiae)	0.000116214	1.49491
216952_s_at	84823	LMNB2	lamin B2	0.00963523	1.49292
212997_s_at	11011	TLK2	tousled-like kinase 2	0.00578211	1.4833
200997_at	5936 /// 650029	RBM14 /// RBM4	RNA binding motif protein 14 /// RNA binding motif protein 4	0.00296579	1.4787
200053_at	9552	SPAG7	sperm associated antigen 7	0.0094352	1.47672
200695_at	5518	PPP2R1A	protein phosphatase 2, regulatory subunit A, alpha	0.00242727	1.47417
52169_at	92335	STRADA	STE20-related kinase adaptor alpha	0.00669767	1.47266
231209_at	91828	C14orf73	chromosome 14 open reading frame 73	0.00528592	1.46311
218463_s_at	80198	MUS81	MUS81 endonuclease homolog (S. cerevisiae)	0.000438913	1.45173
202189_x_at	5725	PTBP1	polypyrimidine tract binding protein 1	0.00557568	1.44582
211091_s_at	4771	NF2	neurofibromin 2 (merlin)	0.00214125	1.44528
225852_at	26057	ANKRD17	ankyrin repeat domain 17	0.00885803	1.44411
200948_at	8079	MLF2	myeloid leukemia factor 2	0.00789371	1.43225
203437_at	8834	TMEM11	transmembrane protein 11	0.0037373	1.43066
203602_s_at	7709	ZBTB17	zinc finger and BTB domain containing 17	0.00292841	1.42115
212571_at	57680	CHD8	chromodomain helicase DNA binding protein 8	0.00251568	1.41875
211901_s_at	5141	PDE4A	phosphodiesterase 4A, cAMP-specific	0.00854587	1.41113
203250_at	22828	RBM16	RNA binding motif protein 16	0.000333361	1.4103

## Sheet: Enriched GO Terms
Category	Term	Count in Selected Genes	Count in Total Population	P-value
GO	nucleus	36	3782	0.000364979
GO	liver development	2	6	0.000442751
GO	cell cycle	9	422	0.000536534
GO	dopamine receptor signaling pathway	2	7	0.000617626
GO	intracellular part	58	7475	0.000661515
GO	intracellular membrane-bounded organelle	46	5464	0.000665981
GO	membrane-bounded organelle	46	5464	0.000665981
GO	intracellular organelle	49	5964	0.000694954
GO	organelle	49	5965	0.000697845
GO	cytoplasm	18	1513	0.00146094
GO	response to stimulus	20	1859	0.00259903
GO	binding	71	10236	0.00279215
GO	response to stress	13	986	0.00294359
GO	4 iron, 4 sulfur cluster binding	2	16	0.00341706
GO	response to DNA damage stimulus	6	270	0.00379207
GO	histone acetyltransferase activity	2	19	0.00481728
GO	lysine N-acetyltransferase activity	2	19	0.00481728
GO	dipeptidyl-peptidase III activity	1	1	0.00549758
GO	aminopeptidase I activity	1	1	0.00549758
GO	aspartyl aminopeptidase activity	1	1	0.00549758
GO	Golgi to secretory vesicle transport	1	1	0.00549758
GO	deoxyribose-phosphate aldolase activity	1	1	0.00549758
GO	amidophosphoribosyltransferase activity	1	1	0.00549758
GO	ribulokinase activity	1	1	0.00549758
GO	leukocyte adhesive activation	1	1	0.00549758
GO	positive regulation of calcium-independent cell-cell adhesion	1	1	0.00549758
GO	positive regulation of cell-cell adhesion	1	1	0.00549758
GO	regulation of calcium-independent cell-cell adhesion	1	1	0.00549758
GO	SUMO conjugating enzyme activity	1	1	0.00549758
GO	condensin core heterodimer	1	1	0.00549758
GO	response to chemical stimulus	7	388	0.00562413
GO	DNA metabolic process	7	405	0.00705765
GO	DNA repair	5	222	0.00766518
GO	regulation of DNA binding	2	26	0.00892943
GO	GTP binding	6	329	0.00968448
GO	guanyl nucleotide binding	6	338	0.0109616
GO	guanyl ribonucleotide binding	6	338	0.0109616
GO	lymphotoxin A biosynthetic process	1	2	0.0109652
GO	regulation of melanocyte differentiation	1	2	0.0109652
GO	regulation of pigment cell differentiation	1	2	0.0109652
GO	poly-pyrimidine tract binding	1	2	0.0109652
GO	thymidine kinase activity	1	2	0.0109652
GO	cellular response to DNA damage stimulus	5	246	0.0116076
GO	chromatin modification	4	161	0.012052
GO	cytokine and chemokine mediated signaling pathway	2	31	0.0125503
GO	protein binding	42	5615	0.0132357
GO	response to organic substance	2	32	0.0133394
GO	cellular response to stress	5	258	0.0140195
GO	iron-sulfur cluster binding	2	33	0.0141495
GO	metal cluster binding	2	33	0.0141495
GO	nucleotide binding	18	1888	0.0144573
GO	post-translational protein modification	11	943	0.0146243
GO	chromatin assembly or disassembly	2	34	0.0149805
GO	regulation of binding	2	34	0.0149805
GO	cellular response to stimulus	5	264	0.0153434
GO	intracellular transport	8	588	0.0158531
GO	protein transport	8	589	0.0159999
GO	establishment of protein localization	8	590	0.0161476
GO	regulation of pigmentation during development	1	3	0.0164031
GO	Golgi trans cisterna	1	3	0.0164031
GO	re-entry into mitotic cell cycle	1	3	0.0164031
GO	hair follicle development	1	3	0.0164031
GO	response to UV-B	1	3	0.0164031
GO	nuclear lamina	1	3	0.0164031
GO	GTPase activity	4	178	0.0168441
GO	energy reserve metabolic process	2	37	0.0175957
GO	transferase activity, transferring phosphorus-containing groups	10	854	0.0191593
GO	induction of apoptosis	4	186	0.0194585
GO	induction of programmed cell death	4	187	0.019802
GO	kinase activity	9	741	0.0209511
GO	Golgi vesicle transport	3	107	0.0212289
GO	positive regulation of cellular process	10	869	0.0213298
GO	cell part	74	11508	0.02133
GO	regulation of chromatin assembly or disassembly	1	4	0.0218113
GO	regulation of granulocyte macrophage colony-stimulating factor biosynthetic process	1	4	0.0218113
GO	regulation of granulocyte macrophage colony-stimulating factor production	1	4	0.0218113
GO	COPI-coated vesicle	1	4	0.0218113
GO	mitotic spindle assembly	1	4	0.0218113
GO	natural killer cell mediated cytotoxicity	1	4	0.0218113
GO	natural killer cell mediated immunity	1	4	0.0218113
GO	nuclear organization and biogenesis	1	4	0.0218113
GO	deoxyribonucleotide catabolic process	1	4	0.0218113
GO	purine base biosynthetic process	1	4	0.0218113
GO	protein phosphatase type 1 activity	1	4	0.0218113
GO	negative regulation of JAK-STAT cascade	1	4	0.0218113
GO	negative regulation of peptidyl-tyrosine phosphorylation	1	4	0.0218113
GO	negative regulation of tyrosine phosphorylation of STAT protein	1	4	0.0218113
GO	negative regulation of tyrosine phosphorylation of Stat3 protein	1	4	0.0218113
GO	cyclin-dependent protein kinase holoenzyme complex	1	4	0.0218113
GO	deoxynucleoside kinase activity	1	4	0.0218113
GO	negative chemotaxis	1	4	0.0218113
GO	redox signal response	1	4	0.0218113
GO	response to redox state	1	4	0.0218113
GO	phosphotransferase activity, alcohol group as acceptor	8	630	0.0229063
GO	RNA splicing	4	198	0.0238285
GO	regulation of molecular function	5	297	0.0241281
GO	purine ribonucleotide binding	15	1577	0.0256636
GO	ribonucleotide binding	15	1577	0.0256636
GO	chromosome organization	5	302	0.0256921
GO	macromolecular complex	17	1869	0.0262324
GO	N-acetyltransferase activity	2	46	0.0264861
GO	cell division	4	206	0.0270474
GO	dopamine binding	1	5	0.0271901
GO	dopamine receptor activity	1	5	0.0271901
GO	anaphase	1	5	0.0271901
GO	mitotic anaphase	1	5	0.0271901
GO	aldehyde-lyase activity	1	5	0.0271901
GO	nucleobase biosynthetic process	1	5	0.0271901
GO	negative regulation of protein amino acid phosphorylation	1	5	0.0271901
GO	phosphate binding	1	5	0.0271901
GO	protein kinase activity	7	534	0.0280145
GO	cellular process	61	9213	0.0285005
GO	regulation of DNA metabolic process	2	49	0.0297768
GO	biological_process	76	12025	0.0298893
GO	regulation of protein kinase activity	3	124	0.0310376
GO	NuA4 histone acetyltransferase complex	1	6	0.0325395
GO	leukocyte mediated cytotoxicity	1	6	0.0325395
GO	positive regulation of interleukin-12 biosynthetic process	1	6	0.0325395
GO	regulation of cell-cell adhesion	1	6	0.0325395
GO	protein sumoylation	1	6	0.0325395
GO	semaphorin receptor activity	1	6	0.0325395
GO	phosphatidylinositol transporter activity	1	6	0.0325395
GO	induction of apoptosis by oxidative stress	1	6	0.0325395
GO	insulin secretion	1	6	0.0325395
GO	positive regulation of apoptosis	4	219	0.03281
GO	regulation of kinase activity	3	127	0.0329768
GO	nuclear part	9	807	0.0337297
GO	positive regulation of programmed cell death	4	221	0.0337555
GO	regulation of transferase activity	3	130	0.0349779
GO	establishment of localization in cell	8	685	0.0351727
GO	N-acyltransferase activity	2	54	0.0355998
GO	purine nucleotide binding	15	1649	0.0361671
GO	energy derivation by oxidation of organic compounds	2	55	0.0368132
GO	regulation of protein kinase cascade	3	134	0.0377419
GO	nucleobase, nucleoside, nucleotide and nucleic acid metabolic process	20	2405	0.0377483
GO	H4/H2A histone acetyltransferase complex	1	7	0.0378599
GO	transcription initiation factor activity	1	7	0.0378599
GO	regulation of chromosome organization	1	7	0.0378599
GO	regulation of interleukin-8 biosynthetic process	1	7	0.0378599
GO	FK506 binding	1	7	0.0378599
GO	macrolide binding	1	7	0.0378599
GO	Golgi cisterna	1	7	0.0378599
GO	organelle subcompartment	1	7	0.0378599
GO	nuclear localization sequence binding	1	7	0.0378599
GO	3',5'-cyclic-AMP phosphodiesterase activity	1	7	0.0378599
GO	nucleobase, nucleoside and nucleotide biosynthetic process	1	7	0.0378599
GO	nucleobase, nucleoside, nucleotide and nucleic acid biosynthetic process	1	7	0.0378599
GO	purine base metabolic process	1	7	0.0378599
GO	negative regulation of phosphate metabolic process	1	7	0.0378599
GO	negative regulation of phosphorus metabolic process	1	7	0.0378599
GO	negative regulation of phosphorylation	1	7	0.0378599
GO	negative regulation of protein modification process	1	7	0.0378599
GO	negative regulation of protein catabolic process	1	7	0.0378599
GO	positive regulation of inflammatory response	1	7	0.0378599
GO	intracellular organelle part	18	2103	0.037884
GO	positive regulation of biological process	10	959	0.0382785
GO	acetyltransferase activity	2	57	0.0392871
GO	organelle part	18	2113	0.0394232
GO	DNA replication	3	137	0.0398863
GO	chromosomal part	4	234	0.0402884
GO	response to light stimulus	2	58	0.0405473
GO	regulation of cell adhesion	2	59	0.0418226
GO	establishment or maintenance of chromatin architecture	4	237	0.0418914
GO	regulation of cytokine biosynthetic process	2	60	0.0431129
GO	regulation of interleukin-8 production	1	8	0.0431512
GO	neuromuscular synaptic transmission	1	8	0.0431512
GO	MHC class I protein binding	1	8	0.0431512
GO	positive regulation of DNA binding	1	8	0.0431512
GO	regulation of action potential	1	8	0.0431512
GO	chylomicron	1	8	0.0431512
GO	plasma lipoprotein particle	1	8	0.0431512
GO	protein-lipid complex	1	8	0.0431512
GO	regulation of tyrosine phosphorylation of Stat3 protein	1	8	0.0431512
GO	defense response to virus	1	8	0.0431512
GO	regulation of interleukin-12 biosynthetic process	1	8	0.0431512
GO	death receptor binding	1	8	0.0431512
GO	protein modification process	11	1118	0.0434511
GO	negative regulation of protein metabolic process	2	63	0.0470715
GO	histone acetyltransferase complex	1	9	0.0484137
GO	regulation of interleukin-6 biosynthetic process	1	9	0.0484137
GO	regulation of interleukin-6 production	1	9	0.0484137
GO	cell killing	1	9	0.0484137
GO	G-protein signaling, adenylate cyclase activating pathway	1	9	0.0484137
GO	Golgi cis face	1	9	0.0484137
GO	NF-kappaB binding	1	9	0.0484137
GO	positive regulation of cell adhesion	1	9	0.0484137
GO	immune effector process	2	65	0.0497818
GO	protein kinase binding	2	65	0.0497818
GO	protein complex	13	1430	0.0499773
GO	protein targeting	3	151	0.0506889
GO	biopolymer modification	11	1150	0.0513622
GO	vesicle-mediated transport	5	368	0.0525381
GO	transmembrane receptor protein tyrosine kinase activity	2	67	0.0525473
GO	molecular_function	81	13235	0.0532307
GO	COPI vesicle coat	1	10	0.0536475
GO	intramolecular oxidoreductase activity, transposing S-S bonds	1	10	0.0536475
GO	protein disulfide isomerase activity	1	10	0.0536475
GO	positive regulation of binding	1	10	0.0536475
GO	regulation of interleukin-12 production	1	10	0.0536475
GO	response to oxidative stress	2	70	0.0567957
GO	positive regulation of transcription	4	263	0.0572808
GO	phosphate metabolic process	8	759	0.0578321
GO	phosphorus metabolic process	8	759	0.0578321
GO	positive regulation of gene expression	4	264	0.057926
GO	ER to Golgi vesicle-mediated transport	2	71	0.0582378
GO	lipid transporter activity	2	71	0.0582378
GO	histone acetylation	1	11	0.0588528
GO	cytokine biosynthetic process	1	11	0.0588528
GO	intramolecular oxidoreductase activity, interconverting keto- and enol-groups	1	11	0.0588528
GO	deoxyribonucleotide metabolic process	1	11	0.0588528
GO	unfolded protein response	1	11	0.0588528
GO	negative regulation of catabolic process	1	11	0.0588528
GO	peptide hormone secretion	1	11	0.0588528
GO	peptide secretion	1	11	0.0588528
GO	embryonic development	2	73	0.0611599
GO	plasma membrane	7	639	0.0625676
GO	cytokine metabolic process	1	12	0.0640297
GO	NLS-bearing substrate import into nucleus	1	12	0.0640297
GO	regulation of tyrosine phosphorylation of STAT protein	1	12	0.0640297
GO	protein N-terminus binding	1	12	0.0640297
GO	nucleoside kinase activity	1	12	0.0640297
GO	apoptotic program	1	12	0.0640297
GO	hormone secretion	1	12	0.0640297
GO	nuclear transport	2	75	0.0641312
GO	nucleocytoplasmic transport	2	75	0.0641312
GO	positive regulation of nucleobase, nucleoside, nucleotide and nucleic acid metabolic process	4	274	0.0645923
GO	kinase binding	2	76	0.0656349
GO	organ development	5	396	0.0675314
GO	response to radiation	2	78	0.0686776
GO	regulation of interleukin-2 biosynthetic process	1	13	0.0691785
GO	regulation of interleukin-2 production	1	13	0.0691785
GO	MHC protein binding	1	13	0.0691785
GO	nucleobase metabolic process	1	13	0.0691785
GO	regulation of JAK-STAT cascade	1	13	0.0691785
GO	regulation of protein catabolic process	1	13	0.0691785
GO	vascular endothelial growth factor receptor activity	1	13	0.0691785
GO	protein export from nucleus	1	13	0.0691785
GO	calcium ion-dependent exocytosis	1	13	0.0691785
GO	hormone transport	1	13	0.0691785
GO	cellular biopolymer metabolic process	30	4205	0.069706
GO	intracellular non-membrane-bounded organelle	9	929	0.0699133
GO	non-membrane-bounded organelle	9	929	0.0699133
GO	transmembrane receptor protein kinase activity	2	81	0.073327
GO	retrograde vesicle-mediated transport, Golgi to ER	1	14	0.0742991
GO	microtubule cytoskeleton	1	14	0.0742991
GO	lactation	1	14	0.0742991
GO	induction of apoptosis via death domain receptors	1	14	0.0742991
GO	histone binding	1	14	0.0742991
GO	regulation of cytokine production	2	82	0.074899
GO	response to virus	2	82	0.074899
GO	nucleic acid binding	22	2929	0.0759281
GO	biopolymer metabolic process	30	4240	0.0761749
GO	generation of precursor metabolites and energy	3	180	0.0770323
GO	response to external stimulus	5	415	0.0789332
GO	cartilage development	1	15	0.0793919
GO	negative regulation of angiogenesis	1	15	0.0793919
GO	DNA-directed DNA polymerase activity	1	15	0.0793919
GO	negative regulation of protein kinase cascade	1	15	0.0793919
GO	fat cell differentiation	1	15	0.0793919
GO	calpain activity	1	15	0.0793919
GO	neural crest cell migration	1	15	0.0793919
GO	protein tyrosine kinase activity	2	86	0.0812929
GO	identical protein binding	4	297	0.0813776
GO	cellular_component	76	12479	0.0819836
GO	positive regulation of macromolecule biosynthetic process	4	300	0.0837128
GO	regulation of transcription factor activity	1	16	0.0844568
GO	signal sequence binding	1	16	0.0844568
GO	spindle pole	1	16	0.0844568
GO	glutamine metabolic process	1	16	0.0844568
GO	heterogeneous nuclear ribonucleoprotein complex	1	16	0.0844568
GO	hair cycle process	1	16	0.0844568
GO	molting cycle process	1	16	0.0844568
GO	positive regulation of response to external stimulus	1	16	0.0844568
GO	activation of protein kinase activity	1	16	0.0844568
GO	mitotic chromosome condensation	1	16	0.0844568
GO	positive regulation of I-kappaB kinase/NF-kappaB cascade	2	88	0.0845514
GO	regulation of developmental process	7	688	0.0850112
GO	Golgi apparatus	3	188	0.0851772
GO	positive regulation of developmental process	4	303	0.0860808
GO	nucleoside phosphate metabolic process	3	189	0.0862204
GO	nucleotide metabolic process	3	189	0.0862204
GO	primary metabolic process	36	5310	0.087214
GO	cellular macromolecule metabolic process	30	4299	0.0880296
GO	transferase activity	13	1569	0.0891929
GO	positive regulation of cellular biosynthetic process	4	307	0.0892889
GO	ephrin receptor activity	1	17	0.0894942
GO	mismatched DNA binding	1	17	0.0894942
GO	pigmentation during development	1	17	0.0894942
GO	protein phosphatase type 2A complex	1	17	0.0894942
GO	cyclin-dependent protein kinase regulator activity	1	17	0.0894942
GO	activation of NF-kappaB transcription factor	1	17	0.0894942
GO	molting cycle	1	17	0.0894942
GO	positive regulation of defense response	1	17	0.0894942
GO	potassium channel regulator activity	1	17	0.0894942
GO	positive regulation of biosynthetic process	4	309	0.0909144
GO	cell fraction	8	839	0.0909875
GO	synaptic transmission	3	196	0.093674
GO	intra-Golgi vesicle-mediated transport	1	18	0.0945041
GO	spindle microtubule	1	18	0.0945041
GO	nucleotide catabolic process	1	18	0.0945041
GO	protein phosphatase type 2A regulator activity	1	18	0.0945041
GO	cell chemotaxis	1	18	0.0945041
GO	leukocyte chemotaxis	1	18	0.0945041
GO	regulation of apoptosis	5	440	0.0954158
GO	intracellular protein transport	4	315	0.0958763
GO	chromatin binding	2	95	0.0962574
GO	regulation of I-kappaB kinase/NF-kappaB cascade	2	95	0.0962574
GO	chromatin	2	96	0.097966
GO	heart development	2	96	0.097966
GO	regulation of programmed cell death	5	444	0.0982056
GO	protein amino acid phosphorylation	6	577	0.0986121
GO	nucleobase, nucleoside and nucleotide metabolic process	3	201	0.099156
GO	lymphocyte mediated immunity	1	19	0.0994867
GO	drug binding	1	19	0.0994867
GO	regulation of DNA recombination	1	19	0.0994867
GO	inactivation of MAPK activity	1	19	0.0994867
GO	negative regulation of MAP kinase activity	1	19	0.0994867
GO	Rab GTPase binding	1	19	0.0994867
GO	cell cycle process	4	321	0.100964
GO	negative regulation of progression through cell cycle	2	98	0.101409
GO	organelle organization	5	450	0.102468
GO	cell cycle phase	3	205	0.103633
GO	protein amino acid acetylation	1	20	0.104442
GO	proteoglycan metabolic process	1	20	0.104442
GO	leukocyte mediated immunity	1	20	0.104442
GO	peptide metabolic process	1	20	0.104442
GO	protein phosphatase inhibitor activity	1	20	0.104442
GO	regulation of membrane potential	1	20	0.104442
GO	DNA polymerase activity	1	20	0.104442
GO	carbohydrate kinase activity	1	20	0.104442
GO	macromolecule metabolic process	30	4377	0.105594
GO	aminopeptidase activity	1	21	0.109371
GO	Golgi-associated vesicle	1	21	0.109371
GO	adenylate cyclase activation	1	21	0.109371
GO	regulation of inflammatory response	1	21	0.109371
GO	translational initiation	1	21	0.109371
GO	chromosome condensation	1	21	0.109371
GO	secretion by cell	2	104	0.111933
GO	second-messenger-mediated signaling	2	105	0.113714
GO	RNA splicing factor activity, transesterification mechanism	1	22	0.114272
GO	androgen receptor binding	1	22	0.114272
GO	regulation of transforming growth factor beta receptor signaling pathway	1	22	0.114272
GO	cell cortex	1	22	0.114272
GO	regulation of DNA replication	1	22	0.114272
GO	regulation of catabolic process	1	22	0.114272
GO	response to UV	1	22	0.114272
GO	peptide transport	1	22	0.114272
GO	phosphorylation	6	603	0.115163
GO	soluble fraction	3	216	0.116349
GO	transition metal ion binding	18	2435	0.11659
GO	defense response	5	470	0.117329
GO	DNA binding	15	1959	0.117459
GO	cellular metabolic process	36	5452	0.117911
GO	mismatch repair	1	23	0.119147
GO	protein secretion	1	23	0.119147
GO	nucleotide-excision repair	1	23	0.119147
GO	detection of light stimulus involved in sensory perception	1	23	0.119147
GO	detection of light stimulus involved in visual perception	1	23	0.119147
GO	detection of stimulus involved in sensory perception	1	23	0.119147
GO	phototransduction	1	23	0.119147
GO	transcription regulator activity	10	1192	0.119857
GO	positive regulation of protein kinase cascade	2	109	0.120911
GO	positive regulation of macromolecule metabolic process	4	344	0.121587
GO	maintenance of fidelity during DNA-dependent DNA replication	1	24	0.123995
GO	3',5'-cyclic-nucleotide phosphodiesterase activity	1	24	0.123995
GO	RNA polymerase II transcription factor activity, enhancer binding	1	24	0.123995
GO	leukocyte migration	1	24	0.123995
GO	kinetochore	1	24	0.123995
GO	detection of light stimulus	1	24	0.123995
GO	detection of visible light	1	24	0.123995
GO	phospholipid transporter activity	1	24	0.123995
GO	nucleolus	2	111	0.124551
GO	transcriptional activator activity	2	111	0.124551
GO	mRNA processing	3	223	0.124732
GO	positive regulation of cellular metabolic process	4	349	0.126295
GO	double-strand break repair	1	25	0.128817
GO	pigmentation	1	25	0.128817
GO	heterotrimeric G-protein complex	1	25	0.128817
GO	cyclic-nucleotide phosphodiesterase activity	1	25	0.128817
GO	protein phosphatase regulator activity	1	25	0.128817
GO	cAMP-mediated signaling	1	25	0.128817
GO	enzyme binding	3	228	0.130852
GO	regulation of cellular process	35	5341	0.133283
GO	response to drug	1	26	0.133613
GO	ceramide metabolic process	1	26	0.133613
GO	regulation of Wnt receptor signaling pathway	1	26	0.133613
GO	anatomical structure development	8	921	0.134451
GO	RNA polymerase II transcription factor activity	3	231	0.134574
GO	cellular component organization	9	1072	0.135416
GO	biological adhesion	6	634	0.136619
GO	cell adhesion	6	634	0.136619
GO	positive regulation of metabolic process	4	360	0.13692
GO	histone deacetylase complex	1	27	0.138382
GO	striated muscle contraction	1	27	0.138382
GO	protein import into nucleus	1	27	0.138382
GO	phosphatase regulator activity	1	27	0.138382
GO	G1/S transition of mitotic cell cycle	1	27	0.138382
GO	membrane fraction	6	638	0.139519
GO	metabolic process	38	5892	0.141412
GO	protein amino acid acylation	1	28	0.143125
GO	nuclear import	1	28	0.143125
GO	nucleoside metabolic process	1	29	0.147843
GO	pigment biosynthetic process	1	29	0.147843
GO	glucan metabolic process	1	29	0.147843
GO	glycogen metabolic process	1	29	0.147843
GO	sphingoid metabolic process	1	29	0.147843
GO	detection of abiotic stimulus	1	29	0.147843
GO	condensed chromosome	1	29	0.147843
GO	DNA packaging	1	29	0.147843
GO	ATP binding	10	1248	0.148179
GO	isomerase activity	2	124	0.148809
GO	response to abiotic stimulus	2	124	0.148809
GO	insoluble fraction	6	651	0.149141
GO	homophilic cell adhesion	2	125	0.150714
GO	spliceosome	2	125	0.150714
GO	protein amino acid dephosphorylation	2	125	0.150714
GO	mRNA metabolic process	3	244	0.151115
GO	cation binding	23	3361	0.151435
GO	nucleoside-triphosphatase activity	6	655	0.152161
GO	steroid hormone receptor binding	1	30	0.152534
GO	reproductive process in a multicellular organism	1	30	0.152534
GO	cellular macromolecular complex assembly	3	246	0.153717
GO	transcription factor binding	4	378	0.155056
GO	regulation of cell growth	2	128	0.156457
GO	chemotaxis	2	128	0.156457
GO	taxis	2	128	0.156457
GO	adenyl ribonucleotide binding	10	1264	0.156864
GO	ER-Golgi intermediate compartment	1	31	0.157201
GO	regulation of peptidyl-tyrosine phosphorylation	1	31	0.157201
GO	channel regulator activity	1	31	0.157201
GO	mitosis	2	129	0.15838
GO	biological regulation	37	5781	0.158799
GO	peptidyl-prolyl cis-trans isomerase activity	1	32	0.161841
GO	cellular homeostasis	2	131	0.162241
GO	cell migration	2	131	0.162241
GO	anti-apoptosis	2	132	0.164178
GO	cis-trans isomerase activity	1	33	0.166457
GO	protein amino acid ADP-ribosylation	1	33	0.166457
GO	pigment metabolic process	1	33	0.166457
GO	protein serine/threonine phosphatase complex	1	33	0.166457
GO	regulation of defense response	1	33	0.166457
GO	regulation of mitosis	1	33	0.166457
GO	cell motility	3	257	0.168272
GO	cellular macromolecular complex subunit organization	3	259	0.170961
GO	androgen receptor signaling pathway	1	34	0.171047
GO	regulation of angiogenesis	1	34	0.171047
GO	mitochondrial electron transport, NADH to ubiquinone	1	34	0.171047
GO	antigen binding	1	34	0.171047
GO	auxiliary transport protein activity	1	34	0.171047
GO	induction of apoptosis by intracellular signals	1	34	0.171047
GO	regulation of biological process	35	5475	0.171327
GO	pyrophosphatase activity	6	680	0.171651
GO	metallopeptidase activity	2	136	0.171966
GO	RNA processing	4	395	0.172971
GO	regulation of catalytic activity	3	261	0.173663
GO	positive regulation of signal transduction	2	137	0.173923
GO	hydrolase activity, acting on acid anhydrides, in phosphorus-containing anhydrides	6	683	0.174059
GO	lamellipodium	1	35	0.175612
GO	ruffle	1	35	0.175612
GO	extrinsic to plasma membrane	1	35	0.175612
GO	mitochondrial respiratory chain complex I	1	35	0.175612
GO	NADH dehydrogenase complex	1	35	0.175612
GO	respiratory chain complex I	1	35	0.175612
GO	detection of external stimulus	1	35	0.175612
GO	helicase activity	2	138	0.175883
GO	locomotion	2	138	0.175883
GO	hydrolase activity, acting on acid anhydrides	6	686	0.17648
GO	catalytic activity	30	4629	0.177604
GO	RNA metabolic process	6	689	0.178916
GO	iron ion binding	3	265	0.179103
GO	metal ion binding	24	3608	0.179267
GO	dephosphorylation	2	140	0.179815
GO	nuclear mRNA splicing, via spliceosome	1	36	0.180152
GO	RNA splicing, via transesterification reactions with bulged adenosine as nucleophile	1	36	0.180152
GO	RNA splicing, via transesterification reactions	1	36	0.180152
GO	carbon-carbon lyase activity	1	36	0.180152
GO	cyclic nucleotide metabolic process	1	36	0.180152
GO	in utero embryonic development	1	36	0.180152
GO	positive regulation of cell communication	2	141	0.181786
GO	cellular protein metabolic process	15	2114	0.182591
GO	amine binding	1	37	0.184668
GO	protein polymerization	1	37	0.184668
GO	negative regulation of cell growth	1	37	0.184668
GO	chordate embryonic development	1	37	0.184668
GO	regulation of growth	2	143	0.185737
GO	signal transduction	18	2621	0.187831
GO	negative regulation of developmental process	3	272	0.188734
GO	axon	1	38	0.189158
GO	NADH dehydrogenase (quinone) activity	1	38	0.189158
GO	NADH dehydrogenase (ubiquinone) activity	1	38	0.189158
GO	NADH dehydrogenase activity	1	38	0.189158
GO	embryonic development ending in birth or egg hatching	1	38	0.189158
GO	induction of apoptosis by extracellular signals	1	38	0.189158
GO	nuclear export	1	38	0.189158
GO	regulation of transcription from RNA polymerase II promoter	4	412	0.191571
GO	histone modification	1	39	0.193625
GO	chromatin remodeling	1	39	0.193625
GO	protein import	1	39	0.193625
GO	electron transport chain	1	39	0.193625
GO	oxidation reduction	1	39	0.193625
GO	respiratory electron transport chain	1	39	0.193625
GO	generation of a signal involved in cell-cell signaling	1	39	0.193625
GO	cytokine activity	2	147	0.193677
GO	macromolecular complex assembly	4	414	0.193801
GO	behavior	3	276	0.194298
GO	adenyl nucleotide binding	10	1334	0.197755
GO	protein metabolic process	15	2146	0.197984
GO	covalent chromatin modification	1	40	0.198067
GO	vesicle coat	1	40	0.198067
GO	regulation of protein amino acid phosphorylation	1	40	0.198067
GO	regulation of signal transduction	4	418	0.198285
GO	intramolecular oxidoreductase activity	1	41	0.202484
GO	amine receptor activity	1	41	0.202484
GO	positive regulation of cytokine biosynthetic process	1	41	0.202484
GO	nucleobase, nucleoside, nucleotide kinase activity	1	41	0.202484
GO	membrane coat	1	42	0.206878
GO	oxidoreductase activity, acting on NADH or NADPH, quinone or similar compound as acceptor	1	42	0.206878
GO	negative regulation of growth	1	42	0.206878
GO	single-stranded DNA binding	1	42	0.206878
GO	regulation of cell cycle process	1	42	0.206878
GO	macromolecular complex subunit organization	4	426	0.207348
GO	chromosome	2	154	0.207673
GO	ion binding	24	3683	0.208027
GO	response to other organism	2	155	0.209681
GO	chemokine activity	1	43	0.211247
GO	regulation of cyclin-dependent protein kinase activity	1	43	0.211247
GO	cellular component assembly	4	432	0.214224
GO	glutamine family amino acid metabolic process	1	44	0.215593
GO	negative regulation of kinase activity	1	44	0.215593
GO	negative regulation of protein kinase activity	1	44	0.215593
GO	negative regulation of transferase activity	1	44	0.215593
GO	chemokine receptor binding	1	44	0.215593
GO	cell redox homeostasis	1	44	0.215593
GO	intracellular signaling cascade	7	892	0.219723
GO	Golgi apparatus part	2	160	0.219754
GO	double-stranded DNA binding	1	45	0.219915
GO	transferase activity, transferring pentosyl groups	1	45	0.219915
GO	regulation of response to external stimulus	1	45	0.219915
GO	nervous system development	3	295	0.22125
GO	zinc ion binding	14	2030	0.223361
GO	secretion	2	162	0.223795
GO	coated pit	1	46	0.224214
GO	positive regulation of protein kinase activity	1	46	0.224214
GO	nucleoplasm part	3	298	0.225576
GO	tissue development	2	164	0.227842
GO	regulation of MAP kinase activity	1	47	0.228489
GO	regulation of protein modification process	1	47	0.228489
GO	positive regulation of kinase activity	1	47	0.228489
GO	acyltransferase activity	2	166	0.231894
GO	transferase activity, transferring acyl groups other than amino-acyl groups	2	166	0.231894
GO	pregnancy	1	48	0.23274
GO	steroid hormone receptor signaling pathway	1	49	0.236969
GO	regulation of phosphorylation	1	49	0.236969
GO	cell communication	19	2900	0.238255
GO	cell motion	3	307	0.238651
GO	nuclear hormone receptor binding	1	50	0.241174
GO	structure-specific DNA binding	1	50	0.241174
GO	extrinsic to membrane	1	50	0.241174
GO	sphingolipid metabolic process	1	50	0.241174
GO	positive regulation of transferase activity	1	50	0.241174
GO	organ morphogenesis	2	171	0.242044
GO	cellular polysaccharide metabolic process	1	52	0.249516
GO	regulation of phosphate metabolic process	1	52	0.249516
GO	regulation of phosphorus metabolic process	1	52	0.249516
GO	regulation of mitotic cell cycle	1	52	0.249516
GO	transferase activity, transferring acyl groups	2	175	0.25018
GO	regulation of cell communication	4	463	0.250692
GO	hormone receptor binding	1	53	0.253653
GO	intracellular receptor-mediated signaling pathway	1	53	0.253653
GO	copper ion binding	1	53	0.253653
GO	Ras GTPase binding	1	53	0.253653
GO	transcription activator activity	2	177	0.254251
GO	transcription coactivator activity	2	177	0.254251
GO	locomotory behavior	2	177	0.254251
GO	cytoskeleton	4	467	0.255496
GO	polysaccharide metabolic process	1	54	0.257767
GO	fatty acid biosynthetic process	1	54	0.257767
GO	negative regulation of apoptosis	2	179	0.258324
GO	exopeptidase activity	1	55	0.261859
GO	transcription initiation	1	55	0.261859
GO	nuclear pore	1	55	0.261859
GO	negative regulation of programmed cell death	2	181	0.262398
GO	ribonucleoprotein complex assembly	1	56	0.265928
GO	exocytosis	1	56	0.265928
GO	translation initiation factor activity	1	57	0.269975
GO	axon guidance	1	57	0.269975
GO	regulation of cell differentiation	2	185	0.270548
GO	transcription from RNA polymerase II promoter	2	186	0.272585
GO	endoplasmic reticulum	5	637	0.273062
GO	negative regulation of cellular protein metabolic process	1	58	0.274
GO	microtubule	2	191	0.282769
GO	heterocycle metabolic process	1	61	0.285944
GO	detection of stimulus	1	61	0.285944
GO	small GTPase binding	1	61	0.285944
GO	carboxylic acid biosynthetic process	1	62	0.289882
GO	organic acid biosynthetic process	1	62	0.289882
GO	DNA recombination	1	62	0.289882
GO	G-protein-coupled receptor binding	1	63	0.293798
GO	regulation of organelle organization	1	64	0.297693
GO	coated vesicle	1	64	0.297693
GO	myosin complex	1	64	0.297693
GO	oxidoreductase activity, acting on NADH or NADPH	1	64	0.297693
GO	protein kinase regulator activity	1	64	0.297693
GO	brain development	1	64	0.297693
GO	multi-organism process	2	199	0.299037
GO	cell projection	2	200	0.301068
GO	pore complex	1	65	0.301566
GO	cellular defense response	1	65	0.301566
GO	cell-matrix adhesion	1	65	0.301566
GO	cyclic-nucleotide-mediated signaling	1	65	0.301566
GO	regulation of protein metabolic process	2	201	0.303097
GO	calcium ion binding	6	828	0.304036
GO	protein transporter activity	1	67	0.30925
GO	cell-substrate adhesion	1	67	0.30925
GO	receptor binding	5	673	0.311535
GO	innate immune response	1	68	0.313061
GO	positive regulation of catalytic activity	1	68	0.313061
GO	cellular protein complex assembly	1	69	0.31685
GO	GTPase binding	1	69	0.31685
GO	transcription, DNA-dependent	2	209	0.319292
GO	phosphoric diester hydrolase activity	1	70	0.320619
GO	positive regulation of transcription, DNA-dependent	2	212	0.325344
GO	response to biotic stimulus	2	212	0.325344
GO	positive regulation of RNA metabolic process	2	213	0.327358
GO	RNA biosynthetic process	2	213	0.327358
GO	neuron projection	1	72	0.328095
GO	negative regulation of catalytic activity	1	72	0.328095
GO	protein modification by small protein conjugation	1	72	0.328095
GO	cytoplasmic vesicle part	1	73	0.331803
GO	purine nucleotide biosynthetic process	1	73	0.331803
GO	transcription factor activity	6	859	0.334181
GO	mitochondrial membrane part	1	75	0.339157
GO	angiogenesis	1	75	0.339157
GO	endonuclease activity	1	76	0.342804
GO	cytoskeletal part	4	538	0.343101
GO	regulation of progression through cell cycle	2	222	0.345414
GO	nucleoplasm	1	77	0.346431
GO	kinase regulator activity	1	77	0.346431
GO	antimicrobial humoral response (sensu Vertebrata)	1	78	0.350038
GO	protein modification	2	226	0.35339
GO	purine nucleotide metabolic process	1	81	0.360742
GO	cell surface	1	81	0.360742
GO	inflammatory response	2	231	0.363314
GO	ribonucleoprotein complex	3	391	0.364226
GO	cytokine binding	1	82	0.364271
GO	structural constituent of cytoskeleton	1	82	0.364271
GO	cellular aromatic compound metabolic process	1	82	0.364271
GO	epidermis development	1	83	0.36778
GO	molecular transducer activity	11	1752	0.36855
GO	signal transducer activity	11	1752	0.36855
GO	cellular chemical homeostasis	1	84	0.371271
GO	cellular ion homeostasis	1	84	0.371271
GO	synapse	1	85	0.374742
GO	cell-cell adhesion	2	238	0.377112
GO	system development	3	402	0.380691
GO	protein complex assembly	2	240	0.381033
GO	positive regulation of response to stimulus	1	87	0.381628
GO	regulation of hormone levels	1	87	0.381628
GO	regulation of nucleobase, nucleoside, nucleotide and nucleic acid metabolic process	13	2127	0.386685
GO	protein heterodimerization activity	1	90	0.391816
GO	cellular macromolecule biosynthetic process	11	1798	0.401651
GO	neurotransmitter receptor activity	1	93	0.401838
GO	macromolecule biosynthetic process	11	1801	0.403819
GO	neurotransmitter binding	1	94	0.405142
GO	microtubule-based movement	1	94	0.405142
GO	translation factor activity, nucleic acid binding	1	95	0.408428
GO	nucleotidyltransferase activity	1	96	0.411696
GO	negative regulation of signal transduction	1	96	0.411696
GO	G-protein coupled receptor protein signaling pathway	4	595	0.414324
GO	negative regulation of cell communication	1	99	0.421393
GO	response to wounding	2	261	0.421537
GO	regulation of macromolecule metabolic process	14	2358	0.422453
GO	regulation of cellular metabolic process	14	2359	0.423099
GO	voltage-gated potassium channel activity	1	100	0.42459
GO	sensory perception of smell	1	101	0.42777
GO	cellular carbohydrate metabolic process	2	265	0.429103
GO	RNA binding	4	609	0.43164
GO	regulation of macromolecule biosynthetic process	13	2203	0.437392
GO	intermediate filament	1	106	0.443408
GO	anatomical structure formation	1	106	0.443408
GO	phosphoric ester hydrolase activity	2	273	0.44408
GO	regulation of cellular biosynthetic process	13	2220	0.448764
GO	protein dimerization activity	2	276	0.449641
GO	regulation of biosynthetic process	13	2222	0.450101
GO	regulation of metabolic process	14	2401	0.450247
GO	skeletal development	1	109	0.452587
GO	translation regulator activity	1	109	0.452587
GO	immune system process	4	628	0.454927
GO	cytoskeleton-dependent intracellular transport	1	111	0.458623
GO	transcription factor complex	1	111	0.458623
GO	regulation of anatomical structure morphogenesis	1	113	0.464593
GO	regulation of transcription	12	2071	0.469246
GO	potassium ion binding	1	116	0.473426
GO	GPI anchor binding	1	117	0.476338
GO	regulation of cell cycle	1	118	0.479234
GO	sensory perception of mechanical stimulus	1	119	0.482114
GO	sensory perception of sound	1	119	0.482114
GO	transcription cofactor activity	2	294	0.482343
GO	structural molecule activity	4	652	0.483899
GO	protein-DNA complex assembly	1	121	0.487828
GO	muscle contraction	1	123	0.493478
GO	muscle system process	1	123	0.493478
GO	manganese ion binding	1	123	0.493478
GO	sensory perception of chemical stimulus	1	124	0.496281
GO	potassium channel activity	1	124	0.496281
GO	cellular biosynthetic process	13	2292	0.496722
GO	carbohydrate metabolic process	3	490	0.507468
GO	cell-cell signaling	3	491	0.508838
GO	hydrolase activity	11	1948	0.509734
GO	vacuole	1	129	0.510063
GO	nucleotide biosynthetic process	1	129	0.510063
GO	immune response	3	496	0.515656
GO	regulation of transcription, DNA-dependent	11	1957	0.516114
GO	intracellular	10	1778	0.518544
GO	biopolymer biosynthetic process	10	1781	0.520758
GO	cellular biopolymer biosynthetic process	10	1781	0.520758
GO	protein homodimerization activity	1	133	0.520819
GO	cytosol	2	317	0.522368
GO	cytoplasmic membrane-bounded vesicle	1	134	0.523471
GO	membrane-bounded vesicle	1	134	0.523471
GO	microsome	1	134	0.523471
GO	regulation of RNA metabolic process	11	1972	0.526699
GO	endocytosis	1	136	0.528732
GO	vesicular fraction	1	137	0.531341
GO	microtubule-based process	1	138	0.533936
GO	leukocyte activation	1	138	0.533936
GO	nuclease activity	1	138	0.533936
GO	homeostatic process	2	324	0.534138
GO	biosynthetic process	13	2352	0.536087
GO	substrate-specific transporter activity	4	698	0.537653
GO	motor activity	1	140	0.539082
GO	membrane invagination	1	140	0.539082
GO	regulation of gene expression	12	2176	0.540956
GO	transmembrane receptor protein tyrosine kinase signaling pathway	1	141	0.541634
GO	phosphoprotein phosphatase activity	1	141	0.541634
GO	voltage-gated cation channel activity	1	141	0.541634
GO	cytoplasmic vesicle	1	145	0.551704
GO	vesicle	1	146	0.554187
GO	lyase activity	1	146	0.554187
GO	regulation of response to stimulus	1	146	0.554187
GO	peptide binding	1	147	0.556656
GO	magnesium ion binding	2	339	0.558695
GO	potassium ion transport	1	149	0.561554
GO	ubiquitin cycle	2	341	0.5619
GO	fatty acid metabolic process	1	151	0.566398
GO	membrane lipid metabolic process	1	158	0.582939
GO	cell activation	1	162	0.592109
GO	negative regulation of macromolecule metabolic process	2	363	0.596064
GO	voltage-gated channel activity	1	173	0.616309
GO	voltage-gated ion channel activity	1	173	0.616309
GO	ion homeostasis	1	180	0.630962
GO	peptidase activity, acting on L-amino acid peptides	2	367	0.989
GO	peptidase activity	2	430	0.989
GO	proteolysis	2	600	0.989
GO	integral to membrane	15	3801	0.989
GO	intrinsic to membrane	15	3814	0.989
GO	membrane part	20	4244	0.989
GO	membrane	20	4790	0.989
GO	transcription	7	1413	0.989
GO	cytoplasmic part	14	2621	0.989
GO	establishment of localization	12	2217	0.989
GO	transport	12	2204	0.989
GO	protein serine/threonine kinase activity	2	400	0.989
GO	regulation of cellular component organization	1	192	0.989
GO	developmental process	11	2234	0.989
GO	extracellular region part	3	682	0.989
GO	extracellular region	3	607	0.989
GO	extracellular space	2	447	0.989
GO	negative regulation of biological process	5	919	0.989
GO	regulation of multicellular organismal process	2	383	0.989
GO	cell surface receptor linked signal transduction	6	1119	0.989
GO	G-protein coupled receptor activity	2	405	0.989
GO	integral to plasma membrane	4	1014	0.989
GO	intrinsic to plasma membrane	4	1026	0.989
GO	plasma membrane part	6	1509	0.989
GO	receptor activity	6	1340	0.989
GO	rhodopsin-like receptor activity	1	239	0.989
GO	transmembrane receptor activity	4	776	0.989
GO	multicellular organismal process	8	1577	0.989
GO	system process	3	635	0.989
GO	enzyme linked receptor protein signaling pathway	1	200	0.989
GO	protein folding	1	223	0.989
GO	chemical homeostasis	1	208	0.989
GO	regulation of biological quality	3	623	0.989
GO	cognition	2	457	0.989
GO	neurological system process	2	464	0.989
GO	sensory perception	2	430	0.989
GO	transporter activity	4	990	0.989
GO	cell proliferation	1	336	0.989
GO	cell differentiation	3	588	0.989
GO	cellular developmental process	3	654	0.989
GO	multicellular organismal development	3	765	0.989
GO	mitochondrial part	1	319	0.989
GO	mitochondrion	3	728	0.989
GO	oxidoreductase activity	3	644	0.989
GO	cytoskeletal protein binding	1	374	0.989
GO	negative regulation of cell proliferation	1	203	0.989
GO	negative regulation of cellular process	4	860	0.989
GO	regulation of cell proliferation	2	418	0.989
GO	catabolic process	1	585	0.989
GO	cellular catabolic process	1	499	0.989
GO	hydrolase activity, acting on ester bonds	3	567	0.989
GO	anatomical structure morphogenesis	2	468	0.989
GO	amino acid metabolic process	1	204	0.989
GO	carboxylic acid metabolic process	2	426	0.989
GO	cellular amine metabolic process	1	310	0.989
GO	cellular amino acid and derivative metabolic process	1	260	0.989
GO	cellular nitrogen compound metabolic process	1	319	0.989
GO	nitrogen compound metabolic process	1	331	0.989
GO	organic acid metabolic process	2	428	0.989
GO	transferase activity, transferring glycosyl groups	1	234	0.989
GO	phosphatase activity	1	202	0.989
GO	cellular lipid metabolic process	2	497	0.989
GO	enzyme regulator activity	3	661	0.989
GO	lipid metabolic process	3	625	0.989
GO	negative regulation of cellular metabolic process	1	367	0.989
GO	negative regulation of metabolic process	2	375	0.989
GO	regulation of cellular protein metabolic process	1	190	0.989
GO	lipid biosynthetic process	1	233	0.989
GO	monocarboxylic acid metabolic process	1	205	0.989
GO	membrane organization	1	210	0.989
GO	reproductive process	1	303	0.989
GO	alkali metal ion binding	1	185	0.989
GO	cation channel activity	1	234	0.989
GO	cation transmembrane transporter activity	1	411	0.989
GO	cation transport	1	434	0.989
GO	channel activity	1	351	0.989
GO	gated channel activity	1	253	0.989
GO	ion channel activity	1	330	0.989
GO	ion transmembrane transporter activity	1	542	0.989
GO	ion transport	1	677	0.989
GO	metal ion transmembrane transporter activity	1	246	0.989
GO	metal ion transport	1	356	0.989
GO	monovalent inorganic cation transport	1	284	0.989
GO	passive transmembrane transporter activity	1	351	0.989
GO	substrate specific channel activity	1	339	0.989
GO	substrate-specific transmembrane transporter activity	1	545	0.989
GO	transmembrane transporter activity	1	636	0.989
GO	sequence-specific DNA binding	1	447	0.989
GO	small GTPase mediated signal transduction	1	255	0.989
GO	positive regulation of cell proliferation	1	191	0.989
GO	GTPase regulator activity	1	349	0.989
GO	small GTPase regulator activity	1	220	0.989
GO	pronucleus	1	6	0.0325395

## Sheet: GO Terms with Genes
Category	Term	Count in Selected Genes	Count in Total Population	P-value	Gene	Gene Symbol	Title
GO	nucleus	36	3782	0.000364979	10250	SRRM1	serine/arginine repetitive matrix 1
GO	nucleus	36	3782	0.000364979	10524	KAT5	K(lysine) acetyltransferase 5
GO	nucleus	36	3782	0.000364979	10629	TAF6L	TAF6-like RNA polymerase II, p300/CBP-associated factor (PCAF)-associated factor, 65kDa
GO	nucleus	36	3782	0.000364979	10992	SF3B2	splicing factor 3b, subunit 2, 145kDa
GO	nucleus	36	3782	0.000364979	11011	TLK2	tousled-like kinase 2
GO	nucleus	36	3782	0.000364979	23476	BRD4	bromodomain containing 4
GO	nucleus	36	3782	0.000364979	353497	POLN	polymerase (DNA directed) nu
GO	nucleus	36	3782	0.000364979	3836	KPNA1	karyopherin alpha 1 (importin alpha 5)
GO	nucleus	36	3782	0.000364979	4288	MKI67	antigen identified by monoclonal antibody Ki-67
GO	nucleus	36	3782	0.000364979	4771	NF2	neurofibromin 2 (merlin)
GO	nucleus	36	3782	0.000364979	4926	NUMA1	nuclear mitotic apparatus protein 1
GO	nucleus	36	3782	0.000364979	51111	SUV420H1	suppressor of variegation 4-20 homolog 1 (Drosophila)
GO	nucleus	36	3782	0.000364979	51659	GINS2	GINS complex subunit 2 (Psf2 homolog)
GO	nucleus	36	3782	0.000364979	5518	PPP2R1A	protein phosphatase 2 (formerly 2A), regulatory subunit A, alpha isoform
GO	nucleus	36	3782	0.000364979	5725	PTBP1	polypyrimidine tract binding protein 1
GO	nucleus	36	3782	0.000364979	57680	CHD8	chromodomain helicase DNA binding protein 8
GO	nucleus	36	3782	0.000364979	58491	ZNF71	zinc finger protein 71
GO	nucleus	36	3782	0.000364979	58513	EPS15L1	epidermal growth factor receptor pathway substrate 15-like 1
GO	nucleus	36	3782	0.000364979	5886	RAD23A	RAD23 homolog A (S. cerevisiae)
GO	nucleus	36	3782	0.000364979	5927	JARID1A	jumonji, AT rich interactive domain 1A
GO	nucleus	36	3782	0.000364979	595	CCND1	cyclin D1
GO	nucleus	36	3782	0.000364979	5970	RELA	v-rel reticuloendotheliosis viral oncogene homolog A (avian)
GO	nucleus	36	3782	0.000364979	64710	NUCKS1	nuclear casein kinase and cyclin-dependent kinase substrate 1
GO	nucleus	36	3782	0.000364979	7392	USF2	upstream transcription factor 2, c-fos interacting
GO	nucleus	36	3782	0.000364979	7709	ZBTB17	zinc finger and BTB domain containing 17
GO	nucleus	36	3782	0.000364979	79728	PALB2	partner and localizer of BRCA2
GO	nucleus	36	3782	0.000364979	80011	NIP30	NEFA-interacting nuclear protein NIP30
GO	nucleus	36	3782	0.000364979	80198	MUS81	MUS81 endonuclease homolog (S. cerevisiae)
GO	nucleus	36	3782	0.000364979	8079	MLF2	myeloid leukemia factor 2
GO	nucleus	36	3782	0.000364979	83855	KLF16	Kruppel-like factor 16
GO	nucleus	36	3782	0.000364979	84823	LMNB2	lamin B2
GO	nucleus	36	3782	0.000364979	8815	BANF1	barrier to autointegration factor 1
GO	nucleus	36	3782	0.000364979	92335	STRADA	STE20-related kinase adaptor alpha
GO	nucleus	36	3782	0.000364979	9552	SPAG7	sperm associated antigen 7
GO	nucleus	36	3782	0.000364979	9616	RNF7	ring finger protein 7
GO	nucleus	36	3782	0.000364979	9918	NCAPD2	non-SMC condensin I complex, subunit D2
GO	liver development	2	6	0.000442751	51599	LSR	lipolysis stimulated lipoprotein receptor
GO	liver development	2	6	0.000442751	5970	RELA	v-rel reticuloendotheliosis viral oncogene homolog A (avian)
GO	cell cycle	9	422	0.000536534	10534	SSSCA1	Sjogren syndrome/scleroderma autoantigen 1
GO	cell cycle	9	422	0.000536534	11011	TLK2	tousled-like kinase 2
GO	cell cycle	9	422	0.000536534	4288	MKI67	antigen identified by monoclonal antibody Ki-67
GO	cell cycle	9	422	0.000536534	4771	NF2	neurofibromin 2 (merlin)
GO	cell cycle	9	422	0.000536534	5499	PPP1CA	protein phosphatase 1, catalytic subunit, alpha isoform
GO	cell cycle	9	422	0.000536534	595	CCND1	cyclin D1
GO	cell cycle	9	422	0.000536534	9088	PKMYT1	protein kinase, membrane associated tyrosine/threonine 1
GO	cell cycle	9	422	0.000536534	92335	STRADA	STE20-related kinase adaptor alpha
GO	cell cycle	9	422	0.000536534	9918	NCAPD2	non-SMC condensin I complex, subunit D2
GO	dopamine receptor signaling pathway	2	7	0.000617626	1814	DRD3	dopamine receptor D3
GO	dopamine receptor signaling pathway	2	7	0.000617626	83855	KLF16	Kruppel-like factor 16
GO	intracellular part	58	7475	0.000661515	10072	DPP3	dipeptidyl-peptidase 3
GO	intracellular part	58	7475	0.000661515	10250	SRRM1	serine/arginine repetitive matrix 1
GO	intracellular part	58	7475	0.000661515	10524	KAT5	K(lysine) acetyltransferase 5
GO	intracellular part	58	7475	0.000661515	10629	TAF6L	TAF6-like RNA polymerase II, p300/CBP-associated factor (PCAF)-associated factor, 65kDa
GO	intracellular part	58	7475	0.000661515	10897	YIF1A	Yip1 interacting factor homolog A (S. cerevisiae)
GO	intracellular part	58	7475	0.000661515	10992	SF3B2	splicing factor 3b, subunit 2, 145kDa
GO	intracellular part	58	7475	0.000661515	11011	TLK2	tousled-like kinase 2
GO	intracellular part	58	7475	0.000661515	11316	COPE	coatomer protein complex, subunit epsilon
GO	intracellular part	58	7475	0.000661515	2017	CTTN	cortactin
GO	intracellular part	58	7475	0.000661515	203068	TUBB	tubulin, beta
GO	intracellular part	58	7475	0.000661515	2286	FKBP2	FK506 binding protein 2, 13kDa
GO	intracellular part	58	7475	0.000661515	23476	BRD4	bromodomain containing 4
GO	intracellular part	58	7475	0.000661515	23549	DNPEP	aspartyl aminopeptidase
GO	intracellular part	58	7475	0.000661515	2767	GNA11	guanine nucleotide binding protein (G protein), alpha 11 (Gq class)
GO	intracellular part	58	7475	0.000661515	2778	GNAS	GNAS complex locus
GO	intracellular part	58	7475	0.000661515	353497	POLN	polymerase (DNA directed) nu
GO	intracellular part	58	7475	0.000661515	3836	KPNA1	karyopherin alpha 1 (importin alpha 5)
GO	intracellular part	58	7475	0.000661515	4288	MKI67	antigen identified by monoclonal antibody Ki-67
GO	intracellular part	58	7475	0.000661515	4728	NDUFS8	NADH dehydrogenase (ubiquinone) Fe-S protein 8, 23kDa (NADH-coenzyme Q reductase)
GO	intracellular part	58	7475	0.000661515	4771	NF2	neurofibromin 2 (merlin)
GO	intracellular part	58	7475	0.000661515	4926	NUMA1	nuclear mitotic apparatus protein 1
GO	intracellular part	58	7475	0.000661515	51035	UBXN1	UBX domain protein 1
GO	intracellular part	58	7475	0.000661515	51071	DERA	2-deoxyribose-5-phosphate aldolase homolog (C. elegans)
GO	intracellular part	58	7475	0.000661515	51111	SUV420H1	suppressor of variegation 4-20 homolog 1 (Drosophila)
GO	intracellular part	58	7475	0.000661515	51659	GINS2	GINS complex subunit 2 (Psf2 homolog)
GO	intracellular part	58	7475	0.000661515	5518	PPP2R1A	protein phosphatase 2 (formerly 2A), regulatory subunit A, alpha isoform
GO	intracellular part	58	7475	0.000661515	55260	TMEM143	transmembrane protein 143
GO	intracellular part	58	7475	0.000661515	5725	PTBP1	polypyrimidine tract binding protein 1
GO	intracellular part	58	7475	0.000661515	57680	CHD8	chromodomain helicase DNA binding protein 8
GO	intracellular part	58	7475	0.000661515	58485	TRAPPC1	trafficking protein particle complex 1
GO	intracellular part	58	7475	0.000661515	58491	ZNF71	zinc finger protein 71
GO	intracellular part	58	7475	0.000661515	58513	EPS15L1	epidermal growth factor receptor pathway substrate 15-like 1
GO	intracellular part	58	7475	0.000661515	5886	RAD23A	RAD23 homolog A (S. cerevisiae)
GO	intracellular part	58	7475	0.000661515	5927	JARID1A	jumonji, AT rich interactive domain 1A
GO	intracellular part	58	7475	0.000661515	595	CCND1	cyclin D1
GO	intracellular part	58	7475	0.000661515	5970	RELA	v-rel reticuloendotheliosis viral oncogene homolog A (avian)
GO	intracellular part	58	7475	0.000661515	64710	NUCKS1	nuclear casein kinase and cyclin-dependent kinase substrate 1
GO	intracellular part	58	7475	0.000661515	6612	SUMO3	SMT3 suppressor of mif two 3 homolog 3 (S. cerevisiae)
GO	intracellular part	58	7475	0.000661515	7083	TK1	thymidine kinase 1, soluble
GO	intracellular part	58	7475	0.000661515	7392	USF2	upstream transcription factor 2, c-fos interacting
GO	intracellular part	58	7475	0.000661515	7709	ZBTB17	zinc finger and BTB domain containing 17
GO	intracellular part	58	7475	0.000661515	7881	KCNAB1	potassium voltage-gated channel, shaker-related subfamily, beta member 1
GO	intracellular part	58	7475	0.000661515	79728	PALB2	partner and localizer of BRCA2
GO	intracellular part	58	7475	0.000661515	80011	NIP30	NEFA-interacting nuclear protein NIP30
GO	intracellular part	58	7475	0.000661515	80198	MUS81	MUS81 endonuclease homolog (S. cerevisiae)
GO	intracellular part	58	7475	0.000661515	8079	MLF2	myeloid leukemia factor 2
GO	intracellular part	58	7475	0.000661515	81876	RAB1B	RAB1B, member RAS oncogene family
GO	intracellular part	58	7475	0.000661515	83855	KLF16	Kruppel-like factor 16
GO	intracellular part	58	7475	0.000661515	84823	LMNB2	lamin B2
GO	intracellular part	58	7475	0.000661515	8500	PPFIA1	protein tyrosine phosphatase, receptor type, f polypeptide (PTPRF), interacting protein (liprin), alpha 1
GO	intracellular part	58	7475	0.000661515	8772	FADD	Fas (TNFRSF6)-associated via death domain
GO	intracellular part	58	7475	0.000661515	8815	BANF1	barrier to autointegration factor 1
GO	intracellular part	58	7475	0.000661515	9088	PKMYT1	protein kinase, membrane associated tyrosine/threonine 1
GO	intracellular part	58	7475	0.000661515	92335	STRADA	STE20-related kinase adaptor alpha
GO	intracellular part	58	7475	0.000661515	9552	SPAG7	sperm associated antigen 7
GO	intracellular part	58	7475	0.000661515	9600	PITPNM1	phosphatidylinositol transfer protein, membrane-associated 1
GO	intracellular part	58	7475	0.000661515	9616	RNF7	ring finger protein 7
GO	intracellular part	58	7475	0.000661515	9918	NCAPD2	non-SMC condensin I complex, subunit D2
GO	intracellular membrane-bounded organelle	46	5464	0.000665981	10250	SRRM1	serine/arginine repetitive matrix 1
GO	intracellular membrane-bounded organelle	46	5464	0.000665981	10524	KAT5	K(lysine) acetyltransferase 5
GO	intracellular membrane-bounded organelle	46	5464	0.000665981	10629	TAF6L	TAF6-like RNA polymerase II, p300/CBP-associated factor (PCAF)-associated factor, 65kDa
GO	intracellular membrane-bounded organelle	46	5464	0.000665981	10897	YIF1A	Yip1 interacting factor homolog A (S. cerevisiae)
GO	intracellular membrane-bounded organelle	46	5464	0.000665981	10992	SF3B2	splicing factor 3b, subunit 2, 145kDa
GO	intracellular membrane-bounded organelle	46	5464	0.000665981	11011	TLK2	tousled-like kinase 2
GO	intracellular membrane-bounded organelle	46	5464	0.000665981	11316	COPE	coatomer protein complex, subunit epsilon
GO	intracellular membrane-bounded organelle	46	5464	0.000665981	2286	FKBP2	FK506 binding protein 2, 13kDa
GO	intracellular membrane-bounded organelle	46	5464	0.000665981	23476	BRD4	bromodomain containing 4
GO	intracellular membrane-bounded organelle	46	5464	0.000665981	23549	DNPEP	aspartyl aminopeptidase
GO	intracellular membrane-bounded organelle	46	5464	0.000665981	353497	POLN	polymerase (DNA directed) nu
GO	intracellular membrane-bounded organelle	46	5464	0.000665981	3836	KPNA1	karyopherin alpha 1 (importin alpha 5)
GO	intracellular membrane-bounded organelle	46	5464	0.000665981	4288	MKI67	antigen identified by monoclonal antibody Ki-67
GO	intracellular membrane-bounded organelle	46	5464	0.000665981	4728	NDUFS8	NADH dehydrogenase (ubiquinone) Fe-S protein 8, 23kDa (NADH-coenzyme Q reductase)
GO	intracellular membrane-bounded organelle	46	5464	0.000665981	4771	NF2	neurofibromin 2 (merlin)
GO	intracellular membrane-bounded organelle	46	5464	0.000665981	4926	NUMA1	nuclear mitotic apparatus protein 1
GO	intracellular membrane-bounded organelle	46	5464	0.000665981	51111	SUV420H1	suppressor of variegation 4-20 homolog 1 (Drosophila)
GO	intracellular membrane-bounded organelle	46	5464	0.000665981	51659	GINS2	GINS complex subunit 2 (Psf2 homolog)
GO	intracellular membrane-bounded organelle	46	5464	0.000665981	5518	PPP2R1A	protein phosphatase 2 (formerly 2A), regulatory subunit A, alpha isoform
GO	intracellular membrane-bounded organelle	46	5464	0.000665981	55260	TMEM143	transmembrane protein 143
GO	intracellular membrane-bounded organelle	46	5464	0.000665981	5725	PTBP1	polypyrimidine tract binding protein 1
GO	intracellular membrane-bounded organelle	46	5464	0.000665981	57680	CHD8	chromodomain helicase DNA binding protein 8
GO	intracellular membrane-bounded organelle	46	5464	0.000665981	58485	TRAPPC1	trafficking protein particle complex 1
GO	intracellular membrane-bounded organelle	46	5464	0.000665981	58491	ZNF71	zinc finger protein 71
GO	intracellular membrane-bounded organelle	46	5464	0.000665981	58513	EPS15L1	epidermal growth factor receptor pathway substrate 15-like 1
GO	intracellular membrane-bounded organelle	46	5464	0.000665981	5886	RAD23A	RAD23 homolog A (S. cerevisiae)
GO	intracellular membrane-bounded organelle	46	5464	0.000665981	5927	JARID1A	jumonji, AT rich interactive domain 1A
GO	intracellular membrane-bounded organelle	46	5464	0.000665981	595	CCND1	cyclin D1
GO	intracellular membrane-bounded organelle	46	5464	0.000665981	5970	RELA	v-rel reticuloendotheliosis viral oncogene homolog A (avian)
GO	intracellular membrane-bounded organelle	46	5464	0.000665981	64710	NUCKS1	nuclear casein kinase and cyclin-dependent kinase substrate 1
GO	intracellular membrane-bounded organelle	46	5464	0.000665981	7392	USF2	upstream transcription factor 2, c-fos interacting
GO	intracellular membrane-bounded organelle	46	5464	0.000665981	7709	ZBTB17	zinc finger and BTB domain containing 17
GO	intracellular membrane-bounded organelle	46	5464	0.000665981	79728	PALB2	partner and localizer of BRCA2
GO	intracellular membrane-bounded organelle	46	5464	0.000665981	80011	NIP30	NEFA-interacting nuclear protein NIP30
GO	intracellular membrane-bounded organelle	46	5464	0.000665981	80198	MUS81	MUS81 endonuclease homolog (S. cerevisiae)
GO	intracellular membrane-bounded organelle	46	5464	0.000665981	8079	MLF2	myeloid leukemia factor 2
GO	intracellular membrane-bounded organelle	46	5464	0.000665981	81876	RAB1B	RAB1B, member RAS oncogene family
GO	intracellular membrane-bounded organelle	46	5464	0.000665981	83855	KLF16	Kruppel-like factor 16
GO	intracellular membrane-bounded organelle	46	5464	0.000665981	84823	LMNB2	lamin B2
GO	intracellular membrane-bounded organelle	46	5464	0.000665981	8815	BANF1	barrier to autointegration factor 1
GO	intracellular membrane-bounded organelle	46	5464	0.000665981	9088	PKMYT1	protein kinase, membrane associated tyrosine/threonine 1
GO	intracellular membrane-bounded organelle	46	5464	0.000665981	92335	STRADA	STE20-related kinase adaptor alpha
GO	intracellular membrane-bounded organelle	46	5464	0.000665981	9552	SPAG7	sperm associated antigen 7
GO	intracellular membrane-bounded organelle	46	5464	0.000665981	9600	PITPNM1	phosphatidylinositol transfer protein, membrane-associated 1
GO	intracellular membrane-bounded organelle	46	5464	0.000665981	9616	RNF7	ring finger protein 7
GO	intracellular membrane-bounded organelle	46	5464	0.000665981	9918	NCAPD2	non-SMC condensin I complex, subunit D2
GO	membrane-bounded organelle	46	5464	0.000665981	10250	SRRM1	serine/arginine repetitive matrix 1
GO	membrane-bounded organelle	46	5464	0.000665981	10524	KAT5	K(lysine) acetyltransferase 5
GO	membrane-bounded organelle	46	5464	0.000665981	10629	TAF6L	TAF6-like RNA polymerase II, p300/CBP-associated factor (PCAF)-associated factor, 65kDa
GO	membrane-bounded organelle	46	5464	0.000665981	10897	YIF1A	Yip1 interacting factor homolog A (S. cerevisiae)
GO	membrane-bounded organelle	46	5464	0.000665981	10992	SF3B2	splicing factor 3b, subunit 2, 145kDa
GO	membrane-bounded organelle	46	5464	0.000665981	11011	TLK2	tousled-like kinase 2
GO	membrane-bounded organelle	46	5464	0.000665981	11316	COPE	coatomer protein complex, subunit epsilon
GO	membrane-bounded organelle	46	5464	0.000665981	2286	FKBP2	FK506 binding protein 2, 13kDa
GO	membrane-bounded organelle	46	5464	0.000665981	23476	BRD4	bromodomain containing 4
GO	membrane-bounded organelle	46	5464	0.000665981	23549	DNPEP	aspartyl aminopeptidase
GO	membrane-bounded organelle	46	5464	0.000665981	353497	POLN	polymerase (DNA directed) nu
GO	membrane-bounded organelle	46	5464	0.000665981	3836	KPNA1	karyopherin alpha 1 (importin alpha 5)
GO	membrane-bounded organelle	46	5464	0.000665981	4288	MKI67	antigen identified by monoclonal antibody Ki-67
GO	membrane-bounded organelle	46	5464	0.000665981	4728	NDUFS8	NADH dehydrogenase (ubiquinone) Fe-S protein 8, 23kDa (NADH-coenzyme Q reductase)
GO	membrane-bounded organelle	46	5464	0.000665981	4771	NF2	neurofibromin 2 (merlin)
GO	membrane-bounded organelle	46	5464	0.000665981	4926	NUMA1	nuclear mitotic apparatus protein 1
GO	membrane-bounded organelle	46	5464	0.000665981	51111	SUV420H1	suppressor of variegation 4-20 homolog 1 (Drosophila)
GO	membrane-bounded organelle	46	5464	0.000665981	51659	GINS2	GINS complex subunit 2 (Psf2 homolog)
GO	membrane-bounded organelle	46	5464	0.000665981	5518	PPP2R1A	protein phosphatase 2 (formerly 2A), regulatory subunit A, alpha isoform
GO	membrane-bounded organelle	46	5464	0.000665981	55260	TMEM143	transmembrane protein 143
GO	membrane-bounded organelle	46	5464	0.000665981	5725	PTBP1	polypyrimidine tract binding protein 1
GO	membrane-bounded organelle	46	5464	0.000665981	57680	CHD8	chromodomain helicase DNA binding protein 8
GO	membrane-bounded organelle	46	5464	0.000665981	58485	TRAPPC1	trafficking protein particle complex 1
GO	membrane-bounded organelle	46	5464	0.000665981	58491	ZNF71	zinc finger protein 71
GO	membrane-bounded organelle	46	5464	0.000665981	58513	EPS15L1	epidermal growth factor receptor pathway substrate 15-like 1
GO	membrane-bounded organelle	46	5464	0.000665981	5886	RAD23A	RAD23 homolog A (S. cerevisiae)
GO	membrane-bounded organelle	46	5464	0.000665981	5927	JARID1A	jumonji, AT rich interactive domain 1A
GO	membrane-bounded organelle	46	5464	0.000665981	595	CCND1	cyclin D1
GO	membrane-bounded organelle	46	5464	0.000665981	5970	RELA	v-rel reticuloendotheliosis viral oncogene homolog A (avian)
GO	membrane-bounded organelle	46	5464	0.000665981	64710	NUCKS1	nuclear casein kinase and cyclin-dependent kinase substrate 1
GO	membrane-bounded organelle	46	5464	0.000665981	7392	USF2	upstream transcription factor 2, c-fos interacting
GO	membrane-bounded organelle	46	5464	0.000665981	7709	ZBTB17	zinc finger and BTB domain containing 17
GO	membrane-bounded organelle	46	5464	0.000665981	79728	PALB2	partner and localizer of BRCA2
GO	membrane-bounded organelle	46	5464	0.000665981	80011	NIP30	NEFA-interacting nuclear protein NIP30
GO	membrane-bounded organelle	46	5464	0.000665981	80198	MUS81	MUS81 endonuclease homolog (S. cerevisiae)
GO	membrane-bounded organelle	46	5464	0.000665981	8079	MLF2	myeloid leukemia factor 2
GO	membrane-bounded organelle	46	5464	0.000665981	81876	RAB1B	RAB1B, member RAS oncogene family
GO	membrane-bounded organelle	46	5464	0.000665981	83855	KLF16	Kruppel-like factor 16
GO	membrane-bounded organelle	46	5464	0.000665981	84823	LMNB2	lamin B2
GO	membrane-bounded organelle	46	5464	0.000665981	8815	BANF1	barrier to autointegration factor 1
GO	membrane-bounded organelle	46	5464	0.000665981	9088	PKMYT1	protein kinase, membrane associated tyrosine/threonine 1
GO	membrane-bounded organelle	46	5464	0.000665981	92335	STRADA	STE20-related kinase adaptor alpha
GO	membrane-bounded organelle	46	5464	0.000665981	9552	SPAG7	sperm associated antigen 7
GO	membrane-bounded organelle	46	5464	0.000665981	9600	PITPNM1	phosphatidylinositol transfer protein, membrane-associated 1
GO	membrane-bounded organelle	46	5464	0.000665981	9616	RNF7	ring finger protein 7
GO	membrane-bounded organelle	46	5464	0.000665981	9918	NCAPD2	non-SMC condensin I complex, subunit D2
GO	intracellular organelle	49	5964	0.000694954	10250	SRRM1	serine/arginine repetitive matrix 1
GO	intracellular organelle	49	5964	0.000694954	10524	KAT5	K(lysine) acetyltransferase 5
GO	intracellular organelle	49	5964	0.000694954	10629	TAF6L	TAF6-like RNA polymerase II, p300/CBP-associated factor (PCAF)-associated factor, 65kDa
GO	intracellular organelle	49	5964	0.000694954	10897	YIF1A	Yip1 interacting factor homolog A (S. cerevisiae)
GO	intracellular organelle	49	5964	0.000694954	10992	SF3B2	splicing factor 3b, subunit 2, 145kDa
GO	intracellular organelle	49	5964	0.000694954	11011	TLK2	tousled-like kinase 2
GO	intracellular organelle	49	5964	0.000694954	11316	COPE	coatomer protein complex, subunit epsilon
GO	intracellular organelle	49	5964	0.000694954	2017	CTTN	cortactin
GO	intracellular organelle	49	5964	0.000694954	203068	TUBB	tubulin, beta
GO	intracellular organelle	49	5964	0.000694954	2286	FKBP2	FK506 binding protein 2, 13kDa
GO	intracellular organelle	49	5964	0.000694954	23476	BRD4	bromodomain containing 4
GO	intracellular organelle	49	5964	0.000694954	23549	DNPEP	aspartyl aminopeptidase
GO	intracellular organelle	49	5964	0.000694954	353497	POLN	polymerase (DNA directed) nu
GO	intracellular organelle	49	5964	0.000694954	3836	KPNA1	karyopherin alpha 1 (importin alpha 5)
GO	intracellular organelle	49	5964	0.000694954	4288	MKI67	antigen identified by monoclonal antibody Ki-67
GO	intracellular organelle	49	5964	0.000694954	4728	NDUFS8	NADH dehydrogenase (ubiquinone) Fe-S protein 8, 23kDa (NADH-coenzyme Q reductase)
GO	intracellular organelle	49	5964	0.000694954	4771	NF2	neurofibromin 2 (merlin)
GO	intracellular organelle	49	5964	0.000694954	4926	NUMA1	nuclear mitotic apparatus protein 1
GO	intracellular organelle	49	5964	0.000694954	51111	SUV420H1	suppressor of variegation 4-20 homolog 1 (Drosophila)
GO	intracellular organelle	49	5964	0.000694954	51659	GINS2	GINS complex subunit 2 (Psf2 homolog)
GO	intracellular organelle	49	5964	0.000694954	5518	PPP2R1A	protein phosphatase 2 (formerly 2A), regulatory subunit A, alpha isoform
GO	intracellular organelle	49	5964	0.000694954	55260	TMEM143	transmembrane protein 143
GO	intracellular organelle	49	5964	0.000694954	5725	PTBP1	polypyrimidine tract binding protein 1
GO	intracellular organelle	49	5964	0.000694954	57680	CHD8	chromodomain helicase DNA binding protein 8
GO	intracellular organelle	49	5964	0.000694954	58485	TRAPPC1	trafficking protein particle complex 1
GO	intracellular organelle	49	5964	0.000694954	58491	ZNF71	zinc finger protein 71
GO	intracellular organelle	49	5964	0.000694954	58513	EPS15L1	epidermal growth factor receptor pathway substrate 15-like 1
GO	intracellular organelle	49	5964	0.000694954	5886	RAD23A	RAD23 homolog A (S. cerevisiae)
GO	intracellular organelle	49	5964	0.000694954	5927	JARID1A	jumonji, AT rich interactive domain 1A
GO	intracellular organelle	49	5964	0.000694954	595	CCND1	cyclin D1
GO	intracellular organelle	49	5964	0.000694954	5970	RELA	v-rel reticuloendotheliosis viral oncogene homolog A (avian)
GO	intracellular organelle	49	5964	0.000694954	64710	NUCKS1	nuclear casein kinase and cyclin-dependent kinase substrate 1
GO	intracellular organelle	49	5964	0.000694954	6612	SUMO3	SMT3 suppressor of mif two 3 homolog 3 (S. cerevisiae)
GO	intracellular organelle	49	5964	0.000694954	7392	USF2	upstream transcription factor 2, c-fos interacting
GO	intracellular organelle	49	5964	0.000694954	7709	ZBTB17	zinc finger and BTB domain containing 17
GO	intracellular organelle	49	5964	0.000694954	79728	PALB2	partner and localizer of BRCA2
GO	intracellular organelle	49	5964	0.000694954	80011	NIP30	NEFA-interacting nuclear protein NIP30
GO	intracellular organelle	49	5964	0.000694954	80198	MUS81	MUS81 endonuclease homolog (S. cerevisiae)
GO	intracellular organelle	49	5964	0.000694954	8079	MLF2	myeloid leukemia factor 2
GO	intracellular organelle	49	5964	0.000694954	81876	RAB1B	RAB1B, member RAS oncogene family
GO	intracellular organelle	49	5964	0.000694954	83855	KLF16	Kruppel-like factor 16
GO	intracellular organelle	49	5964	0.000694954	84823	LMNB2	lamin B2
GO	intracellular organelle	49	5964	0.000694954	8815	BANF1	barrier to autointegration factor 1
GO	intracellular organelle	49	5964	0.000694954	9088	PKMYT1	protein kinase, membrane associated tyrosine/threonine 1
GO	intracellular organelle	49	5964	0.000694954	92335	STRADA	STE20-related kinase adaptor alpha
GO	intracellular organelle	49	5964	0.000694954	9552	SPAG7	sperm associated antigen 7
GO	intracellular organelle	49	5964	0.000694954	9600	PITPNM1	phosphatidylinositol transfer protein, membrane-associated 1
GO	intracellular organelle	49	5964	0.000694954	9616	RNF7	ring finger protein 7
GO	intracellular organelle	49	5964	0.000694954	9918	NCAPD2	non-SMC condensin I complex, subunit D2
GO	organelle	49	5965	0.000697845	10250	SRRM1	serine/arginine repetitive matrix 1
GO	organelle	49	5965	0.000697845	10524	KAT5	K(lysine) acetyltransferase 5
GO	organelle	49	5965	0.000697845	10629	TAF6L	TAF6-like RNA polymerase II, p300/CBP-associated factor (PCAF)-associated factor, 65kDa
GO	organelle	49	5965	0.000697845	10897	YIF1A	Yip1 interacting factor homolog A (S. cerevisiae)
GO	organelle	49	5965	0.000697845	10992	SF3B2	splicing factor 3b, subunit 2, 145kDa
GO	organelle	49	5965	0.000697845	11011	TLK2	tousled-like kinase 2
GO	organelle	49	5965	0.000697845	11316	COPE	coatomer protein complex, subunit epsilon
GO	organelle	49	5965	0.000697845	2017	CTTN	cortactin
GO	organelle	49	5965	0.000697845	203068	TUBB	tubulin, beta
GO	organelle	49	5965	0.000697845	2286	FKBP2	FK506 binding protein 2, 13kDa
GO	organelle	49	5965	0.000697845	23476	BRD4	bromodomain containing 4
GO	organelle	49	5965	0.000697845	23549	DNPEP	aspartyl aminopeptidase
GO	organelle	49	5965	0.000697845	353497	POLN	polymerase (DNA directed) nu
GO	organelle	49	5965	0.000697845	3836	KPNA1	karyopherin alpha 1 (importin alpha 5)
GO	organelle	49	5965	0.000697845	4288	MKI67	antigen identified by monoclonal antibody Ki-67
GO	organelle	49	5965	0.000697845	4728	NDUFS8	NADH dehydrogenase (ubiquinone) Fe-S protein 8, 23kDa (NADH-coenzyme Q reductase)
GO	organelle	49	5965	0.000697845	4771	NF2	neurofibromin 2 (merlin)
GO	organelle	49	5965	0.000697845	4926	NUMA1	nuclear mitotic apparatus protein 1
GO	organelle	49	5965	0.000697845	51111	SUV420H1	suppressor of variegation 4-20 homolog 1 (Drosophila)
GO	organelle	49	5965	0.000697845	51659	GINS2	GINS complex subunit 2 (Psf2 homolog)
GO	organelle	49	5965	0.000697845	5518	PPP2R1A	protein phosphatase 2 (formerly 2A), regulatory subunit A, alpha isoform
GO	organelle	49	5965	0.000697845	55260	TMEM143	transmembrane protein 143
GO	organelle	49	5965	0.000697845	5725	PTBP1	polypyrimidine tract binding protein 1
GO	organelle	49	5965	0.000697845	57680	CHD8	chromodomain helicase DNA binding protein 8
GO	organelle	49	5965	0.000697845	58485	TRAPPC1	trafficking protein particle complex 1
GO	organelle	49	5965	0.000697845	58491	ZNF71	zinc finger protein 71
GO	organelle	49	5965	0.000697845	58513	EPS15L1	epidermal growth factor receptor pathway substrate 15-like 1
GO	organelle	49	5965	0.000697845	5886	RAD23A	RAD23 homolog A (S. cerevisiae)
GO	organelle	49	5965	0.000697845	5927	JARID1A	jumonji, AT rich interactive domain 1A
GO	organelle	49	5965	0.000697845	595	CCND1	cyclin D1
GO	organelle	49	5965	0.000697845	5970	RELA	v-rel reticuloendotheliosis viral oncogene homolog A (avian)
GO	organelle	49	5965	0.000697845	64710	NUCKS1	nuclear casein kinase and cyclin-dependent kinase substrate 1
GO	organelle	49	5965	0.000697845	6612	SUMO3	SMT3 suppressor of mif two 3 homolog 3 (S. cerevisiae)
GO	organelle	49	5965	0.000697845	7392	USF2	upstream transcription factor 2, c-fos interacting
GO	organelle	49	5965	0.000697845	7709	ZBTB17	zinc finger and BTB domain containing 17
GO	organelle	49	5965	0.000697845	79728	PALB2	partner and localizer of BRCA2
GO	organelle	49	5965	0.000697845	80011	NIP30	NEFA-interacting nuclear protein NIP30
GO	organelle	49	5965	0.000697845	80198	MUS81	MUS81 endonuclease homolog (S. cerevisiae)
GO	organelle	49	5965	0.000697845	8079	MLF2	myeloid leukemia factor 2
GO	organelle	49	5965	0.000697845	81876	RAB1B	RAB1B, member RAS oncogene family
GO	organelle	49	5965	0.000697845	83855	KLF16	Kruppel-like factor 16
GO	organelle	49	5965	0.000697845	84823	LMNB2	lamin B2
GO	organelle	49	5965	0.000697845	8815	BANF1	barrier to autointegration factor 1
GO	organelle	49	5965	0.000697845	9088	PKMYT1	protein kinase, membrane associated tyrosine/threonine 1
GO	organelle	49	5965	0.000697845	92335	STRADA	STE20-related kinase adaptor alpha
GO	organelle	49	5965	0.000697845	9552	SPAG7	sperm associated antigen 7
GO	organelle	49	5965	0.000697845	9600	PITPNM1	phosphatidylinositol transfer protein, membrane-associated 1
GO	organelle	49	5965	0.000697845	9616	RNF7	ring finger protein 7
GO	organelle	49	5965	0.000697845	9918	NCAPD2	non-SMC condensin I complex, subunit D2
GO	cytoplasm	18	1513	0.00146094	10072	DPP3	dipeptidyl-peptidase 3
GO	cytoplasm	18	1513	0.00146094	2017	CTTN	cortactin
GO	cytoplasm	18	1513	0.00146094	203068	TUBB	tubulin, beta
GO	cytoplasm	18	1513	0.00146094	23549	DNPEP	aspartyl aminopeptidase
GO	cytoplasm	18	1513	0.00146094	2767	GNA11	guanine nucleotide binding protein (G protein), alpha 11 (Gq class)
GO	cytoplasm	18	1513	0.00146094	2778	GNAS	GNAS complex locus
GO	cytoplasm	18	1513	0.00146094	3836	KPNA1	karyopherin alpha 1 (importin alpha 5)
GO	cytoplasm	18	1513	0.00146094	4771	NF2	neurofibromin 2 (merlin)
GO	cytoplasm	18	1513	0.00146094	51035	UBXN1	UBX domain protein 1
GO	cytoplasm	18	1513	0.00146094	51071	DERA	2-deoxyribose-5-phosphate aldolase homolog (C. elegans)
GO	cytoplasm	18	1513	0.00146094	5970	RELA	v-rel reticuloendotheliosis viral oncogene homolog A (avian)
GO	cytoplasm	18	1513	0.00146094	7083	TK1	thymidine kinase 1, soluble
GO	cytoplasm	18	1513	0.00146094	7881	KCNAB1	potassium voltage-gated channel, shaker-related subfamily, beta member 1
GO	cytoplasm	18	1513	0.00146094	8500	PPFIA1	protein tyrosine phosphatase, receptor type, f polypeptide (PTPRF), interacting protein (liprin), alpha 1
GO	cytoplasm	18	1513	0.00146094	8772	FADD	Fas (TNFRSF6)-associated via death domain
GO	cytoplasm	18	1513	0.00146094	92335	STRADA	STE20-related kinase adaptor alpha
GO	cytoplasm	18	1513	0.00146094	9616	RNF7	ring finger protein 7
GO	cytoplasm	18	1513	0.00146094	9918	NCAPD2	non-SMC condensin I complex, subunit D2
GO	response to stimulus	20	1859	0.00259903	10524	KAT5	K(lysine) acetyltransferase 5
GO	response to stimulus	20	1859	0.00259903	11011	TLK2	tousled-like kinase 2
GO	response to stimulus	20	1859	0.00259903	112744	IL17F	interleukin 17F
GO	response to stimulus	20	1859	0.00259903	1814	DRD3	dopamine receptor D3
GO	response to stimulus	20	1859	0.00259903	203068	TUBB	tubulin, beta
GO	response to stimulus	20	1859	0.00259903	25923	ATL3	atlastin GTPase 3
GO	response to stimulus	20	1859	0.00259903	26057	ANKRD17	ankyrin repeat domain 17
GO	response to stimulus	20	1859	0.00259903	2778	GNAS	GNAS complex locus
GO	response to stimulus	20	1859	0.00259903	353497	POLN	polymerase (DNA directed) nu
GO	response to stimulus	20	1859	0.00259903	4728	NDUFS8	NADH dehydrogenase (ubiquinone) Fe-S protein 8, 23kDa (NADH-coenzyme Q reductase)
GO	response to stimulus	20	1859	0.00259903	5518	PPP2R1A	protein phosphatase 2 (formerly 2A), regulatory subunit A, alpha isoform
GO	response to stimulus	20	1859	0.00259903	5886	RAD23A	RAD23 homolog A (S. cerevisiae)
GO	response to stimulus	20	1859	0.00259903	5970	RELA	v-rel reticuloendotheliosis viral oncogene homolog A (avian)
GO	response to stimulus	20	1859	0.00259903	6376	CX3CL1	chemokine (C-X3-C motif) ligand 1
GO	response to stimulus	20	1859	0.00259903	80198	MUS81	MUS81 endonuclease homolog (S. cerevisiae)
GO	response to stimulus	20	1859	0.00259903	8079	MLF2	myeloid leukemia factor 2
GO	response to stimulus	20	1859	0.00259903	8815	BANF1	barrier to autointegration factor 1
GO	response to stimulus	20	1859	0.00259903	8828	NRP2	neuropilin 2
GO	response to stimulus	20	1859	0.00259903	9600	PITPNM1	phosphatidylinositol transfer protein, membrane-associated 1
GO	response to stimulus	20	1859	0.00259903	9616	RNF7	ring finger protein 7
GO	binding	71	10236	0.00279215	10072	DPP3	dipeptidyl-peptidase 3
GO	binding	71	10236	0.00279215	1013	CDH15	cadherin 15, type 1, M-cadherin (myotubule)
GO	binding	71	10236	0.00279215	10250	SRRM1	serine/arginine repetitive matrix 1
GO	binding	71	10236	0.00279215	10524	KAT5	K(lysine) acetyltransferase 5
GO	binding	71	10236	0.00279215	10534	SSSCA1	Sjogren syndrome/scleroderma autoantigen 1
GO	binding	71	10236	0.00279215	10629	TAF6L	TAF6-like RNA polymerase II, p300/CBP-associated factor (PCAF)-associated factor, 65kDa
GO	binding	71	10236	0.00279215	10847	SRCAP	Snf2-related CREBBP activator protein
GO	binding	71	10236	0.00279215	10992	SF3B2	splicing factor 3b, subunit 2, 145kDa
GO	binding	71	10236	0.00279215	11011	TLK2	tousled-like kinase 2
GO	binding	71	10236	0.00279215	112744	IL17F	interleukin 17F
GO	binding	71	10236	0.00279215	11316	COPE	coatomer protein complex, subunit epsilon
GO	binding	71	10236	0.00279215	149076	ZNF362	zinc finger protein 362
GO	binding	71	10236	0.00279215	1814	DRD3	dopamine receptor D3
GO	binding	71	10236	0.00279215	1819	DRG2	developmentally regulated GTP binding protein 2
GO	binding	71	10236	0.00279215	1837	DTNA	dystrobrevin, alpha
GO	binding	71	10236	0.00279215	2017	CTTN	cortactin
GO	binding	71	10236	0.00279215	203068	TUBB	tubulin, beta
GO	binding	71	10236	0.00279215	2043	EPHA4	EPH receptor A4
GO	binding	71	10236	0.00279215	22828	RBM16	RNA binding motif protein 16
GO	binding	71	10236	0.00279215	2286	FKBP2	FK506 binding protein 2, 13kDa
GO	binding	71	10236	0.00279215	23476	BRD4	bromodomain containing 4
GO	binding	71	10236	0.00279215	23549	DNPEP	aspartyl aminopeptidase
GO	binding	71	10236	0.00279215	25923	ATL3	atlastin GTPase 3
GO	binding	71	10236	0.00279215	26057	ANKRD17	ankyrin repeat domain 17
GO	binding	71	10236	0.00279215	2767	GNA11	guanine nucleotide binding protein (G protein), alpha 11 (Gq class)
GO	binding	71	10236	0.00279215	2778	GNAS	GNAS complex locus
GO	binding	71	10236	0.00279215	353497	POLN	polymerase (DNA directed) nu
GO	binding	71	10236	0.00279215	3836	KPNA1	karyopherin alpha 1 (importin alpha 5)
GO	binding	71	10236	0.00279215	4288	MKI67	antigen identified by monoclonal antibody Ki-67
GO	binding	71	10236	0.00279215	4684	NCAM1	neural cell adhesion molecule 1
GO	binding	71	10236	0.00279215	4728	NDUFS8	NADH dehydrogenase (ubiquinone) Fe-S protein 8, 23kDa (NADH-coenzyme Q reductase)
GO	binding	71	10236	0.00279215	4771	NF2	neurofibromin 2 (merlin)
GO	binding	71	10236	0.00279215	4926	NUMA1	nuclear mitotic apparatus protein 1
GO	binding	71	10236	0.00279215	5471	PPAT	phosphoribosyl pyrophosphate amidotransferase
GO	binding	71	10236	0.00279215	54894	RNF43	ring finger protein 43
GO	binding	71	10236	0.00279215	5499	PPP1CA	protein phosphatase 1, catalytic subunit, alpha isoform
GO	binding	71	10236	0.00279215	5518	PPP2R1A	protein phosphatase 2 (formerly 2A), regulatory subunit A, alpha isoform
GO	binding	71	10236	0.00279215	55658	RNF126	ring finger protein 126
GO	binding	71	10236	0.00279215	56124	PCDHB12	protocadherin beta 12
GO	binding	71	10236	0.00279215	5725	PTBP1	polypyrimidine tract binding protein 1
GO	binding	71	10236	0.00279215	57680	CHD8	chromodomain helicase DNA binding protein 8
GO	binding	71	10236	0.00279215	58491	ZNF71	zinc finger protein 71
GO	binding	71	10236	0.00279215	58513	EPS15L1	epidermal growth factor receptor pathway substrate 15-like 1
GO	binding	71	10236	0.00279215	5886	RAD23A	RAD23 homolog A (S. cerevisiae)
GO	binding	71	10236	0.00279215	5927	JARID1A	jumonji, AT rich interactive domain 1A
GO	binding	71	10236	0.00279215	595	CCND1	cyclin D1
GO	binding	71	10236	0.00279215	5970	RELA	v-rel reticuloendotheliosis viral oncogene homolog A (avian)
GO	binding	71	10236	0.00279215	6376	CX3CL1	chemokine (C-X3-C motif) ligand 1
GO	binding	71	10236	0.00279215	7083	TK1	thymidine kinase 1, soluble
GO	binding	71	10236	0.00279215	7392	USF2	upstream transcription factor 2, c-fos interacting
GO	binding	71	10236	0.00279215	7709	ZBTB17	zinc finger and BTB domain containing 17
GO	binding	71	10236	0.00279215	7881	KCNAB1	potassium voltage-gated channel, shaker-related subfamily, beta member 1
GO	binding	71	10236	0.00279215	79171	RBM42	RNA binding motif protein 42
GO	binding	71	10236	0.00279215	80198	MUS81	MUS81 endonuclease homolog (S. cerevisiae)
GO	binding	71	10236	0.00279215	8079	MLF2	myeloid leukemia factor 2
GO	binding	71	10236	0.00279215	81876	RAB1B	RAB1B, member RAS oncogene family
GO	binding	71	10236	0.00279215	826	CAPNS1	calpain, small subunit 1
GO	binding	71	10236	0.00279215	83855	KLF16	Kruppel-like factor 16
GO	binding	71	10236	0.00279215	84285	EIF1AD	eukaryotic translation initiation factor 1A domain containing
GO	binding	71	10236	0.00279215	8500	PPFIA1	protein tyrosine phosphatase, receptor type, f polypeptide (PTPRF), interacting protein (liprin), alpha 1
GO	binding	71	10236	0.00279215	8772	FADD	Fas (TNFRSF6)-associated via death domain
GO	binding	71	10236	0.00279215	8815	BANF1	barrier to autointegration factor 1
GO	binding	71	10236	0.00279215	8834	TMEM11	transmembrane protein 11
GO	binding	71	10236	0.00279215	89970	RSPRY1	ring finger and SPRY domain containing 1
GO	binding	71	10236	0.00279215	9088	PKMYT1	protein kinase, membrane associated tyrosine/threonine 1
GO	binding	71	10236	0.00279215	92335	STRADA	STE20-related kinase adaptor alpha
GO	binding	71	10236	0.00279215	9552	SPAG7	sperm associated antigen 7
GO	binding	71	10236	0.00279215	9600	PITPNM1	phosphatidylinositol transfer protein, membrane-associated 1
GO	binding	71	10236	0.00279215	9616	RNF7	ring finger protein 7
GO	binding	71	10236	0.00279215	9699	RIMS2	regulating synaptic membrane exocytosis 2
GO	binding	71	10236	0.00279215	9918	NCAPD2	non-SMC condensin I complex, subunit D2
GO	response to stress	13	986	0.00294359	10524	KAT5	K(lysine) acetyltransferase 5
GO	response to stress	13	986	0.00294359	11011	TLK2	tousled-like kinase 2
GO	response to stress	13	986	0.00294359	112744	IL17F	interleukin 17F
GO	response to stress	13	986	0.00294359	203068	TUBB	tubulin, beta
GO	response to stress	13	986	0.00294359	26057	ANKRD17	ankyrin repeat domain 17
GO	response to stress	13	986	0.00294359	353497	POLN	polymerase (DNA directed) nu
GO	response to stress	13	986	0.00294359	4728	NDUFS8	NADH dehydrogenase (ubiquinone) Fe-S protein 8, 23kDa (NADH-coenzyme Q reductase)
GO	response to stress	13	986	0.00294359	5886	RAD23A	RAD23 homolog A (S. cerevisiae)
GO	response to stress	13	986	0.00294359	5970	RELA	v-rel reticuloendotheliosis viral oncogene homolog A (avian)
GO	response to stress	13	986	0.00294359	6376	CX3CL1	chemokine (C-X3-C motif) ligand 1
GO	response to stress	13	986	0.00294359	80198	MUS81	MUS81 endonuclease homolog (S. cerevisiae)
GO	response to stress	13	986	0.00294359	8079	MLF2	myeloid leukemia factor 2
GO	response to stress	13	986	0.00294359	9616	RNF7	ring finger protein 7
GO	4 iron, 4 sulfur cluster binding	2	16	0.00341706	4728	NDUFS8	NADH dehydrogenase (ubiquinone) Fe-S protein 8, 23kDa (NADH-coenzyme Q reductase)
GO	4 iron, 4 sulfur cluster binding	2	16	0.00341706	5471	PPAT	phosphoribosyl pyrophosphate amidotransferase
GO	response to DNA damage stimulus	6	270	0.00379207	10524	KAT5	K(lysine) acetyltransferase 5
GO	response to DNA damage stimulus	6	270	0.00379207	11011	TLK2	tousled-like kinase 2
GO	response to DNA damage stimulus	6	270	0.00379207	26057	ANKRD17	ankyrin repeat domain 17
GO	response to DNA damage stimulus	6	270	0.00379207	353497	POLN	polymerase (DNA directed) nu
GO	response to DNA damage stimulus	6	270	0.00379207	5886	RAD23A	RAD23 homolog A (S. cerevisiae)
GO	response to DNA damage stimulus	6	270	0.00379207	80198	MUS81	MUS81 endonuclease homolog (S. cerevisiae)
GO	histone acetyltransferase activity	2	19	0.00481728	10524	KAT5	K(lysine) acetyltransferase 5
GO	histone acetyltransferase activity	2	19	0.00481728	10847	SRCAP	Snf2-related CREBBP activator protein
GO	lysine N-acetyltransferase activity	2	19	0.00481728	10524	KAT5	K(lysine) acetyltransferase 5
GO	lysine N-acetyltransferase activity	2	19	0.00481728	10847	SRCAP	Snf2-related CREBBP activator protein
GO	dipeptidyl-peptidase III activity	1	1	0.00549758	10072	DPP3	dipeptidyl-peptidase 3
GO	aminopeptidase I activity	1	1	0.00549758	23549	DNPEP	aspartyl aminopeptidase
GO	aspartyl aminopeptidase activity	1	1	0.00549758	23549	DNPEP	aspartyl aminopeptidase
GO	Golgi to secretory vesicle transport	1	1	0.00549758	2778	GNAS	GNAS complex locus
GO	deoxyribose-phosphate aldolase activity	1	1	0.00549758	51071	DERA	2-deoxyribose-5-phosphate aldolase homolog (C. elegans)
GO	amidophosphoribosyltransferase activity	1	1	0.00549758	5471	PPAT	phosphoribosyl pyrophosphate amidotransferase
GO	ribulokinase activity	1	1	0.00549758	55277	FGGY	FGGY carbohydrate kinase domain containing
GO	leukocyte adhesive activation	1	1	0.00549758	6376	CX3CL1	chemokine (C-X3-C motif) ligand 1
GO	positive regulation of calcium-independent cell-cell adhesion	1	1	0.00549758	6376	CX3CL1	chemokine (C-X3-C motif) ligand 1
GO	positive regulation of cell-cell adhesion	1	1	0.00549758	6376	CX3CL1	chemokine (C-X3-C motif) ligand 1
GO	regulation of calcium-independent cell-cell adhesion	1	1	0.00549758	6376	CX3CL1	chemokine (C-X3-C motif) ligand 1
GO	SUMO conjugating enzyme activity	1	1	0.00549758	6612	SUMO3	SMT3 suppressor of mif two 3 homolog 3 (S. cerevisiae)
GO	condensin core heterodimer	1	1	0.00549758	9918	NCAPD2	non-SMC condensin I complex, subunit D2
GO	response to chemical stimulus	7	388	0.00562413	2778	GNAS	GNAS complex locus
GO	response to chemical stimulus	7	388	0.00562413	4728	NDUFS8	NADH dehydrogenase (ubiquinone) Fe-S protein 8, 23kDa (NADH-coenzyme Q reductase)
GO	response to chemical stimulus	7	388	0.00562413	5518	PPP2R1A	protein phosphatase 2 (formerly 2A), regulatory subunit A, alpha isoform
GO	response to chemical stimulus	7	388	0.00562413	5970	RELA	v-rel reticuloendotheliosis viral oncogene homolog A (avian)
GO	response to chemical stimulus	7	388	0.00562413	6376	CX3CL1	chemokine (C-X3-C motif) ligand 1
GO	response to chemical stimulus	7	388	0.00562413	8828	NRP2	neuropilin 2
GO	response to chemical stimulus	7	388	0.00562413	9616	RNF7	ring finger protein 7
GO	DNA metabolic process	7	405	0.00705765	10524	KAT5	K(lysine) acetyltransferase 5
GO	DNA metabolic process	7	405	0.00705765	26057	ANKRD17	ankyrin repeat domain 17
GO	DNA metabolic process	7	405	0.00705765	353497	POLN	polymerase (DNA directed) nu
GO	DNA metabolic process	7	405	0.00705765	51659	GINS2	GINS complex subunit 2 (Psf2 homolog)
GO	DNA metabolic process	7	405	0.00705765	5886	RAD23A	RAD23 homolog A (S. cerevisiae)
GO	DNA metabolic process	7	405	0.00705765	7083	TK1	thymidine kinase 1, soluble
GO	DNA metabolic process	7	405	0.00705765	80198	MUS81	MUS81 endonuclease homolog (S. cerevisiae)
GO	DNA repair	5	222	0.00766518	10524	KAT5	K(lysine) acetyltransferase 5
GO	DNA repair	5	222	0.00766518	26057	ANKRD17	ankyrin repeat domain 17
GO	DNA repair	5	222	0.00766518	353497	POLN	polymerase (DNA directed) nu
GO	DNA repair	5	222	0.00766518	5886	RAD23A	RAD23 homolog A (S. cerevisiae)
GO	DNA repair	5	222	0.00766518	80198	MUS81	MUS81 endonuclease homolog (S. cerevisiae)
GO	regulation of DNA binding	2	26	0.00892943	10629	TAF6L	TAF6-like RNA polymerase II, p300/CBP-associated factor (PCAF)-associated factor, 65kDa
GO	regulation of DNA binding	2	26	0.00892943	23476	BRD4	bromodomain containing 4
GO	GTP binding	6	329	0.00968448	1819	DRG2	developmentally regulated GTP binding protein 2
GO	GTP binding	6	329	0.00968448	203068	TUBB	tubulin, beta
GO	GTP binding	6	329	0.00968448	25923	ATL3	atlastin GTPase 3
GO	GTP binding	6	329	0.00968448	2767	GNA11	guanine nucleotide binding protein (G protein), alpha 11 (Gq class)
GO	GTP binding	6	329	0.00968448	2778	GNAS	GNAS complex locus
GO	GTP binding	6	329	0.00968448	81876	RAB1B	RAB1B, member RAS oncogene family
GO	guanyl nucleotide binding	6	338	0.0109616	1819	DRG2	developmentally regulated GTP binding protein 2
GO	guanyl nucleotide binding	6	338	0.0109616	203068	TUBB	tubulin, beta
GO	guanyl nucleotide binding	6	338	0.0109616	25923	ATL3	atlastin GTPase 3
GO	guanyl nucleotide binding	6	338	0.0109616	2767	GNA11	guanine nucleotide binding protein (G protein), alpha 11 (Gq class)
GO	guanyl nucleotide binding	6	338	0.0109616	2778	GNAS	GNAS complex locus
GO	guanyl nucleotide binding	6	338	0.0109616	81876	RAB1B	RAB1B, member RAS oncogene family
GO	guanyl ribonucleotide binding	6	338	0.0109616	1819	DRG2	developmentally regulated GTP binding protein 2
GO	guanyl ribonucleotide binding	6	338	0.0109616	203068	TUBB	tubulin, beta
GO	guanyl ribonucleotide binding	6	338	0.0109616	25923	ATL3	atlastin GTPase 3
GO	guanyl ribonucleotide binding	6	338	0.0109616	2767	GNA11	guanine nucleotide binding protein (G protein), alpha 11 (Gq class)
GO	guanyl ribonucleotide binding	6	338	0.0109616	2778	GNAS	GNAS complex locus
GO	guanyl ribonucleotide binding	6	338	0.0109616	81876	RAB1B	RAB1B, member RAS oncogene family
GO	lymphotoxin A biosynthetic process	1	2	0.0109652	112744	IL17F	interleukin 17F
GO	regulation of melanocyte differentiation	1	2	0.0109652	2767	GNA11	guanine nucleotide binding protein (G protein), alpha 11 (Gq class)
GO	regulation of pigment cell differentiation	1	2	0.0109652	2767	GNA11	guanine nucleotide binding protein (G protein), alpha 11 (Gq class)
GO	poly-pyrimidine tract binding	1	2	0.0109652	5725	PTBP1	polypyrimidine tract binding protein 1
GO	thymidine kinase activity	1	2	0.0109652	7083	TK1	thymidine kinase 1, soluble
GO	cellular response to DNA damage stimulus	5	246	0.0116076	10524	KAT5	K(lysine) acetyltransferase 5
GO	cellular response to DNA damage stimulus	5	246	0.0116076	26057	ANKRD17	ankyrin repeat domain 17
GO	cellular response to DNA damage stimulus	5	246	0.0116076	353497	POLN	polymerase (DNA directed) nu
GO	cellular response to DNA damage stimulus	5	246	0.0116076	5886	RAD23A	RAD23 homolog A (S. cerevisiae)
GO	cellular response to DNA damage stimulus	5	246	0.0116076	80198	MUS81	MUS81 endonuclease homolog (S. cerevisiae)
GO	chromatin modification	4	161	0.012052	10524	KAT5	K(lysine) acetyltransferase 5
GO	chromatin modification	4	161	0.012052	10629	TAF6L	TAF6-like RNA polymerase II, p300/CBP-associated factor (PCAF)-associated factor, 65kDa
GO	chromatin modification	4	161	0.012052	11011	TLK2	tousled-like kinase 2
GO	chromatin modification	4	161	0.012052	57680	CHD8	chromodomain helicase DNA binding protein 8
GO	cytokine and chemokine mediated signaling pathway	2	31	0.0125503	5970	RELA	v-rel reticuloendotheliosis viral oncogene homolog A (avian)
GO	cytokine and chemokine mediated signaling pathway	2	31	0.0125503	6376	CX3CL1	chemokine (C-X3-C motif) ligand 1
GO	protein binding	42	5615	0.0132357	1013	CDH15	cadherin 15, type 1, M-cadherin (myotubule)
GO	protein binding	42	5615	0.0132357	10524	KAT5	K(lysine) acetyltransferase 5
GO	protein binding	42	5615	0.0132357	10534	SSSCA1	Sjogren syndrome/scleroderma autoantigen 1
GO	protein binding	42	5615	0.0132357	10847	SRCAP	Snf2-related CREBBP activator protein
GO	protein binding	42	5615	0.0132357	10992	SF3B2	splicing factor 3b, subunit 2, 145kDa
GO	protein binding	42	5615	0.0132357	112744	IL17F	interleukin 17F
GO	protein binding	42	5615	0.0132357	1837	DTNA	dystrobrevin, alpha
GO	protein binding	42	5615	0.0132357	2017	CTTN	cortactin
GO	protein binding	42	5615	0.0132357	203068	TUBB	tubulin, beta
GO	protein binding	42	5615	0.0132357	2286	FKBP2	FK506 binding protein 2, 13kDa
GO	protein binding	42	5615	0.0132357	23476	BRD4	bromodomain containing 4
GO	protein binding	42	5615	0.0132357	3836	KPNA1	karyopherin alpha 1 (importin alpha 5)
GO	protein binding	42	5615	0.0132357	4288	MKI67	antigen identified by monoclonal antibody Ki-67
GO	protein binding	42	5615	0.0132357	4684	NCAM1	neural cell adhesion molecule 1
GO	protein binding	42	5615	0.0132357	4771	NF2	neurofibromin 2 (merlin)
GO	protein binding	42	5615	0.0132357	4926	NUMA1	nuclear mitotic apparatus protein 1
GO	protein binding	42	5615	0.0132357	54894	RNF43	ring finger protein 43
GO	protein binding	42	5615	0.0132357	5518	PPP2R1A	protein phosphatase 2 (formerly 2A), regulatory subunit A, alpha isoform
GO	protein binding	42	5615	0.0132357	55658	RNF126	ring finger protein 126
GO	protein binding	42	5615	0.0132357	56124	PCDHB12	protocadherin beta 12
GO	protein binding	42	5615	0.0132357	5725	PTBP1	polypyrimidine tract binding protein 1
GO	protein binding	42	5615	0.0132357	57680	CHD8	chromodomain helicase DNA binding protein 8
GO	protein binding	42	5615	0.0132357	58513	EPS15L1	epidermal growth factor receptor pathway substrate 15-like 1
GO	protein binding	42	5615	0.0132357	5886	RAD23A	RAD23 homolog A (S. cerevisiae)
GO	protein binding	42	5615	0.0132357	5927	JARID1A	jumonji, AT rich interactive domain 1A
GO	protein binding	42	5615	0.0132357	595	CCND1	cyclin D1
GO	protein binding	42	5615	0.0132357	5970	RELA	v-rel reticuloendotheliosis viral oncogene homolog A (avian)
GO	protein binding	42	5615	0.0132357	6376	CX3CL1	chemokine (C-X3-C motif) ligand 1
GO	protein binding	42	5615	0.0132357	7709	ZBTB17	zinc finger and BTB domain containing 17
GO	protein binding	42	5615	0.0132357	8079	MLF2	myeloid leukemia factor 2
GO	protein binding	42	5615	0.0132357	81876	RAB1B	RAB1B, member RAS oncogene family
GO	protein binding	42	5615	0.0132357	826	CAPNS1	calpain, small subunit 1
GO	protein binding	42	5615	0.0132357	8500	PPFIA1	protein tyrosine phosphatase, receptor type, f polypeptide (PTPRF), interacting protein (liprin), alpha 1
GO	protein binding	42	5615	0.0132357	8772	FADD	Fas (TNFRSF6)-associated via death domain
GO	protein binding	42	5615	0.0132357	8834	TMEM11	transmembrane protein 11
GO	protein binding	42	5615	0.0132357	89970	RSPRY1	ring finger and SPRY domain containing 1
GO	protein binding	42	5615	0.0132357	9088	PKMYT1	protein kinase, membrane associated tyrosine/threonine 1
GO	protein binding	42	5615	0.0132357	92335	STRADA	STE20-related kinase adaptor alpha
GO	protein binding	42	5615	0.0132357	9552	SPAG7	sperm associated antigen 7
GO	protein binding	42	5615	0.0132357	9616	RNF7	ring finger protein 7
GO	protein binding	42	5615	0.0132357	9699	RIMS2	regulating synaptic membrane exocytosis 2
GO	protein binding	42	5615	0.0132357	9918	NCAPD2	non-SMC condensin I complex, subunit D2
GO	response to organic substance	2	32	0.0133394	5518	PPP2R1A	protein phosphatase 2 (formerly 2A), regulatory subunit A, alpha isoform
GO	response to organic substance	2	32	0.0133394	5970	RELA	v-rel reticuloendotheliosis viral oncogene homolog A (avian)
GO	cellular response to stress	5	258	0.0140195	10524	KAT5	K(lysine) acetyltransferase 5
GO	cellular response to stress	5	258	0.0140195	26057	ANKRD17	ankyrin repeat domain 17
GO	cellular response to stress	5	258	0.0140195	353497	POLN	polymerase (DNA directed) nu
GO	cellular response to stress	5	258	0.0140195	5886	RAD23A	RAD23 homolog A (S. cerevisiae)
GO	cellular response to stress	5	258	0.0140195	80198	MUS81	MUS81 endonuclease homolog (S. cerevisiae)
GO	iron-sulfur cluster binding	2	33	0.0141495	4728	NDUFS8	NADH dehydrogenase (ubiquinone) Fe-S protein 8, 23kDa (NADH-coenzyme Q reductase)
GO	iron-sulfur cluster binding	2	33	0.0141495	5471	PPAT	phosphoribosyl pyrophosphate amidotransferase
GO	metal cluster binding	2	33	0.0141495	4728	NDUFS8	NADH dehydrogenase (ubiquinone) Fe-S protein 8, 23kDa (NADH-coenzyme Q reductase)
GO	metal cluster binding	2	33	0.0141495	5471	PPAT	phosphoribosyl pyrophosphate amidotransferase
GO	nucleotide binding	18	1888	0.0144573	10847	SRCAP	Snf2-related CREBBP activator protein
GO	nucleotide binding	18	1888	0.0144573	11011	TLK2	tousled-like kinase 2
GO	nucleotide binding	18	1888	0.0144573	1819	DRG2	developmentally regulated GTP binding protein 2
GO	nucleotide binding	18	1888	0.0144573	203068	TUBB	tubulin, beta
GO	nucleotide binding	18	1888	0.0144573	2043	EPHA4	EPH receptor A4
GO	nucleotide binding	18	1888	0.0144573	22828	RBM16	RNA binding motif protein 16
GO	nucleotide binding	18	1888	0.0144573	25923	ATL3	atlastin GTPase 3
GO	nucleotide binding	18	1888	0.0144573	26057	ANKRD17	ankyrin repeat domain 17
GO	nucleotide binding	18	1888	0.0144573	2767	GNA11	guanine nucleotide binding protein (G protein), alpha 11 (Gq class)
GO	nucleotide binding	18	1888	0.0144573	2778	GNAS	GNAS complex locus
GO	nucleotide binding	18	1888	0.0144573	4288	MKI67	antigen identified by monoclonal antibody Ki-67
GO	nucleotide binding	18	1888	0.0144573	5725	PTBP1	polypyrimidine tract binding protein 1
GO	nucleotide binding	18	1888	0.0144573	57680	CHD8	chromodomain helicase DNA binding protein 8
GO	nucleotide binding	18	1888	0.0144573	7083	TK1	thymidine kinase 1, soluble
GO	nucleotide binding	18	1888	0.0144573	79171	RBM42	RNA binding motif protein 42
GO	nucleotide binding	18	1888	0.0144573	81876	RAB1B	RAB1B, member RAS oncogene family
GO	nucleotide binding	18	1888	0.0144573	9088	PKMYT1	protein kinase, membrane associated tyrosine/threonine 1
GO	nucleotide binding	18	1888	0.0144573	92335	STRADA	STE20-related kinase adaptor alpha
GO	post-translational protein modification	11	943	0.0146243	10524	KAT5	K(lysine) acetyltransferase 5
GO	post-translational protein modification	11	943	0.0146243	11011	TLK2	tousled-like kinase 2
GO	post-translational protein modification	11	943	0.0146243	2043	EPHA4	EPH receptor A4
GO	post-translational protein modification	11	943	0.0146243	23476	BRD4	bromodomain containing 4
GO	post-translational protein modification	11	943	0.0146243	2767	GNA11	guanine nucleotide binding protein (G protein), alpha 11 (Gq class)
GO	post-translational protein modification	11	943	0.0146243	5499	PPP1CA	protein phosphatase 1, catalytic subunit, alpha isoform
GO	post-translational protein modification	11	943	0.0146243	5518	PPP2R1A	protein phosphatase 2 (formerly 2A), regulatory subunit A, alpha isoform
GO	post-translational protein modification	11	943	0.0146243	595	CCND1	cyclin D1
GO	post-translational protein modification	11	943	0.0146243	6612	SUMO3	SMT3 suppressor of mif two 3 homolog 3 (S. cerevisiae)
GO	post-translational protein modification	11	943	0.0146243	9088	PKMYT1	protein kinase, membrane associated tyrosine/threonine 1
GO	post-translational protein modification	11	943	0.0146243	92335	STRADA	STE20-related kinase adaptor alpha
GO	chromatin assembly or disassembly	2	34	0.0149805	10524	KAT5	K(lysine) acetyltransferase 5
GO	chromatin assembly or disassembly	2	34	0.0149805	57680	CHD8	chromodomain helicase DNA binding protein 8
GO	regulation of binding	2	34	0.0149805	10629	TAF6L	TAF6-like RNA polymerase II, p300/CBP-associated factor (PCAF)-associated factor, 65kDa
GO	regulation of binding	2	34	0.0149805	23476	BRD4	bromodomain containing 4
GO	cellular response to stimulus	5	264	0.0153434	10524	KAT5	K(lysine) acetyltransferase 5
GO	cellular response to stimulus	5	264	0.0153434	26057	ANKRD17	ankyrin repeat domain 17
GO	cellular response to stimulus	5	264	0.0153434	353497	POLN	polymerase (DNA directed) nu
GO	cellular response to stimulus	5	264	0.0153434	5886	RAD23A	RAD23 homolog A (S. cerevisiae)
GO	cellular response to stimulus	5	264	0.0153434	80198	MUS81	MUS81 endonuclease homolog (S. cerevisiae)
GO	intracellular transport	8	588	0.0158531	10897	YIF1A	Yip1 interacting factor homolog A (S. cerevisiae)
GO	intracellular transport	8	588	0.0158531	11316	COPE	coatomer protein complex, subunit epsilon
GO	intracellular transport	8	588	0.0158531	203068	TUBB	tubulin, beta
GO	intracellular transport	8	588	0.0158531	2778	GNAS	GNAS complex locus
GO	intracellular transport	8	588	0.0158531	3836	KPNA1	karyopherin alpha 1 (importin alpha 5)
GO	intracellular transport	8	588	0.0158531	58485	TRAPPC1	trafficking protein particle complex 1
GO	intracellular transport	8	588	0.0158531	92335	STRADA	STE20-related kinase adaptor alpha
GO	intracellular transport	8	588	0.0158531	9699	RIMS2	regulating synaptic membrane exocytosis 2
GO	protein transport	8	589	0.0159999	10897	YIF1A	Yip1 interacting factor homolog A (S. cerevisiae)
GO	protein transport	8	589	0.0159999	11316	COPE	coatomer protein complex, subunit epsilon
GO	protein transport	8	589	0.0159999	2778	GNAS	GNAS complex locus
GO	protein transport	8	589	0.0159999	3836	KPNA1	karyopherin alpha 1 (importin alpha 5)
GO	protein transport	8	589	0.0159999	81876	RAB1B	RAB1B, member RAS oncogene family
GO	protein transport	8	589	0.0159999	92335	STRADA	STE20-related kinase adaptor alpha
GO	protein transport	8	589	0.0159999	9600	PITPNM1	phosphatidylinositol transfer protein, membrane-associated 1
GO	protein transport	8	589	0.0159999	9699	RIMS2	regulating synaptic membrane exocytosis 2
GO	establishment of protein localization	8	590	0.0161476	10897	YIF1A	Yip1 interacting factor homolog A (S. cerevisiae)
GO	establishment of protein localization	8	590	0.0161476	11316	COPE	coatomer protein complex, subunit epsilon
GO	establishment of protein localization	8	590	0.0161476	2778	GNAS	GNAS complex locus
GO	establishment of protein localization	8	590	0.0161476	3836	KPNA1	karyopherin alpha 1 (importin alpha 5)
GO	establishment of protein localization	8	590	0.0161476	81876	RAB1B	RAB1B, member RAS oncogene family
GO	establishment of protein localization	8	590	0.0161476	92335	STRADA	STE20-related kinase adaptor alpha
GO	establishment of protein localization	8	590	0.0161476	9600	PITPNM1	phosphatidylinositol transfer protein, membrane-associated 1
GO	establishment of protein localization	8	590	0.0161476	9699	RIMS2	regulating synaptic membrane exocytosis 2
GO	regulation of pigmentation during development	1	3	0.0164031	2767	GNA11	guanine nucleotide binding protein (G protein), alpha 11 (Gq class)
GO	Golgi trans cisterna	1	3	0.0164031	2778	GNAS	GNAS complex locus
GO	re-entry into mitotic cell cycle	1	3	0.0164031	595	CCND1	cyclin D1
GO	hair follicle development	1	3	0.0164031	5970	RELA	v-rel reticuloendotheliosis viral oncogene homolog A (avian)
GO	response to UV-B	1	3	0.0164031	5970	RELA	v-rel reticuloendotheliosis viral oncogene homolog A (avian)
GO	nuclear lamina	1	3	0.0164031	84823	LMNB2	lamin B2
GO	GTPase activity	4	178	0.0168441	203068	TUBB	tubulin, beta
GO	GTPase activity	4	178	0.0168441	25923	ATL3	atlastin GTPase 3
GO	GTPase activity	4	178	0.0168441	2767	GNA11	guanine nucleotide binding protein (G protein), alpha 11 (Gq class)
GO	GTPase activity	4	178	0.0168441	2778	GNAS	GNAS complex locus
GO	energy reserve metabolic process	2	37	0.0175957	2778	GNAS	GNAS complex locus
GO	energy reserve metabolic process	2	37	0.0175957	5499	PPP1CA	protein phosphatase 1, catalytic subunit, alpha isoform
GO	transferase activity, transferring phosphorus-containing groups	10	854	0.0191593	11011	TLK2	tousled-like kinase 2
GO	transferase activity, transferring phosphorus-containing groups	10	854	0.0191593	2043	EPHA4	EPH receptor A4
GO	transferase activity, transferring phosphorus-containing groups	10	854	0.0191593	353497	POLN	polymerase (DNA directed) nu
GO	transferase activity, transferring phosphorus-containing groups	10	854	0.0191593	55277	FGGY	FGGY carbohydrate kinase domain containing
GO	transferase activity, transferring phosphorus-containing groups	10	854	0.0191593	595	CCND1	cyclin D1
GO	transferase activity, transferring phosphorus-containing groups	10	854	0.0191593	5970	RELA	v-rel reticuloendotheliosis viral oncogene homolog A (avian)
GO	transferase activity, transferring phosphorus-containing groups	10	854	0.0191593	7083	TK1	thymidine kinase 1, soluble
GO	transferase activity, transferring phosphorus-containing groups	10	854	0.0191593	8828	NRP2	neuropilin 2
GO	transferase activity, transferring phosphorus-containing groups	10	854	0.0191593	9088	PKMYT1	protein kinase, membrane associated tyrosine/threonine 1
GO	transferase activity, transferring phosphorus-containing groups	10	854	0.0191593	92335	STRADA	STE20-related kinase adaptor alpha
GO	induction of apoptosis	4	186	0.0194585	203068	TUBB	tubulin, beta
GO	induction of apoptosis	4	186	0.0194585	5518	PPP2R1A	protein phosphatase 2 (formerly 2A), regulatory subunit A, alpha isoform
GO	induction of apoptosis	4	186	0.0194585	8772	FADD	Fas (TNFRSF6)-associated via death domain
GO	induction of apoptosis	4	186	0.0194585	9616	RNF7	ring finger protein 7
GO	induction of programmed cell death	4	187	0.019802	203068	TUBB	tubulin, beta
GO	induction of programmed cell death	4	187	0.019802	5518	PPP2R1A	protein phosphatase 2 (formerly 2A), regulatory subunit A, alpha isoform
GO	induction of programmed cell death	4	187	0.019802	8772	FADD	Fas (TNFRSF6)-associated via death domain
GO	induction of programmed cell death	4	187	0.019802	9616	RNF7	ring finger protein 7
GO	kinase activity	9	741	0.0209511	11011	TLK2	tousled-like kinase 2
GO	kinase activity	9	741	0.0209511	2043	EPHA4	EPH receptor A4
GO	kinase activity	9	741	0.0209511	55277	FGGY	FGGY carbohydrate kinase domain containing
GO	kinase activity	9	741	0.0209511	595	CCND1	cyclin D1
GO	kinase activity	9	741	0.0209511	5970	RELA	v-rel reticuloendotheliosis viral oncogene homolog A (avian)
GO	kinase activity	9	741	0.0209511	7083	TK1	thymidine kinase 1, soluble
GO	kinase activity	9	741	0.0209511	8828	NRP2	neuropilin 2
GO	kinase activity	9	741	0.0209511	9088	PKMYT1	protein kinase, membrane associated tyrosine/threonine 1
GO	kinase activity	9	741	0.0209511	92335	STRADA	STE20-related kinase adaptor alpha
GO	Golgi vesicle transport	3	107	0.0212289	10897	YIF1A	Yip1 interacting factor homolog A (S. cerevisiae)
GO	Golgi vesicle transport	3	107	0.0212289	11316	COPE	coatomer protein complex, subunit epsilon
GO	Golgi vesicle transport	3	107	0.0212289	58485	TRAPPC1	trafficking protein particle complex 1
GO	positive regulation of cellular process	10	869	0.0213298	10524	KAT5	K(lysine) acetyltransferase 5
GO	positive regulation of cellular process	10	869	0.0213298	203068	TUBB	tubulin, beta
GO	positive regulation of cellular process	10	869	0.0213298	5518	PPP2R1A	protein phosphatase 2 (formerly 2A), regulatory subunit A, alpha isoform
GO	positive regulation of cellular process	10	869	0.0213298	5927	JARID1A	jumonji, AT rich interactive domain 1A
GO	positive regulation of cellular process	10	869	0.0213298	5970	RELA	v-rel reticuloendotheliosis viral oncogene homolog A (avian)
GO	positive regulation of cellular process	10	869	0.0213298	6376	CX3CL1	chemokine (C-X3-C motif) ligand 1
GO	positive regulation of cellular process	10	869	0.0213298	7392	USF2	upstream transcription factor 2, c-fos interacting
GO	positive regulation of cellular process	10	869	0.0213298	826	CAPNS1	calpain, small subunit 1
GO	positive regulation of cellular process	10	869	0.0213298	8772	FADD	Fas (TNFRSF6)-associated via death domain
GO	positive regulation of cellular process	10	869	0.0213298	9616	RNF7	ring finger protein 7
GO	cell part	74	11508	0.02133	10072	DPP3	dipeptidyl-peptidase 3
GO	cell part	74	11508	0.02133	1013	CDH15	cadherin 15, type 1, M-cadherin (myotubule)
GO	cell part	74	11508	0.02133	10250	SRRM1	serine/arginine repetitive matrix 1
GO	cell part	74	11508	0.02133	10524	KAT5	K(lysine) acetyltransferase 5
GO	cell part	74	11508	0.02133	10629	TAF6L	TAF6-like RNA polymerase II, p300/CBP-associated factor (PCAF)-associated factor, 65kDa
GO	cell part	74	11508	0.02133	10897	YIF1A	Yip1 interacting factor homolog A (S. cerevisiae)
GO	cell part	74	11508	0.02133	10992	SF3B2	splicing factor 3b, subunit 2, 145kDa
GO	cell part	74	11508	0.02133	11011	TLK2	tousled-like kinase 2
GO	cell part	74	11508	0.02133	11316	COPE	coatomer protein complex, subunit epsilon
GO	cell part	74	11508	0.02133	149076	ZNF362	zinc finger protein 362
GO	cell part	74	11508	0.02133	1814	DRD3	dopamine receptor D3
GO	cell part	74	11508	0.02133	1819	DRG2	developmentally regulated GTP binding protein 2
GO	cell part	74	11508	0.02133	1837	DTNA	dystrobrevin, alpha
GO	cell part	74	11508	0.02133	2017	CTTN	cortactin
GO	cell part	74	11508	0.02133	203068	TUBB	tubulin, beta
GO	cell part	74	11508	0.02133	2043	EPHA4	EPH receptor A4
GO	cell part	74	11508	0.02133	2286	FKBP2	FK506 binding protein 2, 13kDa
GO	cell part	74	11508	0.02133	23245	ASTN2	astrotactin 2
GO	cell part	74	11508	0.02133	23476	BRD4	bromodomain containing 4
GO	cell part	74	11508	0.02133	23549	DNPEP	aspartyl aminopeptidase
GO	cell part	74	11508	0.02133	2767	GNA11	guanine nucleotide binding protein (G protein), alpha 11 (Gq class)
GO	cell part	74	11508	0.02133	2778	GNAS	GNAS complex locus
GO	cell part	74	11508	0.02133	353497	POLN	polymerase (DNA directed) nu
GO	cell part	74	11508	0.02133	3836	KPNA1	karyopherin alpha 1 (importin alpha 5)
GO	cell part	74	11508	0.02133	4288	MKI67	antigen identified by monoclonal antibody Ki-67
GO	cell part	74	11508	0.02133	4684	NCAM1	neural cell adhesion molecule 1
GO	cell part	74	11508	0.02133	4728	NDUFS8	NADH dehydrogenase (ubiquinone) Fe-S protein 8, 23kDa (NADH-coenzyme Q reductase)
GO	cell part	74	11508	0.02133	4771	NF2	neurofibromin 2 (merlin)
GO	cell part	74	11508	0.02133	4926	NUMA1	nuclear mitotic apparatus protein 1
GO	cell part	74	11508	0.02133	51035	UBXN1	UBX domain protein 1
GO	cell part	74	11508	0.02133	51071	DERA	2-deoxyribose-5-phosphate aldolase homolog (C. elegans)
GO	cell part	74	11508	0.02133	51111	SUV420H1	suppressor of variegation 4-20 homolog 1 (Drosophila)
GO	cell part	74	11508	0.02133	5141	PDE4A	phosphodiesterase 4A, cAMP-specific (phosphodiesterase E2 dunce homolog, Drosophila)
GO	cell part	74	11508	0.02133	51599	LSR	lipolysis stimulated lipoprotein receptor
GO	cell part	74	11508	0.02133	51659	GINS2	GINS complex subunit 2 (Psf2 homolog)
GO	cell part	74	11508	0.02133	54894	RNF43	ring finger protein 43
GO	cell part	74	11508	0.02133	5518	PPP2R1A	protein phosphatase 2 (formerly 2A), regulatory subunit A, alpha isoform
GO	cell part	74	11508	0.02133	55260	TMEM143	transmembrane protein 143
GO	cell part	74	11508	0.02133	56124	PCDHB12	protocadherin beta 12
GO	cell part	74	11508	0.02133	5725	PTBP1	polypyrimidine tract binding protein 1
GO	cell part	74	11508	0.02133	57488	FAM62B	family with sequence similarity 62 (C2 domain containing) member B
GO	cell part	74	11508	0.02133	57680	CHD8	chromodomain helicase DNA binding protein 8
GO	cell part	74	11508	0.02133	58485	TRAPPC1	trafficking protein particle complex 1
GO	cell part	74	11508	0.02133	58491	ZNF71	zinc finger protein 71
GO	cell part	74	11508	0.02133	58513	EPS15L1	epidermal growth factor receptor pathway substrate 15-like 1
GO	cell part	74	11508	0.02133	5886	RAD23A	RAD23 homolog A (S. cerevisiae)
GO	cell part	74	11508	0.02133	5927	JARID1A	jumonji, AT rich interactive domain 1A
GO	cell part	74	11508	0.02133	595	CCND1	cyclin D1
GO	cell part	74	11508	0.02133	5970	RELA	v-rel reticuloendotheliosis viral oncogene homolog A (avian)
GO	cell part	74	11508	0.02133	6376	CX3CL1	chemokine (C-X3-C motif) ligand 1
GO	cell part	74	11508	0.02133	64710	NUCKS1	nuclear casein kinase and cyclin-dependent kinase substrate 1
GO	cell part	74	11508	0.02133	6612	SUMO3	SMT3 suppressor of mif two 3 homolog 3 (S. cerevisiae)
GO	cell part	74	11508	0.02133	7083	TK1	thymidine kinase 1, soluble
GO	cell part	74	11508	0.02133	7392	USF2	upstream transcription factor 2, c-fos interacting
GO	cell part	74	11508	0.02133	7709	ZBTB17	zinc finger and BTB domain containing 17
GO	cell part	74	11508	0.02133	7881	KCNAB1	potassium voltage-gated channel, shaker-related subfamily, beta member 1
GO	cell part	74	11508	0.02133	79728	PALB2	partner and localizer of BRCA2
GO	cell part	74	11508	0.02133	80011	NIP30	NEFA-interacting nuclear protein NIP30
GO	cell part	74	11508	0.02133	80198	MUS81	MUS81 endonuclease homolog (S. cerevisiae)
GO	cell part	74	11508	0.02133	8079	MLF2	myeloid leukemia factor 2
GO	cell part	74	11508	0.02133	81876	RAB1B	RAB1B, member RAS oncogene family
GO	cell part	74	11508	0.02133	83855	KLF16	Kruppel-like factor 16
GO	cell part	74	11508	0.02133	84823	LMNB2	lamin B2
GO	cell part	74	11508	0.02133	8500	PPFIA1	protein tyrosine phosphatase, receptor type, f polypeptide (PTPRF), interacting protein (liprin), alpha 1
GO	cell part	74	11508	0.02133	8772	FADD	Fas (TNFRSF6)-associated via death domain
GO	cell part	74	11508	0.02133	8815	BANF1	barrier to autointegration factor 1
GO	cell part	74	11508	0.02133	8828	NRP2	neuropilin 2
GO	cell part	74	11508	0.02133	8834	TMEM11	transmembrane protein 11
GO	cell part	74	11508	0.02133	9088	PKMYT1	protein kinase, membrane associated tyrosine/threonine 1
GO	cell part	74	11508	0.02133	92335	STRADA	STE20-related kinase adaptor alpha
GO	cell part	74	11508	0.02133	9552	SPAG7	sperm associated antigen 7
GO	cell part	74	11508	0.02133	9600	PITPNM1	phosphatidylinositol transfer protein, membrane-associated 1
GO	cell part	74	11508	0.02133	9616	RNF7	ring finger protein 7
GO	cell part	74	11508	0.02133	9918	NCAPD2	non-SMC condensin I complex, subunit D2
GO	regulation of chromatin assembly or disassembly	1	4	0.0218113	11011	TLK2	tousled-like kinase 2
GO	regulation of granulocyte macrophage colony-stimulating factor biosynthetic process	1	4	0.0218113	112744	IL17F	interleukin 17F
GO	regulation of granulocyte macrophage colony-stimulating factor production	1	4	0.0218113	112744	IL17F	interleukin 17F
GO	COPI-coated vesicle	1	4	0.0218113	11316	COPE	coatomer protein complex, subunit epsilon
GO	mitotic spindle assembly	1	4	0.0218113	203068	TUBB	tubulin, beta
GO	natural killer cell mediated cytotoxicity	1	4	0.0218113	203068	TUBB	tubulin, beta
GO	natural killer cell mediated immunity	1	4	0.0218113	203068	TUBB	tubulin, beta
GO	nuclear organization and biogenesis	1	4	0.0218113	4926	NUMA1	nuclear mitotic apparatus protein 1
GO	deoxyribonucleotide catabolic process	1	4	0.0218113	51071	DERA	2-deoxyribose-5-phosphate aldolase homolog (C. elegans)
GO	purine base biosynthetic process	1	4	0.0218113	5471	PPAT	phosphoribosyl pyrophosphate amidotransferase
GO	protein phosphatase type 1 activity	1	4	0.0218113	5499	PPP1CA	protein phosphatase 1, catalytic subunit, alpha isoform
GO	negative regulation of JAK-STAT cascade	1	4	0.0218113	5518	PPP2R1A	protein phosphatase 2 (formerly 2A), regulatory subunit A, alpha isoform
GO	negative regulation of peptidyl-tyrosine phosphorylation	1	4	0.0218113	5518	PPP2R1A	protein phosphatase 2 (formerly 2A), regulatory subunit A, alpha isoform
GO	negative regulation of tyrosine phosphorylation of STAT protein	1	4	0.0218113	5518	PPP2R1A	protein phosphatase 2 (formerly 2A), regulatory subunit A, alpha isoform
GO	negative regulation of tyrosine phosphorylation of Stat3 protein	1	4	0.0218113	5518	PPP2R1A	protein phosphatase 2 (formerly 2A), regulatory subunit A, alpha isoform
GO	cyclin-dependent protein kinase holoenzyme complex	1	4	0.0218113	595	CCND1	cyclin D1
GO	deoxynucleoside kinase activity	1	4	0.0218113	7083	TK1	thymidine kinase 1, soluble
GO	negative chemotaxis	1	4	0.0218113	8828	NRP2	neuropilin 2
GO	redox signal response	1	4	0.0218113	9616	RNF7	ring finger protein 7
GO	response to redox state	1	4	0.0218113	9616	RNF7	ring finger protein 7
GO	phosphotransferase activity, alcohol group as acceptor	8	630	0.0229063	11011	TLK2	tousled-like kinase 2
GO	phosphotransferase activity, alcohol group as acceptor	8	630	0.0229063	2043	EPHA4	EPH receptor A4
GO	phosphotransferase activity, alcohol group as acceptor	8	630	0.0229063	55277	FGGY	FGGY carbohydrate kinase domain containing
GO	phosphotransferase activity, alcohol group as acceptor	8	630	0.0229063	595	CCND1	cyclin D1
GO	phosphotransferase activity, alcohol group as acceptor	8	630	0.0229063	5970	RELA	v-rel reticuloendotheliosis viral oncogene homolog A (avian)
GO	phosphotransferase activity, alcohol group as acceptor	8	630	0.0229063	8828	NRP2	neuropilin 2
GO	phosphotransferase activity, alcohol group as acceptor	8	630	0.0229063	9088	PKMYT1	protein kinase, membrane associated tyrosine/threonine 1
GO	phosphotransferase activity, alcohol group as acceptor	8	630	0.0229063	92335	STRADA	STE20-related kinase adaptor alpha
GO	RNA splicing	4	198	0.0238285	10250	SRRM1	serine/arginine repetitive matrix 1
GO	RNA splicing	4	198	0.0238285	10992	SF3B2	splicing factor 3b, subunit 2, 145kDa
GO	RNA splicing	4	198	0.0238285	5518	PPP2R1A	protein phosphatase 2 (formerly 2A), regulatory subunit A, alpha isoform
GO	RNA splicing	4	198	0.0238285	5725	PTBP1	polypyrimidine tract binding protein 1
GO	regulation of molecular function	5	297	0.0241281	10629	TAF6L	TAF6-like RNA polymerase II, p300/CBP-associated factor (PCAF)-associated factor, 65kDa
GO	regulation of molecular function	5	297	0.0241281	23476	BRD4	bromodomain containing 4
GO	regulation of molecular function	5	297	0.0241281	5518	PPP2R1A	protein phosphatase 2 (formerly 2A), regulatory subunit A, alpha isoform
GO	regulation of molecular function	5	297	0.0241281	9088	PKMYT1	protein kinase, membrane associated tyrosine/threonine 1
GO	regulation of molecular function	5	297	0.0241281	92335	STRADA	STE20-related kinase adaptor alpha
GO	purine ribonucleotide binding	15	1577	0.0256636	10847	SRCAP	Snf2-related CREBBP activator protein
GO	purine ribonucleotide binding	15	1577	0.0256636	11011	TLK2	tousled-like kinase 2
GO	purine ribonucleotide binding	15	1577	0.0256636	1819	DRG2	developmentally regulated GTP binding protein 2
GO	purine ribonucleotide binding	15	1577	0.0256636	203068	TUBB	tubulin, beta
GO	purine ribonucleotide binding	15	1577	0.0256636	2043	EPHA4	EPH receptor A4
GO	purine ribonucleotide binding	15	1577	0.0256636	25923	ATL3	atlastin GTPase 3
GO	purine ribonucleotide binding	15	1577	0.0256636	26057	ANKRD17	ankyrin repeat domain 17
GO	purine ribonucleotide binding	15	1577	0.0256636	2767	GNA11	guanine nucleotide binding protein (G protein), alpha 11 (Gq class)
GO	purine ribonucleotide binding	15	1577	0.0256636	2778	GNAS	GNAS complex locus
GO	purine ribonucleotide binding	15	1577	0.0256636	4288	MKI67	antigen identified by monoclonal antibody Ki-67
GO	purine ribonucleotide binding	15	1577	0.0256636	57680	CHD8	chromodomain helicase DNA binding protein 8
GO	purine ribonucleotide binding	15	1577	0.0256636	7083	TK1	thymidine kinase 1, soluble
GO	purine ribonucleotide binding	15	1577	0.0256636	81876	RAB1B	RAB1B, member RAS oncogene family
GO	purine ribonucleotide binding	15	1577	0.0256636	9088	PKMYT1	protein kinase, membrane associated tyrosine/threonine 1
GO	purine ribonucleotide binding	15	1577	0.0256636	92335	STRADA	STE20-related kinase adaptor alpha
GO	ribonucleotide binding	15	1577	0.0256636	10847	SRCAP	Snf2-related CREBBP activator protein
GO	ribonucleotide binding	15	1577	0.0256636	11011	TLK2	tousled-like kinase 2
GO	ribonucleotide binding	15	1577	0.0256636	1819	DRG2	developmentally regulated GTP binding protein 2
GO	ribonucleotide binding	15	1577	0.0256636	203068	TUBB	tubulin, beta
GO	ribonucleotide binding	15	1577	0.0256636	2043	EPHA4	EPH receptor A4
GO	ribonucleotide binding	15	1577	0.0256636	25923	ATL3	atlastin GTPase 3
GO	ribonucleotide binding	15	1577	0.0256636	26057	ANKRD17	ankyrin repeat domain 17
GO	ribonucleotide binding	15	1577	0.0256636	2767	GNA11	guanine nucleotide binding protein (G protein), alpha 11 (Gq class)
GO	ribonucleotide binding	15	1577	0.0256636	2778	GNAS	GNAS complex locus
GO	ribonucleotide binding	15	1577	0.0256636	4288	MKI67	antigen identified by monoclonal antibody Ki-67
GO	ribonucleotide binding	15	1577	0.0256636	57680	CHD8	chromodomain helicase DNA binding protein 8
GO	ribonucleotide binding	15	1577	0.0256636	7083	TK1	thymidine kinase 1, soluble
GO	ribonucleotide binding	15	1577	0.0256636	81876	RAB1B	RAB1B, member RAS oncogene family
GO	ribonucleotide binding	15	1577	0.0256636	9088	PKMYT1	protein kinase, membrane associated tyrosine/threonine 1
GO	ribonucleotide binding	15	1577	0.0256636	92335	STRADA	STE20-related kinase adaptor alpha
GO	chromosome organization	5	302	0.0256921	10524	KAT5	K(lysine) acetyltransferase 5
GO	chromosome organization	5	302	0.0256921	10629	TAF6L	TAF6-like RNA polymerase II, p300/CBP-associated factor (PCAF)-associated factor, 65kDa
GO	chromosome organization	5	302	0.0256921	11011	TLK2	tousled-like kinase 2
GO	chromosome organization	5	302	0.0256921	57680	CHD8	chromodomain helicase DNA binding protein 8
GO	chromosome organization	5	302	0.0256921	9918	NCAPD2	non-SMC condensin I complex, subunit D2
GO	macromolecular complex	17	1869	0.0262324	10250	SRRM1	serine/arginine repetitive matrix 1
GO	macromolecular complex	17	1869	0.0262324	10524	KAT5	K(lysine) acetyltransferase 5
GO	macromolecular complex	17	1869	0.0262324	10629	TAF6L	TAF6-like RNA polymerase II, p300/CBP-associated factor (PCAF)-associated factor, 65kDa
GO	macromolecular complex	17	1869	0.0262324	10992	SF3B2	splicing factor 3b, subunit 2, 145kDa
GO	macromolecular complex	17	1869	0.0262324	11316	COPE	coatomer protein complex, subunit epsilon
GO	macromolecular complex	17	1869	0.0262324	203068	TUBB	tubulin, beta
GO	macromolecular complex	17	1869	0.0262324	2767	GNA11	guanine nucleotide binding protein (G protein), alpha 11 (Gq class)
GO	macromolecular complex	17	1869	0.0262324	2778	GNAS	GNAS complex locus
GO	macromolecular complex	17	1869	0.0262324	3836	KPNA1	karyopherin alpha 1 (importin alpha 5)
GO	macromolecular complex	17	1869	0.0262324	4728	NDUFS8	NADH dehydrogenase (ubiquinone) Fe-S protein 8, 23kDa (NADH-coenzyme Q reductase)
GO	macromolecular complex	17	1869	0.0262324	51599	LSR	lipolysis stimulated lipoprotein receptor
GO	macromolecular complex	17	1869	0.0262324	5518	PPP2R1A	protein phosphatase 2 (formerly 2A), regulatory subunit A, alpha isoform
GO	macromolecular complex	17	1869	0.0262324	5725	PTBP1	polypyrimidine tract binding protein 1
GO	macromolecular complex	17	1869	0.0262324	595	CCND1	cyclin D1
GO	macromolecular complex	17	1869	0.0262324	5970	RELA	v-rel reticuloendotheliosis viral oncogene homolog A (avian)
GO	macromolecular complex	17	1869	0.0262324	6612	SUMO3	SMT3 suppressor of mif two 3 homolog 3 (S. cerevisiae)
GO	macromolecular complex	17	1869	0.0262324	9918	NCAPD2	non-SMC condensin I complex, subunit D2
GO	N-acetyltransferase activity	2	46	0.0264861	10524	KAT5	K(lysine) acetyltransferase 5
GO	N-acetyltransferase activity	2	46	0.0264861	10847	SRCAP	Snf2-related CREBBP activator protein
GO	cell division	4	206	0.0270474	10534	SSSCA1	Sjogren syndrome/scleroderma autoantigen 1
GO	cell division	4	206	0.0270474	5499	PPP1CA	protein phosphatase 1, catalytic subunit, alpha isoform
GO	cell division	4	206	0.0270474	595	CCND1	cyclin D1
GO	cell division	4	206	0.0270474	9918	NCAPD2	non-SMC condensin I complex, subunit D2
GO	dopamine binding	1	5	0.0271901	1814	DRD3	dopamine receptor D3
GO	dopamine receptor activity	1	5	0.0271901	1814	DRD3	dopamine receptor D3
GO	anaphase	1	5	0.0271901	4926	NUMA1	nuclear mitotic apparatus protein 1
GO	mitotic anaphase	1	5	0.0271901	4926	NUMA1	nuclear mitotic apparatus protein 1
GO	aldehyde-lyase activity	1	5	0.0271901	51071	DERA	2-deoxyribose-5-phosphate aldolase homolog (C. elegans)
GO	nucleobase biosynthetic process	1	5	0.0271901	5471	PPAT	phosphoribosyl pyrophosphate amidotransferase
GO	negative regulation of protein amino acid phosphorylation	1	5	0.0271901	5518	PPP2R1A	protein phosphatase 2 (formerly 2A), regulatory subunit A, alpha isoform
GO	phosphate binding	1	5	0.0271901	5970	RELA	v-rel reticuloendotheliosis viral oncogene homolog A (avian)
GO	protein kinase activity	7	534	0.0280145	11011	TLK2	tousled-like kinase 2
GO	protein kinase activity	7	534	0.0280145	2043	EPHA4	EPH receptor A4
GO	protein kinase activity	7	534	0.0280145	595	CCND1	cyclin D1
GO	protein kinase activity	7	534	0.0280145	5970	RELA	v-rel reticuloendotheliosis viral oncogene homolog A (avian)
GO	protein kinase activity	7	534	0.0280145	8828	NRP2	neuropilin 2
GO	protein kinase activity	7	534	0.0280145	9088	PKMYT1	protein kinase, membrane associated tyrosine/threonine 1
GO	protein kinase activity	7	534	0.0280145	92335	STRADA	STE20-related kinase adaptor alpha
GO	cellular process	61	9213	0.0285005	10072	DPP3	dipeptidyl-peptidase 3
GO	cellular process	61	9213	0.0285005	1013	CDH15	cadherin 15, type 1, M-cadherin (myotubule)
GO	cellular process	61	9213	0.0285005	10250	SRRM1	serine/arginine repetitive matrix 1
GO	cellular process	61	9213	0.0285005	10524	KAT5	K(lysine) acetyltransferase 5
GO	cellular process	61	9213	0.0285005	10534	SSSCA1	Sjogren syndrome/scleroderma autoantigen 1
GO	cellular process	61	9213	0.0285005	10629	TAF6L	TAF6-like RNA polymerase II, p300/CBP-associated factor (PCAF)-associated factor, 65kDa
GO	cellular process	61	9213	0.0285005	10897	YIF1A	Yip1 interacting factor homolog A (S. cerevisiae)
GO	cellular process	61	9213	0.0285005	10992	SF3B2	splicing factor 3b, subunit 2, 145kDa
GO	cellular process	61	9213	0.0285005	11011	TLK2	tousled-like kinase 2
GO	cellular process	61	9213	0.0285005	112744	IL17F	interleukin 17F
GO	cellular process	61	9213	0.0285005	11316	COPE	coatomer protein complex, subunit epsilon
GO	cellular process	61	9213	0.0285005	1814	DRD3	dopamine receptor D3
GO	cellular process	61	9213	0.0285005	1819	DRG2	developmentally regulated GTP binding protein 2
GO	cellular process	61	9213	0.0285005	1837	DTNA	dystrobrevin, alpha
GO	cellular process	61	9213	0.0285005	203068	TUBB	tubulin, beta
GO	cellular process	61	9213	0.0285005	2043	EPHA4	EPH receptor A4
GO	cellular process	61	9213	0.0285005	2286	FKBP2	FK506 binding protein 2, 13kDa
GO	cellular process	61	9213	0.0285005	23476	BRD4	bromodomain containing 4
GO	cellular process	61	9213	0.0285005	23549	DNPEP	aspartyl aminopeptidase
GO	cellular process	61	9213	0.0285005	26057	ANKRD17	ankyrin repeat domain 17
GO	cellular process	61	9213	0.0285005	2767	GNA11	guanine nucleotide binding protein (G protein), alpha 11 (Gq class)
GO	cellular process	61	9213	0.0285005	2778	GNAS	GNAS complex locus
GO	cellular process	61	9213	0.0285005	353497	POLN	polymerase (DNA directed) nu
GO	cellular process	61	9213	0.0285005	399694	SHC4	SHC (Src homology 2 domain containing) family, member 4
GO	cellular process	61	9213	0.0285005	4288	MKI67	antigen identified by monoclonal antibody Ki-67
GO	cellular process	61	9213	0.0285005	4684	NCAM1	neural cell adhesion molecule 1
GO	cellular process	61	9213	0.0285005	4728	NDUFS8	NADH dehydrogenase (ubiquinone) Fe-S protein 8, 23kDa (NADH-coenzyme Q reductase)
GO	cellular process	61	9213	0.0285005	4771	NF2	neurofibromin 2 (merlin)
GO	cellular process	61	9213	0.0285005	4926	NUMA1	nuclear mitotic apparatus protein 1
GO	cellular process	61	9213	0.0285005	51071	DERA	2-deoxyribose-5-phosphate aldolase homolog (C. elegans)
GO	cellular process	61	9213	0.0285005	5141	PDE4A	phosphodiesterase 4A, cAMP-specific (phosphodiesterase E2 dunce homolog, Drosophila)
GO	cellular process	61	9213	0.0285005	51659	GINS2	GINS complex subunit 2 (Psf2 homolog)
GO	cellular process	61	9213	0.0285005	5471	PPAT	phosphoribosyl pyrophosphate amidotransferase
GO	cellular process	61	9213	0.0285005	5499	PPP1CA	protein phosphatase 1, catalytic subunit, alpha isoform
GO	cellular process	61	9213	0.0285005	5518	PPP2R1A	protein phosphatase 2 (formerly 2A), regulatory subunit A, alpha isoform
GO	cellular process	61	9213	0.0285005	5565	PRKAB2	protein kinase, AMP-activated, beta 2 non-catalytic subunit
GO	cellular process	61	9213	0.0285005	56124	PCDHB12	protocadherin beta 12
GO	cellular process	61	9213	0.0285005	5725	PTBP1	polypyrimidine tract binding protein 1
GO	cellular process	61	9213	0.0285005	57680	CHD8	chromodomain helicase DNA binding protein 8
GO	cellular process	61	9213	0.0285005	58485	TRAPPC1	trafficking protein particle complex 1
GO	cellular process	61	9213	0.0285005	58491	ZNF71	zinc finger protein 71
GO	cellular process	61	9213	0.0285005	58513	EPS15L1	epidermal growth factor receptor pathway substrate 15-like 1
GO	cellular process	61	9213	0.0285005	5886	RAD23A	RAD23 homolog A (S. cerevisiae)
GO	cellular process	61	9213	0.0285005	5927	JARID1A	jumonji, AT rich interactive domain 1A
GO	cellular process	61	9213	0.0285005	595	CCND1	cyclin D1
GO	cellular process	61	9213	0.0285005	6376	CX3CL1	chemokine (C-X3-C motif) ligand 1
GO	cellular process	61	9213	0.0285005	6612	SUMO3	SMT3 suppressor of mif two 3 homolog 3 (S. cerevisiae)
GO	cellular process	61	9213	0.0285005	7083	TK1	thymidine kinase 1, soluble
GO	cellular process	61	9213	0.0285005	7709	ZBTB17	zinc finger and BTB domain containing 17
GO	cellular process	61	9213	0.0285005	80198	MUS81	MUS81 endonuclease homolog (S. cerevisiae)
GO	cellular process	61	9213	0.0285005	81876	RAB1B	RAB1B, member RAS oncogene family
GO	cellular process	61	9213	0.0285005	83855	KLF16	Kruppel-like factor 16
GO	cellular process	61	9213	0.0285005	84285	EIF1AD	eukaryotic translation initiation factor 1A domain containing
GO	cellular process	61	9213	0.0285005	8500	PPFIA1	protein tyrosine phosphatase, receptor type, f polypeptide (PTPRF), interacting protein (liprin), alpha 1
GO	cellular process	61	9213	0.0285005	8772	FADD	Fas (TNFRSF6)-associated via death domain
GO	cellular process	61	9213	0.0285005	8828	NRP2	neuropilin 2
GO	cellular process	61	9213	0.0285005	8834	TMEM11	transmembrane protein 11
GO	cellular process	61	9213	0.0285005	9088	PKMYT1	protein kinase, membrane associated tyrosine/threonine 1
GO	cellular process	61	9213	0.0285005	92335	STRADA	STE20-related kinase adaptor alpha
GO	cellular process	61	9213	0.0285005	9699	RIMS2	regulating synaptic membrane exocytosis 2
GO	cellular process	61	9213	0.0285005	9918	NCAPD2	non-SMC condensin I complex, subunit D2
GO	regulation of DNA metabolic process	2	49	0.0297768	3836	KPNA1	karyopherin alpha 1 (importin alpha 5)
GO	regulation of DNA metabolic process	2	49	0.0297768	5518	PPP2R1A	protein phosphatase 2 (formerly 2A), regulatory subunit A, alpha isoform
GO	biological_process	76	12025	0.0298893	10072	DPP3	dipeptidyl-peptidase 3
GO	biological_process	76	12025	0.0298893	1013	CDH15	cadherin 15, type 1, M-cadherin (myotubule)
GO	biological_process	76	12025	0.0298893	10250	SRRM1	serine/arginine repetitive matrix 1
GO	biological_process	76	12025	0.0298893	10524	KAT5	K(lysine) acetyltransferase 5
GO	biological_process	76	12025	0.0298893	10534	SSSCA1	Sjogren syndrome/scleroderma autoantigen 1
GO	biological_process	76	12025	0.0298893	10629	TAF6L	TAF6-like RNA polymerase II, p300/CBP-associated factor (PCAF)-associated factor, 65kDa
GO	biological_process	76	12025	0.0298893	10847	SRCAP	Snf2-related CREBBP activator protein
GO	biological_process	76	12025	0.0298893	10897	YIF1A	Yip1 interacting factor homolog A (S. cerevisiae)
GO	biological_process	76	12025	0.0298893	10992	SF3B2	splicing factor 3b, subunit 2, 145kDa
GO	biological_process	76	12025	0.0298893	11011	TLK2	tousled-like kinase 2
GO	biological_process	76	12025	0.0298893	112744	IL17F	interleukin 17F
GO	biological_process	76	12025	0.0298893	11316	COPE	coatomer protein complex, subunit epsilon
GO	biological_process	76	12025	0.0298893	1814	DRD3	dopamine receptor D3
GO	biological_process	76	12025	0.0298893	1819	DRG2	developmentally regulated GTP binding protein 2
GO	biological_process	76	12025	0.0298893	1837	DTNA	dystrobrevin, alpha
GO	biological_process	76	12025	0.0298893	203068	TUBB	tubulin, beta
GO	biological_process	76	12025	0.0298893	2043	EPHA4	EPH receptor A4
GO	biological_process	76	12025	0.0298893	2286	FKBP2	FK506 binding protein 2, 13kDa
GO	biological_process	76	12025	0.0298893	23476	BRD4	bromodomain containing 4
GO	biological_process	76	12025	0.0298893	23549	DNPEP	aspartyl aminopeptidase
GO	biological_process	76	12025	0.0298893	25923	ATL3	atlastin GTPase 3
GO	biological_process	76	12025	0.0298893	26057	ANKRD17	ankyrin repeat domain 17
GO	biological_process	76	12025	0.0298893	2767	GNA11	guanine nucleotide binding protein (G protein), alpha 11 (Gq class)
GO	biological_process	76	12025	0.0298893	2778	GNAS	GNAS complex locus
GO	biological_process	76	12025	0.0298893	353497	POLN	polymerase (DNA directed) nu
GO	biological_process	76	12025	0.0298893	3836	KPNA1	karyopherin alpha 1 (importin alpha 5)
GO	biological_process	76	12025	0.0298893	399694	SHC4	SHC (Src homology 2 domain containing) family, member 4
GO	biological_process	76	12025	0.0298893	4288	MKI67	antigen identified by monoclonal antibody Ki-67
GO	biological_process	76	12025	0.0298893	4684	NCAM1	neural cell adhesion molecule 1
GO	biological_process	76	12025	0.0298893	4728	NDUFS8	NADH dehydrogenase (ubiquinone) Fe-S protein 8, 23kDa (NADH-coenzyme Q reductase)
GO	biological_process	76	12025	0.0298893	4771	NF2	neurofibromin 2 (merlin)
GO	biological_process	76	12025	0.0298893	4926	NUMA1	nuclear mitotic apparatus protein 1
GO	biological_process	76	12025	0.0298893	51071	DERA	2-deoxyribose-5-phosphate aldolase homolog (C. elegans)
GO	biological_process	76	12025	0.0298893	5141	PDE4A	phosphodiesterase 4A, cAMP-specific (phosphodiesterase E2 dunce homolog, Drosophila)
GO	biological_process	76	12025	0.0298893	51599	LSR	lipolysis stimulated lipoprotein receptor
GO	biological_process	76	12025	0.0298893	51659	GINS2	GINS complex subunit 2 (Psf2 homolog)
GO	biological_process	76	12025	0.0298893	5471	PPAT	phosphoribosyl pyrophosphate amidotransferase
GO	biological_process	76	12025	0.0298893	5499	PPP1CA	protein phosphatase 1, catalytic subunit, alpha isoform
GO	biological_process	76	12025	0.0298893	5518	PPP2R1A	protein phosphatase 2 (formerly 2A), regulatory subunit A, alpha isoform
GO	biological_process	76	12025	0.0298893	55277	FGGY	FGGY carbohydrate kinase domain containing
GO	biological_process	76	12025	0.0298893	5565	PRKAB2	protein kinase, AMP-activated, beta 2 non-catalytic subunit
GO	biological_process	76	12025	0.0298893	56124	PCDHB12	protocadherin beta 12
GO	biological_process	76	12025	0.0298893	5725	PTBP1	polypyrimidine tract binding protein 1
GO	biological_process	76	12025	0.0298893	57680	CHD8	chromodomain helicase DNA binding protein 8
GO	biological_process	76	12025	0.0298893	58485	TRAPPC1	trafficking protein particle complex 1
GO	biological_process	76	12025	0.0298893	58491	ZNF71	zinc finger protein 71
GO	biological_process	76	12025	0.0298893	58513	EPS15L1	epidermal growth factor receptor pathway substrate 15-like 1
GO	biological_process	76	12025	0.0298893	5886	RAD23A	RAD23 homolog A (S. cerevisiae)
GO	biological_process	76	12025	0.0298893	5927	JARID1A	jumonji, AT rich interactive domain 1A
GO	biological_process	76	12025	0.0298893	595	CCND1	cyclin D1
GO	biological_process	76	12025	0.0298893	5970	RELA	v-rel reticuloendotheliosis viral oncogene homolog A (avian)
GO	biological_process	76	12025	0.0298893	6376	CX3CL1	chemokine (C-X3-C motif) ligand 1
GO	biological_process	76	12025	0.0298893	6612	SUMO3	SMT3 suppressor of mif two 3 homolog 3 (S. cerevisiae)
GO	biological_process	76	12025	0.0298893	7083	TK1	thymidine kinase 1, soluble
GO	biological_process	76	12025	0.0298893	7392	USF2	upstream transcription factor 2, c-fos interacting
GO	biological_process	76	12025	0.0298893	7709	ZBTB17	zinc finger and BTB domain containing 17
GO	biological_process	76	12025	0.0298893	7881	KCNAB1	potassium voltage-gated channel, shaker-related subfamily, beta member 1
GO	biological_process	76	12025	0.0298893	80198	MUS81	MUS81 endonuclease homolog (S. cerevisiae)
GO	biological_process	76	12025	0.0298893	80700	UBXN6	UBX domain protein 6
GO	biological_process	76	12025	0.0298893	8079	MLF2	myeloid leukemia factor 2
GO	biological_process	76	12025	0.0298893	81876	RAB1B	RAB1B, member RAS oncogene family
GO	biological_process	76	12025	0.0298893	826	CAPNS1	calpain, small subunit 1
GO	biological_process	76	12025	0.0298893	83855	KLF16	Kruppel-like factor 16
GO	biological_process	76	12025	0.0298893	84285	EIF1AD	eukaryotic translation initiation factor 1A domain containing
GO	biological_process	76	12025	0.0298893	84823	LMNB2	lamin B2
GO	biological_process	76	12025	0.0298893	8500	PPFIA1	protein tyrosine phosphatase, receptor type, f polypeptide (PTPRF), interacting protein (liprin), alpha 1
GO	biological_process	76	12025	0.0298893	8772	FADD	Fas (TNFRSF6)-associated via death domain
GO	biological_process	76	12025	0.0298893	8815	BANF1	barrier to autointegration factor 1
GO	biological_process	76	12025	0.0298893	8828	NRP2	neuropilin 2
GO	biological_process	76	12025	0.0298893	8834	TMEM11	transmembrane protein 11
GO	biological_process	76	12025	0.0298893	9088	PKMYT1	protein kinase, membrane associated tyrosine/threonine 1
GO	biological_process	76	12025	0.0298893	92335	STRADA	STE20-related kinase adaptor alpha
GO	biological_process	76	12025	0.0298893	9600	PITPNM1	phosphatidylinositol transfer protein, membrane-associated 1
GO	biological_process	76	12025	0.0298893	9616	RNF7	ring finger protein 7
GO	biological_process	76	12025	0.0298893	9699	RIMS2	regulating synaptic membrane exocytosis 2
GO	biological_process	76	12025	0.0298893	9918	NCAPD2	non-SMC condensin I complex, subunit D2
GO	regulation of protein kinase activity	3	124	0.0310376	5518	PPP2R1A	protein phosphatase 2 (formerly 2A), regulatory subunit A, alpha isoform
GO	regulation of protein kinase activity	3	124	0.0310376	9088	PKMYT1	protein kinase, membrane associated tyrosine/threonine 1
GO	regulation of protein kinase activity	3	124	0.0310376	92335	STRADA	STE20-related kinase adaptor alpha
GO	NuA4 histone acetyltransferase complex	1	6	0.0325395	10524	KAT5	K(lysine) acetyltransferase 5
GO	leukocyte mediated cytotoxicity	1	6	0.0325395	203068	TUBB	tubulin, beta
GO	positive regulation of interleukin-12 biosynthetic process	1	6	0.0325395	5970	RELA	v-rel reticuloendotheliosis viral oncogene homolog A (avian)
GO	regulation of cell-cell adhesion	1	6	0.0325395	6376	CX3CL1	chemokine (C-X3-C motif) ligand 1
GO	protein sumoylation	1	6	0.0325395	6612	SUMO3	SMT3 suppressor of mif two 3 homolog 3 (S. cerevisiae)
GO	semaphorin receptor activity	1	6	0.0325395	8828	NRP2	neuropilin 2
GO	phosphatidylinositol transporter activity	1	6	0.0325395	9600	PITPNM1	phosphatidylinositol transfer protein, membrane-associated 1
GO	induction of apoptosis by oxidative stress	1	6	0.0325395	9616	RNF7	ring finger protein 7
GO	insulin secretion	1	6	0.0325395	9699	RIMS2	regulating synaptic membrane exocytosis 2
GO	pronucleus	1	6	0.0325395	9918	NCAPD2	non-SMC condensin I complex, subunit D2
GO	positive regulation of apoptosis	4	219	0.03281	203068	TUBB	tubulin, beta
GO	positive regulation of apoptosis	4	219	0.03281	5518	PPP2R1A	protein phosphatase 2 (formerly 2A), regulatory subunit A, alpha isoform
GO	positive regulation of apoptosis	4	219	0.03281	8772	FADD	Fas (TNFRSF6)-associated via death domain
GO	positive regulation of apoptosis	4	219	0.03281	9616	RNF7	ring finger protein 7
GO	regulation of kinase activity	3	127	0.0329768	5518	PPP2R1A	protein phosphatase 2 (formerly 2A), regulatory subunit A, alpha isoform
GO	regulation of kinase activity	3	127	0.0329768	9088	PKMYT1	protein kinase, membrane associated tyrosine/threonine 1
GO	regulation of kinase activity	3	127	0.0329768	92335	STRADA	STE20-related kinase adaptor alpha
GO	nuclear part	9	807	0.0337297	10250	SRRM1	serine/arginine repetitive matrix 1
GO	nuclear part	9	807	0.0337297	10524	KAT5	K(lysine) acetyltransferase 5
GO	nuclear part	9	807	0.0337297	10629	TAF6L	TAF6-like RNA polymerase II, p300/CBP-associated factor (PCAF)-associated factor, 65kDa
GO	nuclear part	9	807	0.0337297	10992	SF3B2	splicing factor 3b, subunit 2, 145kDa
GO	nuclear part	9	807	0.0337297	3836	KPNA1	karyopherin alpha 1 (importin alpha 5)
GO	nuclear part	9	807	0.0337297	4288	MKI67	antigen identified by monoclonal antibody Ki-67
GO	nuclear part	9	807	0.0337297	5725	PTBP1	polypyrimidine tract binding protein 1
GO	nuclear part	9	807	0.0337297	5970	RELA	v-rel reticuloendotheliosis viral oncogene homolog A (avian)
GO	nuclear part	9	807	0.0337297	84823	LMNB2	lamin B2
GO	positive regulation of programmed cell death	4	221	0.0337555	203068	TUBB	tubulin, beta
GO	positive regulation of programmed cell death	4	221	0.0337555	5518	PPP2R1A	protein phosphatase 2 (formerly 2A), regulatory subunit A, alpha isoform
GO	positive regulation of programmed cell death	4	221	0.0337555	8772	FADD	Fas (TNFRSF6)-associated via death domain
GO	positive regulation of programmed cell death	4	221	0.0337555	9616	RNF7	ring finger protein 7
GO	regulation of transferase activity	3	130	0.0349779	5518	PPP2R1A	protein phosphatase 2 (formerly 2A), regulatory subunit A, alpha isoform
GO	regulation of transferase activity	3	130	0.0349779	9088	PKMYT1	protein kinase, membrane associated tyrosine/threonine 1
GO	regulation of transferase activity	3	130	0.0349779	92335	STRADA	STE20-related kinase adaptor alpha
GO	establishment of localization in cell	8	685	0.0351727	10897	YIF1A	Yip1 interacting factor homolog A (S. cerevisiae)
GO	establishment of localization in cell	8	685	0.0351727	11316	COPE	coatomer protein complex, subunit epsilon
GO	establishment of localization in cell	8	685	0.0351727	203068	TUBB	tubulin, beta
GO	establishment of localization in cell	8	685	0.0351727	2778	GNAS	GNAS complex locus
GO	establishment of localization in cell	8	685	0.0351727	3836	KPNA1	karyopherin alpha 1 (importin alpha 5)
GO	establishment of localization in cell	8	685	0.0351727	58485	TRAPPC1	trafficking protein particle complex 1
GO	establishment of localization in cell	8	685	0.0351727	92335	STRADA	STE20-related kinase adaptor alpha
GO	establishment of localization in cell	8	685	0.0351727	9699	RIMS2	regulating synaptic membrane exocytosis 2
GO	N-acyltransferase activity	2	54	0.0355998	10524	KAT5	K(lysine) acetyltransferase 5
GO	N-acyltransferase activity	2	54	0.0355998	10847	SRCAP	Snf2-related CREBBP activator protein
GO	purine nucleotide binding	15	1649	0.0361671	10847	SRCAP	Snf2-related CREBBP activator protein
GO	purine nucleotide binding	15	1649	0.0361671	11011	TLK2	tousled-like kinase 2
GO	purine nucleotide binding	15	1649	0.0361671	1819	DRG2	developmentally regulated GTP binding protein 2
GO	purine nucleotide binding	15	1649	0.0361671	203068	TUBB	tubulin, beta
GO	purine nucleotide binding	15	1649	0.0361671	2043	EPHA4	EPH receptor A4
GO	purine nucleotide binding	15	1649	0.0361671	25923	ATL3	atlastin GTPase 3
GO	purine nucleotide binding	15	1649	0.0361671	26057	ANKRD17	ankyrin repeat domain 17
GO	purine nucleotide binding	15	1649	0.0361671	2767	GNA11	guanine nucleotide binding protein (G protein), alpha 11 (Gq class)
GO	purine nucleotide binding	15	1649	0.0361671	2778	GNAS	GNAS complex locus
GO	purine nucleotide binding	15	1649	0.0361671	4288	MKI67	antigen identified by monoclonal antibody Ki-67
GO	purine nucleotide binding	15	1649	0.0361671	57680	CHD8	chromodomain helicase DNA binding protein 8
GO	purine nucleotide binding	15	1649	0.0361671	7083	TK1	thymidine kinase 1, soluble
GO	purine nucleotide binding	15	1649	0.0361671	81876	RAB1B	RAB1B, member RAS oncogene family
GO	purine nucleotide binding	15	1649	0.0361671	9088	PKMYT1	protein kinase, membrane associated tyrosine/threonine 1
GO	purine nucleotide binding	15	1649	0.0361671	92335	STRADA	STE20-related kinase adaptor alpha
GO	energy derivation by oxidation of organic compounds	2	55	0.0368132	2778	GNAS	GNAS complex locus
GO	energy derivation by oxidation of organic compounds	2	55	0.0368132	5499	PPP1CA	protein phosphatase 1, catalytic subunit, alpha isoform
GO	regulation of protein kinase cascade	3	134	0.0377419	5518	PPP2R1A	protein phosphatase 2 (formerly 2A), regulatory subunit A, alpha isoform
GO	regulation of protein kinase cascade	3	134	0.0377419	5970	RELA	v-rel reticuloendotheliosis viral oncogene homolog A (avian)
GO	regulation of protein kinase cascade	3	134	0.0377419	8772	FADD	Fas (TNFRSF6)-associated via death domain
GO	nucleobase, nucleoside, nucleotide and nucleic acid metabolic process	20	2405	0.0377483	10250	SRRM1	serine/arginine repetitive matrix 1
GO	nucleobase, nucleoside, nucleotide and nucleic acid metabolic process	20	2405	0.0377483	10524	KAT5	K(lysine) acetyltransferase 5
GO	nucleobase, nucleoside, nucleotide and nucleic acid metabolic process	20	2405	0.0377483	10629	TAF6L	TAF6-like RNA polymerase II, p300/CBP-associated factor (PCAF)-associated factor, 65kDa
GO	nucleobase, nucleoside, nucleotide and nucleic acid metabolic process	20	2405	0.0377483	10992	SF3B2	splicing factor 3b, subunit 2, 145kDa
GO	nucleobase, nucleoside, nucleotide and nucleic acid metabolic process	20	2405	0.0377483	26057	ANKRD17	ankyrin repeat domain 17
GO	nucleobase, nucleoside, nucleotide and nucleic acid metabolic process	20	2405	0.0377483	353497	POLN	polymerase (DNA directed) nu
GO	nucleobase, nucleoside, nucleotide and nucleic acid metabolic process	20	2405	0.0377483	51071	DERA	2-deoxyribose-5-phosphate aldolase homolog (C. elegans)
GO	nucleobase, nucleoside, nucleotide and nucleic acid metabolic process	20	2405	0.0377483	5141	PDE4A	phosphodiesterase 4A, cAMP-specific (phosphodiesterase E2 dunce homolog, Drosophila)
GO	nucleobase, nucleoside, nucleotide and nucleic acid metabolic process	20	2405	0.0377483	51659	GINS2	GINS complex subunit 2 (Psf2 homolog)
GO	nucleobase, nucleoside, nucleotide and nucleic acid metabolic process	20	2405	0.0377483	5471	PPAT	phosphoribosyl pyrophosphate amidotransferase
GO	nucleobase, nucleoside, nucleotide and nucleic acid metabolic process	20	2405	0.0377483	5518	PPP2R1A	protein phosphatase 2 (formerly 2A), regulatory subunit A, alpha isoform
GO	nucleobase, nucleoside, nucleotide and nucleic acid metabolic process	20	2405	0.0377483	5725	PTBP1	polypyrimidine tract binding protein 1
GO	nucleobase, nucleoside, nucleotide and nucleic acid metabolic process	20	2405	0.0377483	57680	CHD8	chromodomain helicase DNA binding protein 8
GO	nucleobase, nucleoside, nucleotide and nucleic acid metabolic process	20	2405	0.0377483	58491	ZNF71	zinc finger protein 71
GO	nucleobase, nucleoside, nucleotide and nucleic acid metabolic process	20	2405	0.0377483	5886	RAD23A	RAD23 homolog A (S. cerevisiae)
GO	nucleobase, nucleoside, nucleotide and nucleic acid metabolic process	20	2405	0.0377483	5927	JARID1A	jumonji, AT rich interactive domain 1A
GO	nucleobase, nucleoside, nucleotide and nucleic acid metabolic process	20	2405	0.0377483	7083	TK1	thymidine kinase 1, soluble
GO	nucleobase, nucleoside, nucleotide and nucleic acid metabolic process	20	2405	0.0377483	7709	ZBTB17	zinc finger and BTB domain containing 17
GO	nucleobase, nucleoside, nucleotide and nucleic acid metabolic process	20	2405	0.0377483	80198	MUS81	MUS81 endonuclease homolog (S. cerevisiae)
GO	nucleobase, nucleoside, nucleotide and nucleic acid metabolic process	20	2405	0.0377483	83855	KLF16	Kruppel-like factor 16
GO	H4/H2A histone acetyltransferase complex	1	7	0.0378599	10524	KAT5	K(lysine) acetyltransferase 5
GO	transcription initiation factor activity	1	7	0.0378599	10629	TAF6L	TAF6-like RNA polymerase II, p300/CBP-associated factor (PCAF)-associated factor, 65kDa
GO	regulation of chromosome organization	1	7	0.0378599	11011	TLK2	tousled-like kinase 2
GO	regulation of interleukin-8 biosynthetic process	1	7	0.0378599	112744	IL17F	interleukin 17F
GO	FK506 binding	1	7	0.0378599	2286	FKBP2	FK506 binding protein 2, 13kDa
GO	macrolide binding	1	7	0.0378599	2286	FKBP2	FK506 binding protein 2, 13kDa
GO	Golgi cisterna	1	7	0.0378599	2778	GNAS	GNAS complex locus
GO	organelle subcompartment	1	7	0.0378599	2778	GNAS	GNAS complex locus
GO	nuclear localization sequence binding	1	7	0.0378599	3836	KPNA1	karyopherin alpha 1 (importin alpha 5)
GO	3',5'-cyclic-AMP phosphodiesterase activity	1	7	0.0378599	5141	PDE4A	phosphodiesterase 4A, cAMP-specific (phosphodiesterase E2 dunce homolog, Drosophila)
GO	nucleobase, nucleoside and nucleotide biosynthetic process	1	7	0.0378599	5471	PPAT	phosphoribosyl pyrophosphate amidotransferase
GO	nucleobase, nucleoside, nucleotide and nucleic acid biosynthetic process	1	7	0.0378599	5471	PPAT	phosphoribosyl pyrophosphate amidotransferase
GO	purine base metabolic process	1	7	0.0378599	5471	PPAT	phosphoribosyl pyrophosphate amidotransferase
GO	negative regulation of phosphate metabolic process	1	7	0.0378599	5518	PPP2R1A	protein phosphatase 2 (formerly 2A), regulatory subunit A, alpha isoform
GO	negative regulation of phosphorus metabolic process	1	7	0.0378599	5518	PPP2R1A	protein phosphatase 2 (formerly 2A), regulatory subunit A, alpha isoform
GO	negative regulation of phosphorylation	1	7	0.0378599	5518	PPP2R1A	protein phosphatase 2 (formerly 2A), regulatory subunit A, alpha isoform
GO	negative regulation of protein modification process	1	7	0.0378599	5518	PPP2R1A	protein phosphatase 2 (formerly 2A), regulatory subunit A, alpha isoform
GO	negative regulation of protein catabolic process	1	7	0.0378599	5970	RELA	v-rel reticuloendotheliosis viral oncogene homolog A (avian)
GO	positive regulation of inflammatory response	1	7	0.0378599	6376	CX3CL1	chemokine (C-X3-C motif) ligand 1
GO	intracellular organelle part	18	2103	0.037884	10250	SRRM1	serine/arginine repetitive matrix 1
GO	intracellular organelle part	18	2103	0.037884	10524	KAT5	K(lysine) acetyltransferase 5
GO	intracellular organelle part	18	2103	0.037884	10629	TAF6L	TAF6-like RNA polymerase II, p300/CBP-associated factor (PCAF)-associated factor, 65kDa
GO	intracellular organelle part	18	2103	0.037884	10992	SF3B2	splicing factor 3b, subunit 2, 145kDa
GO	intracellular organelle part	18	2103	0.037884	11316	COPE	coatomer protein complex, subunit epsilon
GO	intracellular organelle part	18	2103	0.037884	203068	TUBB	tubulin, beta
GO	intracellular organelle part	18	2103	0.037884	2767	GNA11	guanine nucleotide binding protein (G protein), alpha 11 (Gq class)
GO	intracellular organelle part	18	2103	0.037884	2778	GNAS	GNAS complex locus
GO	intracellular organelle part	18	2103	0.037884	3836	KPNA1	karyopherin alpha 1 (importin alpha 5)
GO	intracellular organelle part	18	2103	0.037884	4288	MKI67	antigen identified by monoclonal antibody Ki-67
GO	intracellular organelle part	18	2103	0.037884	4728	NDUFS8	NADH dehydrogenase (ubiquinone) Fe-S protein 8, 23kDa (NADH-coenzyme Q reductase)
GO	intracellular organelle part	18	2103	0.037884	4926	NUMA1	nuclear mitotic apparatus protein 1
GO	intracellular organelle part	18	2103	0.037884	5725	PTBP1	polypyrimidine tract binding protein 1
GO	intracellular organelle part	18	2103	0.037884	57680	CHD8	chromodomain helicase DNA binding protein 8
GO	intracellular organelle part	18	2103	0.037884	5970	RELA	v-rel reticuloendotheliosis viral oncogene homolog A (avian)
GO	intracellular organelle part	18	2103	0.037884	6612	SUMO3	SMT3 suppressor of mif two 3 homolog 3 (S. cerevisiae)
GO	intracellular organelle part	18	2103	0.037884	84823	LMNB2	lamin B2
GO	intracellular organelle part	18	2103	0.037884	9918	NCAPD2	non-SMC condensin I complex, subunit D2
GO	positive regulation of biological process	10	959	0.0382785	10524	KAT5	K(lysine) acetyltransferase 5
GO	positive regulation of biological process	10	959	0.0382785	203068	TUBB	tubulin, beta
GO	positive regulation of biological process	10	959	0.0382785	5518	PPP2R1A	protein phosphatase 2 (formerly 2A), regulatory subunit A, alpha isoform
GO	positive regulation of biological process	10	959	0.0382785	5927	JARID1A	jumonji, AT rich interactive domain 1A
GO	positive regulation of biological process	10	959	0.0382785	5970	RELA	v-rel reticuloendotheliosis viral oncogene homolog A (avian)
GO	positive regulation of biological process	10	959	0.0382785	6376	CX3CL1	chemokine (C-X3-C motif) ligand 1
GO	positive regulation of biological process	10	959	0.0382785	7392	USF2	upstream transcription factor 2, c-fos interacting
GO	positive regulation of biological process	10	959	0.0382785	826	CAPNS1	calpain, small subunit 1
GO	positive regulation of biological process	10	959	0.0382785	8772	FADD	Fas (TNFRSF6)-associated via death domain
GO	positive regulation of biological process	10	959	0.0382785	9616	RNF7	ring finger protein 7
GO	acetyltransferase activity	2	57	0.0392871	10524	KAT5	K(lysine) acetyltransferase 5
GO	acetyltransferase activity	2	57	0.0392871	10847	SRCAP	Snf2-related CREBBP activator protein
GO	organelle part	18	2113	0.0394232	10250	SRRM1	serine/arginine repetitive matrix 1
GO	organelle part	18	2113	0.0394232	10524	KAT5	K(lysine) acetyltransferase 5
GO	organelle part	18	2113	0.0394232	10629	TAF6L	TAF6-like RNA polymerase II, p300/CBP-associated factor (PCAF)-associated factor, 65kDa
GO	organelle part	18	2113	0.0394232	10992	SF3B2	splicing factor 3b, subunit 2, 145kDa
GO	organelle part	18	2113	0.0394232	11316	COPE	coatomer protein complex, subunit epsilon
GO	organelle part	18	2113	0.0394232	203068	TUBB	tubulin, beta
GO	organelle part	18	2113	0.0394232	2767	GNA11	guanine nucleotide binding protein (G protein), alpha 11 (Gq class)
GO	organelle part	18	2113	0.0394232	2778	GNAS	GNAS complex locus
GO	organelle part	18	2113	0.0394232	3836	KPNA1	karyopherin alpha 1 (importin alpha 5)
GO	organelle part	18	2113	0.0394232	4288	MKI67	antigen identified by monoclonal antibody Ki-67
GO	organelle part	18	2113	0.0394232	4728	NDUFS8	NADH dehydrogenase (ubiquinone) Fe-S protein 8, 23kDa (NADH-coenzyme Q reductase)
GO	organelle part	18	2113	0.0394232	4926	NUMA1	nuclear mitotic apparatus protein 1
GO	organelle part	18	2113	0.0394232	5725	PTBP1	polypyrimidine tract binding protein 1
GO	organelle part	18	2113	0.0394232	57680	CHD8	chromodomain helicase DNA binding protein 8
GO	organelle part	18	2113	0.0394232	5970	RELA	v-rel reticuloendotheliosis viral oncogene homolog A (avian)
GO	organelle part	18	2113	0.0394232	6612	SUMO3	SMT3 suppressor of mif two 3 homolog 3 (S. cerevisiae)
GO	organelle part	18	2113	0.0394232	84823	LMNB2	lamin B2
GO	organelle part	18	2113	0.0394232	9918	NCAPD2	non-SMC condensin I complex, subunit D2
GO	DNA replication	3	137	0.0398863	353497	POLN	polymerase (DNA directed) nu
GO	DNA replication	3	137	0.0398863	51659	GINS2	GINS complex subunit 2 (Psf2 homolog)
GO	DNA replication	3	137	0.0398863	7083	TK1	thymidine kinase 1, soluble
GO	chromosomal part	4	234	0.0402884	10524	KAT5	K(lysine) acetyltransferase 5
GO	chromosomal part	4	234	0.0402884	57680	CHD8	chromodomain helicase DNA binding protein 8
GO	chromosomal part	4	234	0.0402884	6612	SUMO3	SMT3 suppressor of mif two 3 homolog 3 (S. cerevisiae)
GO	chromosomal part	4	234	0.0402884	9918	NCAPD2	non-SMC condensin I complex, subunit D2
GO	response to light stimulus	2	58	0.0405473	5970	RELA	v-rel reticuloendotheliosis viral oncogene homolog A (avian)
GO	response to light stimulus	2	58	0.0405473	9600	PITPNM1	phosphatidylinositol transfer protein, membrane-associated 1
GO	regulation of cell adhesion	2	59	0.0418226	5518	PPP2R1A	protein phosphatase 2 (formerly 2A), regulatory subunit A, alpha isoform
GO	regulation of cell adhesion	2	59	0.0418226	6376	CX3CL1	chemokine (C-X3-C motif) ligand 1
GO	establishment or maintenance of chromatin architecture	4	237	0.0418914	10524	KAT5	K(lysine) acetyltransferase 5
GO	establishment or maintenance of chromatin architecture	4	237	0.0418914	10629	TAF6L	TAF6-like RNA polymerase II, p300/CBP-associated factor (PCAF)-associated factor, 65kDa
GO	establishment or maintenance of chromatin architecture	4	237	0.0418914	11011	TLK2	tousled-like kinase 2
GO	establishment or maintenance of chromatin architecture	4	237	0.0418914	57680	CHD8	chromodomain helicase DNA binding protein 8
GO	regulation of cytokine biosynthetic process	2	60	0.0431129	112744	IL17F	interleukin 17F
GO	regulation of cytokine biosynthetic process	2	60	0.0431129	5970	RELA	v-rel reticuloendotheliosis viral oncogene homolog A (avian)
GO	regulation of interleukin-8 production	1	8	0.0431512	112744	IL17F	interleukin 17F
GO	neuromuscular synaptic transmission	1	8	0.0431512	1837	DTNA	dystrobrevin, alpha
GO	MHC class I protein binding	1	8	0.0431512	203068	TUBB	tubulin, beta
GO	positive regulation of DNA binding	1	8	0.0431512	23476	BRD4	bromodomain containing 4
GO	regulation of action potential	1	8	0.0431512	2767	GNA11	guanine nucleotide binding protein (G protein), alpha 11 (Gq class)
GO	chylomicron	1	8	0.0431512	51599	LSR	lipolysis stimulated lipoprotein receptor
GO	plasma lipoprotein particle	1	8	0.0431512	51599	LSR	lipolysis stimulated lipoprotein receptor
GO	protein-lipid complex	1	8	0.0431512	51599	LSR	lipolysis stimulated lipoprotein receptor
GO	regulation of tyrosine phosphorylation of Stat3 protein	1	8	0.0431512	5518	PPP2R1A	protein phosphatase 2 (formerly 2A), regulatory subunit A, alpha isoform
GO	defense response to virus	1	8	0.0431512	5970	RELA	v-rel reticuloendotheliosis viral oncogene homolog A (avian)
GO	regulation of interleukin-12 biosynthetic process	1	8	0.0431512	5970	RELA	v-rel reticuloendotheliosis viral oncogene homolog A (avian)
GO	death receptor binding	1	8	0.0431512	8772	FADD	Fas (TNFRSF6)-associated via death domain
GO	protein modification process	11	1118	0.0434511	10524	KAT5	K(lysine) acetyltransferase 5
GO	protein modification process	11	1118	0.0434511	11011	TLK2	tousled-like kinase 2
GO	protein modification process	11	1118	0.0434511	2043	EPHA4	EPH receptor A4
GO	protein modification process	11	1118	0.0434511	23476	BRD4	bromodomain containing 4
GO	protein modification process	11	1118	0.0434511	2767	GNA11	guanine nucleotide binding protein (G protein), alpha 11 (Gq class)
GO	protein modification process	11	1118	0.0434511	5499	PPP1CA	protein phosphatase 1, catalytic subunit, alpha isoform
GO	protein modification process	11	1118	0.0434511	5518	PPP2R1A	protein phosphatase 2 (formerly 2A), regulatory subunit A, alpha isoform
GO	protein modification process	11	1118	0.0434511	595	CCND1	cyclin D1
GO	protein modification process	11	1118	0.0434511	6612	SUMO3	SMT3 suppressor of mif two 3 homolog 3 (S. cerevisiae)
GO	protein modification process	11	1118	0.0434511	9088	PKMYT1	protein kinase, membrane associated tyrosine/threonine 1
GO	protein modification process	11	1118	0.0434511	92335	STRADA	STE20-related kinase adaptor alpha
GO	negative regulation of protein metabolic process	2	63	0.0470715	5518	PPP2R1A	protein phosphatase 2 (formerly 2A), regulatory subunit A, alpha isoform
GO	negative regulation of protein metabolic process	2	63	0.0470715	5970	RELA	v-rel reticuloendotheliosis viral oncogene homolog A (avian)
GO	histone acetyltransferase complex	1	9	0.0484137	10524	KAT5	K(lysine) acetyltransferase 5
GO	regulation of interleukin-6 biosynthetic process	1	9	0.0484137	112744	IL17F	interleukin 17F
GO	regulation of interleukin-6 production	1	9	0.0484137	112744	IL17F	interleukin 17F
GO	cell killing	1	9	0.0484137	203068	TUBB	tubulin, beta
GO	G-protein signaling, adenylate cyclase activating pathway	1	9	0.0484137	2778	GNAS	GNAS complex locus
GO	Golgi cis face	1	9	0.0484137	58485	TRAPPC1	trafficking protein particle complex 1
GO	NF-kappaB binding	1	9	0.0484137	5970	RELA	v-rel reticuloendotheliosis viral oncogene homolog A (avian)
GO	positive regulation of cell adhesion	1	9	0.0484137	6376	CX3CL1	chemokine (C-X3-C motif) ligand 1
GO	immune effector process	2	65	0.0497818	203068	TUBB	tubulin, beta
GO	immune effector process	2	65	0.0497818	5970	RELA	v-rel reticuloendotheliosis viral oncogene homolog A (avian)
GO	protein kinase binding	2	65	0.0497818	5970	RELA	v-rel reticuloendotheliosis viral oncogene homolog A (avian)
GO	protein kinase binding	2	65	0.0497818	8772	FADD	Fas (TNFRSF6)-associated via death domain
GO	protein complex	13	1430	0.0499773	10524	KAT5	K(lysine) acetyltransferase 5
GO	protein complex	13	1430	0.0499773	10629	TAF6L	TAF6-like RNA polymerase II, p300/CBP-associated factor (PCAF)-associated factor, 65kDa
GO	protein complex	13	1430	0.0499773	11316	COPE	coatomer protein complex, subunit epsilon
GO	protein complex	13	1430	0.0499773	203068	TUBB	tubulin, beta
GO	protein complex	13	1430	0.0499773	2767	GNA11	guanine nucleotide binding protein (G protein), alpha 11 (Gq class)
GO	protein complex	13	1430	0.0499773	2778	GNAS	GNAS complex locus
GO	protein complex	13	1430	0.0499773	3836	KPNA1	karyopherin alpha 1 (importin alpha 5)
GO	protein complex	13	1430	0.0499773	4728	NDUFS8	NADH dehydrogenase (ubiquinone) Fe-S protein 8, 23kDa (NADH-coenzyme Q reductase)
GO	protein complex	13	1430	0.0499773	5518	PPP2R1A	protein phosphatase 2 (formerly 2A), regulatory subunit A, alpha isoform
GO	protein complex	13	1430	0.0499773	595	CCND1	cyclin D1
GO	protein complex	13	1430	0.0499773	5970	RELA	v-rel reticuloendotheliosis viral oncogene homolog A (avian)
GO	protein complex	13	1430	0.0499773	6612	SUMO3	SMT3 suppressor of mif two 3 homolog 3 (S. cerevisiae)
GO	protein complex	13	1430	0.0499773	9918	NCAPD2	non-SMC condensin I complex, subunit D2
GO	protein targeting	3	151	0.0506889	2778	GNAS	GNAS complex locus
GO	protein targeting	3	151	0.0506889	3836	KPNA1	karyopherin alpha 1 (importin alpha 5)
GO	protein targeting	3	151	0.0506889	92335	STRADA	STE20-related kinase adaptor alpha
GO	biopolymer modification	11	1150	0.0513622	10524	KAT5	K(lysine) acetyltransferase 5
GO	biopolymer modification	11	1150	0.0513622	11011	TLK2	tousled-like kinase 2
GO	biopolymer modification	11	1150	0.0513622	2043	EPHA4	EPH receptor A4
GO	biopolymer modification	11	1150	0.0513622	23476	BRD4	bromodomain containing 4
GO	biopolymer modification	11	1150	0.0513622	2767	GNA11	guanine nucleotide binding protein (G protein), alpha 11 (Gq class)
GO	biopolymer modification	11	1150	0.0513622	5499	PPP1CA	protein phosphatase 1, catalytic subunit, alpha isoform
GO	biopolymer modification	11	1150	0.0513622	5518	PPP2R1A	protein phosphatase 2 (formerly 2A), regulatory subunit A, alpha isoform
GO	biopolymer modification	11	1150	0.0513622	595	CCND1	cyclin D1
GO	biopolymer modification	11	1150	0.0513622	6612	SUMO3	SMT3 suppressor of mif two 3 homolog 3 (S. cerevisiae)
GO	biopolymer modification	11	1150	0.0513622	9088	PKMYT1	protein kinase, membrane associated tyrosine/threonine 1
GO	biopolymer modification	11	1150	0.0513622	92335	STRADA	STE20-related kinase adaptor alpha
GO	vesicle-mediated transport	5	368	0.0525381	10897	YIF1A	Yip1 interacting factor homolog A (S. cerevisiae)
GO	vesicle-mediated transport	5	368	0.0525381	11316	COPE	coatomer protein complex, subunit epsilon
GO	vesicle-mediated transport	5	368	0.0525381	58485	TRAPPC1	trafficking protein particle complex 1
GO	vesicle-mediated transport	5	368	0.0525381	58513	EPS15L1	epidermal growth factor receptor pathway substrate 15-like 1
GO	vesicle-mediated transport	5	368	0.0525381	9699	RIMS2	regulating synaptic membrane exocytosis 2
GO	transmembrane receptor protein tyrosine kinase activity	2	67	0.0525473	2043	EPHA4	EPH receptor A4
GO	transmembrane receptor protein tyrosine kinase activity	2	67	0.0525473	8828	NRP2	neuropilin 2
GO	molecular_function	81	13235	0.0532307	10072	DPP3	dipeptidyl-peptidase 3
GO	molecular_function	81	13235	0.0532307	1013	CDH15	cadherin 15, type 1, M-cadherin (myotubule)
GO	molecular_function	81	13235	0.0532307	10250	SRRM1	serine/arginine repetitive matrix 1
GO	molecular_function	81	13235	0.0532307	10524	KAT5	K(lysine) acetyltransferase 5
GO	molecular_function	81	13235	0.0532307	10534	SSSCA1	Sjogren syndrome/scleroderma autoantigen 1
GO	molecular_function	81	13235	0.0532307	10629	TAF6L	TAF6-like RNA polymerase II, p300/CBP-associated factor (PCAF)-associated factor, 65kDa
GO	molecular_function	81	13235	0.0532307	10847	SRCAP	Snf2-related CREBBP activator protein
GO	molecular_function	81	13235	0.0532307	10897	YIF1A	Yip1 interacting factor homolog A (S. cerevisiae)
GO	molecular_function	81	13235	0.0532307	10992	SF3B2	splicing factor 3b, subunit 2, 145kDa
GO	molecular_function	81	13235	0.0532307	11011	TLK2	tousled-like kinase 2
GO	molecular_function	81	13235	0.0532307	112744	IL17F	interleukin 17F
GO	molecular_function	81	13235	0.0532307	11316	COPE	coatomer protein complex, subunit epsilon
GO	molecular_function	81	13235	0.0532307	121506	ERP27	endoplasmic reticulum protein 27 kDa
GO	molecular_function	81	13235	0.0532307	149076	ZNF362	zinc finger protein 362
GO	molecular_function	81	13235	0.0532307	1814	DRD3	dopamine receptor D3
GO	molecular_function	81	13235	0.0532307	1819	DRG2	developmentally regulated GTP binding protein 2
GO	molecular_function	81	13235	0.0532307	1837	DTNA	dystrobrevin, alpha
GO	molecular_function	81	13235	0.0532307	2017	CTTN	cortactin
GO	molecular_function	81	13235	0.0532307	203068	TUBB	tubulin, beta
GO	molecular_function	81	13235	0.0532307	2043	EPHA4	EPH receptor A4
GO	molecular_function	81	13235	0.0532307	22828	RBM16	RNA binding motif protein 16
GO	molecular_function	81	13235	0.0532307	2286	FKBP2	FK506 binding protein 2, 13kDa
GO	molecular_function	81	13235	0.0532307	23476	BRD4	bromodomain containing 4
GO	molecular_function	81	13235	0.0532307	23549	DNPEP	aspartyl aminopeptidase
GO	molecular_function	81	13235	0.0532307	25923	ATL3	atlastin GTPase 3
GO	molecular_function	81	13235	0.0532307	26057	ANKRD17	ankyrin repeat domain 17
GO	molecular_function	81	13235	0.0532307	2767	GNA11	guanine nucleotide binding protein (G protein), alpha 11 (Gq class)
GO	molecular_function	81	13235	0.0532307	2778	GNAS	GNAS complex locus
GO	molecular_function	81	13235	0.0532307	353497	POLN	polymerase (DNA directed) nu
GO	molecular_function	81	13235	0.0532307	3836	KPNA1	karyopherin alpha 1 (importin alpha 5)
GO	molecular_function	81	13235	0.0532307	4288	MKI67	antigen identified by monoclonal antibody Ki-67
GO	molecular_function	81	13235	0.0532307	4684	NCAM1	neural cell adhesion molecule 1
GO	molecular_function	81	13235	0.0532307	4728	NDUFS8	NADH dehydrogenase (ubiquinone) Fe-S protein 8, 23kDa (NADH-coenzyme Q reductase)
GO	molecular_function	81	13235	0.0532307	4771	NF2	neurofibromin 2 (merlin)
GO	molecular_function	81	13235	0.0532307	4926	NUMA1	nuclear mitotic apparatus protein 1
GO	molecular_function	81	13235	0.0532307	51071	DERA	2-deoxyribose-5-phosphate aldolase homolog (C. elegans)
GO	molecular_function	81	13235	0.0532307	5141	PDE4A	phosphodiesterase 4A, cAMP-specific (phosphodiesterase E2 dunce homolog, Drosophila)
GO	molecular_function	81	13235	0.0532307	51599	LSR	lipolysis stimulated lipoprotein receptor
GO	molecular_function	81	13235	0.0532307	5471	PPAT	phosphoribosyl pyrophosphate amidotransferase
GO	molecular_function	81	13235	0.0532307	54894	RNF43	ring finger protein 43
GO	molecular_function	81	13235	0.0532307	5499	PPP1CA	protein phosphatase 1, catalytic subunit, alpha isoform
GO	molecular_function	81	13235	0.0532307	5518	PPP2R1A	protein phosphatase 2 (formerly 2A), regulatory subunit A, alpha isoform
GO	molecular_function	81	13235	0.0532307	55277	FGGY	FGGY carbohydrate kinase domain containing
GO	molecular_function	81	13235	0.0532307	55658	RNF126	ring finger protein 126
GO	molecular_function	81	13235	0.0532307	55827	IQWD1	IQ motif and WD repeats 1
GO	molecular_function	81	13235	0.0532307	56124	PCDHB12	protocadherin beta 12
GO	molecular_function	81	13235	0.0532307	5725	PTBP1	polypyrimidine tract binding protein 1
GO	molecular_function	81	13235	0.0532307	57680	CHD8	chromodomain helicase DNA binding protein 8
GO	molecular_function	81	13235	0.0532307	58491	ZNF71	zinc finger protein 71
GO	molecular_function	81	13235	0.0532307	58513	EPS15L1	epidermal growth factor receptor pathway substrate 15-like 1
GO	molecular_function	81	13235	0.0532307	5886	RAD23A	RAD23 homolog A (S. cerevisiae)
GO	molecular_function	81	13235	0.0532307	5927	JARID1A	jumonji, AT rich interactive domain 1A
GO	molecular_function	81	13235	0.0532307	595	CCND1	cyclin D1
GO	molecular_function	81	13235	0.0532307	5970	RELA	v-rel reticuloendotheliosis viral oncogene homolog A (avian)
GO	molecular_function	81	13235	0.0532307	6376	CX3CL1	chemokine (C-X3-C motif) ligand 1
GO	molecular_function	81	13235	0.0532307	7083	TK1	thymidine kinase 1, soluble
GO	molecular_function	81	13235	0.0532307	7392	USF2	upstream transcription factor 2, c-fos interacting
GO	molecular_function	81	13235	0.0532307	7709	ZBTB17	zinc finger and BTB domain containing 17
GO	molecular_function	81	13235	0.0532307	7881	KCNAB1	potassium voltage-gated channel, shaker-related subfamily, beta member 1
GO	molecular_function	81	13235	0.0532307	79171	RBM42	RNA binding motif protein 42
GO	molecular_function	81	13235	0.0532307	80198	MUS81	MUS81 endonuclease homolog (S. cerevisiae)
GO	molecular_function	81	13235	0.0532307	80700	UBXN6	UBX domain protein 6
GO	molecular_function	81	13235	0.0532307	8079	MLF2	myeloid leukemia factor 2
GO	molecular_function	81	13235	0.0532307	81876	RAB1B	RAB1B, member RAS oncogene family
GO	molecular_function	81	13235	0.0532307	826	CAPNS1	calpain, small subunit 1
GO	molecular_function	81	13235	0.0532307	83855	KLF16	Kruppel-like factor 16
GO	molecular_function	81	13235	0.0532307	84285	EIF1AD	eukaryotic translation initiation factor 1A domain containing
GO	molecular_function	81	13235	0.0532307	84823	LMNB2	lamin B2
GO	molecular_function	81	13235	0.0532307	8500	PPFIA1	protein tyrosine phosphatase, receptor type, f polypeptide (PTPRF), interacting protein (liprin), alpha 1
GO	molecular_function	81	13235	0.0532307	8772	FADD	Fas (TNFRSF6)-associated via death domain
GO	molecular_function	81	13235	0.0532307	8815	BANF1	barrier to autointegration factor 1
GO	molecular_function	81	13235	0.0532307	8828	NRP2	neuropilin 2
GO	molecular_function	81	13235	0.0532307	8834	TMEM11	transmembrane protein 11
GO	molecular_function	81	13235	0.0532307	89970	RSPRY1	ring finger and SPRY domain containing 1
GO	molecular_function	81	13235	0.0532307	9088	PKMYT1	protein kinase, membrane associated tyrosine/threonine 1
GO	molecular_function	81	13235	0.0532307	92335	STRADA	STE20-related kinase adaptor alpha
GO	molecular_function	81	13235	0.0532307	9552	SPAG7	sperm associated antigen 7
GO	molecular_function	81	13235	0.0532307	9600	PITPNM1	phosphatidylinositol transfer protein, membrane-associated 1
GO	molecular_function	81	13235	0.0532307	9616	RNF7	ring finger protein 7
GO	molecular_function	81	13235	0.0532307	9699	RIMS2	regulating synaptic membrane exocytosis 2
GO	molecular_function	81	13235	0.0532307	9918	NCAPD2	non-SMC condensin I complex, subunit D2
GO	COPI vesicle coat	1	10	0.0536475	11316	COPE	coatomer protein complex, subunit epsilon
GO	intramolecular oxidoreductase activity, transposing S-S bonds	1	10	0.0536475	121506	ERP27	endoplasmic reticulum protein 27 kDa
GO	protein disulfide isomerase activity	1	10	0.0536475	121506	ERP27	endoplasmic reticulum protein 27 kDa
GO	positive regulation of binding	1	10	0.0536475	23476	BRD4	bromodomain containing 4
GO	regulation of interleukin-12 production	1	10	0.0536475	5970	RELA	v-rel reticuloendotheliosis viral oncogene homolog A (avian)
GO	response to oxidative stress	2	70	0.0567957	4728	NDUFS8	NADH dehydrogenase (ubiquinone) Fe-S protein 8, 23kDa (NADH-coenzyme Q reductase)
GO	response to oxidative stress	2	70	0.0567957	9616	RNF7	ring finger protein 7
GO	positive regulation of transcription	4	263	0.0572808	10524	KAT5	K(lysine) acetyltransferase 5
GO	positive regulation of transcription	4	263	0.0572808	5927	JARID1A	jumonji, AT rich interactive domain 1A
GO	positive regulation of transcription	4	263	0.0572808	5970	RELA	v-rel reticuloendotheliosis viral oncogene homolog A (avian)
GO	positive regulation of transcription	4	263	0.0572808	7392	USF2	upstream transcription factor 2, c-fos interacting
GO	phosphate metabolic process	8	759	0.0578321	11011	TLK2	tousled-like kinase 2
GO	phosphate metabolic process	8	759	0.0578321	2043	EPHA4	EPH receptor A4
GO	phosphate metabolic process	8	759	0.0578321	23476	BRD4	bromodomain containing 4
GO	phosphate metabolic process	8	759	0.0578321	5499	PPP1CA	protein phosphatase 1, catalytic subunit, alpha isoform
GO	phosphate metabolic process	8	759	0.0578321	5518	PPP2R1A	protein phosphatase 2 (formerly 2A), regulatory subunit A, alpha isoform
GO	phosphate metabolic process	8	759	0.0578321	595	CCND1	cyclin D1
GO	phosphate metabolic process	8	759	0.0578321	9088	PKMYT1	protein kinase, membrane associated tyrosine/threonine 1
GO	phosphate metabolic process	8	759	0.0578321	92335	STRADA	STE20-related kinase adaptor alpha
GO	phosphorus metabolic process	8	759	0.0578321	11011	TLK2	tousled-like kinase 2
GO	phosphorus metabolic process	8	759	0.0578321	2043	EPHA4	EPH receptor A4
GO	phosphorus metabolic process	8	759	0.0578321	23476	BRD4	bromodomain containing 4
GO	phosphorus metabolic process	8	759	0.0578321	5499	PPP1CA	protein phosphatase 1, catalytic subunit, alpha isoform
GO	phosphorus metabolic process	8	759	0.0578321	5518	PPP2R1A	protein phosphatase 2 (formerly 2A), regulatory subunit A, alpha isoform
GO	phosphorus metabolic process	8	759	0.0578321	595	CCND1	cyclin D1
GO	phosphorus metabolic process	8	759	0.0578321	9088	PKMYT1	protein kinase, membrane associated tyrosine/threonine 1
GO	phosphorus metabolic process	8	759	0.0578321	92335	STRADA	STE20-related kinase adaptor alpha
GO	positive regulation of gene expression	4	264	0.057926	10524	KAT5	K(lysine) acetyltransferase 5
GO	positive regulation of gene expression	4	264	0.057926	5927	JARID1A	jumonji, AT rich interactive domain 1A
GO	positive regulation of gene expression	4	264	0.057926	5970	RELA	v-rel reticuloendotheliosis viral oncogene homolog A (avian)
GO	positive regulation of gene expression	4	264	0.057926	7392	USF2	upstream transcription factor 2, c-fos interacting
GO	ER to Golgi vesicle-mediated transport	2	71	0.0582378	10897	YIF1A	Yip1 interacting factor homolog A (S. cerevisiae)
GO	ER to Golgi vesicle-mediated transport	2	71	0.0582378	58485	TRAPPC1	trafficking protein particle complex 1
GO	lipid transporter activity	2	71	0.0582378	51599	LSR	lipolysis stimulated lipoprotein receptor
GO	lipid transporter activity	2	71	0.0582378	9600	PITPNM1	phosphatidylinositol transfer protein, membrane-associated 1
GO	histone acetylation	1	11	0.0588528	10524	KAT5	K(lysine) acetyltransferase 5
GO	cytokine biosynthetic process	1	11	0.0588528	112744	IL17F	interleukin 17F
GO	intramolecular oxidoreductase activity, interconverting keto- and enol-groups	1	11	0.0588528	121506	ERP27	endoplasmic reticulum protein 27 kDa
GO	deoxyribonucleotide metabolic process	1	11	0.0588528	51071	DERA	2-deoxyribose-5-phosphate aldolase homolog (C. elegans)
GO	unfolded protein response	1	11	0.0588528	595	CCND1	cyclin D1
GO	negative regulation of catabolic process	1	11	0.0588528	5970	RELA	v-rel reticuloendotheliosis viral oncogene homolog A (avian)
GO	peptide hormone secretion	1	11	0.0588528	9699	RIMS2	regulating synaptic membrane exocytosis 2
GO	peptide secretion	1	11	0.0588528	9699	RIMS2	regulating synaptic membrane exocytosis 2
GO	embryonic development	2	73	0.0611599	51599	LSR	lipolysis stimulated lipoprotein receptor
GO	embryonic development	2	73	0.0611599	57680	CHD8	chromodomain helicase DNA binding protein 8
GO	plasma membrane	7	639	0.0625676	1013	CDH15	cadherin 15, type 1, M-cadherin (myotubule)
GO	plasma membrane	7	639	0.0625676	1814	DRD3	dopamine receptor D3
GO	plasma membrane	7	639	0.0625676	2767	GNA11	guanine nucleotide binding protein (G protein), alpha 11 (Gq class)
GO	plasma membrane	7	639	0.0625676	2778	GNAS	GNAS complex locus
GO	plasma membrane	7	639	0.0625676	4684	NCAM1	neural cell adhesion molecule 1
GO	plasma membrane	7	639	0.0625676	4771	NF2	neurofibromin 2 (merlin)
GO	plasma membrane	7	639	0.0625676	51599	LSR	lipolysis stimulated lipoprotein receptor
GO	cytokine metabolic process	1	12	0.0640297	112744	IL17F	interleukin 17F
GO	NLS-bearing substrate import into nucleus	1	12	0.0640297	3836	KPNA1	karyopherin alpha 1 (importin alpha 5)
GO	regulation of tyrosine phosphorylation of STAT protein	1	12	0.0640297	5518	PPP2R1A	protein phosphatase 2 (formerly 2A), regulatory subunit A, alpha isoform
GO	protein N-terminus binding	1	12	0.0640297	5970	RELA	v-rel reticuloendotheliosis viral oncogene homolog A (avian)
GO	nucleoside kinase activity	1	12	0.0640297	7083	TK1	thymidine kinase 1, soluble
GO	apoptotic program	1	12	0.0640297	8772	FADD	Fas (TNFRSF6)-associated via death domain
GO	hormone secretion	1	12	0.0640297	9699	RIMS2	regulating synaptic membrane exocytosis 2
GO	nuclear transport	2	75	0.0641312	3836	KPNA1	karyopherin alpha 1 (importin alpha 5)
GO	nuclear transport	2	75	0.0641312	92335	STRADA	STE20-related kinase adaptor alpha
GO	nucleocytoplasmic transport	2	75	0.0641312	3836	KPNA1	karyopherin alpha 1 (importin alpha 5)
GO	nucleocytoplasmic transport	2	75	0.0641312	92335	STRADA	STE20-related kinase adaptor alpha
GO	positive regulation of nucleobase, nucleoside, nucleotide and nucleic acid metabolic process	4	274	0.0645923	10524	KAT5	K(lysine) acetyltransferase 5
GO	positive regulation of nucleobase, nucleoside, nucleotide and nucleic acid metabolic process	4	274	0.0645923	5927	JARID1A	jumonji, AT rich interactive domain 1A
GO	positive regulation of nucleobase, nucleoside, nucleotide and nucleic acid metabolic process	4	274	0.0645923	5970	RELA	v-rel reticuloendotheliosis viral oncogene homolog A (avian)
GO	positive regulation of nucleobase, nucleoside, nucleotide and nucleic acid metabolic process	4	274	0.0645923	7392	USF2	upstream transcription factor 2, c-fos interacting
GO	kinase binding	2	76	0.0656349	5970	RELA	v-rel reticuloendotheliosis viral oncogene homolog A (avian)
GO	kinase binding	2	76	0.0656349	8772	FADD	Fas (TNFRSF6)-associated via death domain
GO	organ development	5	396	0.0675314	2767	GNA11	guanine nucleotide binding protein (G protein), alpha 11 (Gq class)
GO	organ development	5	396	0.0675314	51599	LSR	lipolysis stimulated lipoprotein receptor
GO	organ development	5	396	0.0675314	5970	RELA	v-rel reticuloendotheliosis viral oncogene homolog A (avian)
GO	organ development	5	396	0.0675314	8828	NRP2	neuropilin 2
GO	organ development	5	396	0.0675314	9600	PITPNM1	phosphatidylinositol transfer protein, membrane-associated 1
GO	response to radiation	2	78	0.0686776	5970	RELA	v-rel reticuloendotheliosis viral oncogene homolog A (avian)
GO	response to radiation	2	78	0.0686776	9600	PITPNM1	phosphatidylinositol transfer protein, membrane-associated 1
GO	regulation of interleukin-2 biosynthetic process	1	13	0.0691785	112744	IL17F	interleukin 17F
GO	regulation of interleukin-2 production	1	13	0.0691785	112744	IL17F	interleukin 17F
GO	MHC protein binding	1	13	0.0691785	203068	TUBB	tubulin, beta
GO	nucleobase metabolic process	1	13	0.0691785	5471	PPAT	phosphoribosyl pyrophosphate amidotransferase
GO	regulation of JAK-STAT cascade	1	13	0.0691785	5518	PPP2R1A	protein phosphatase 2 (formerly 2A), regulatory subunit A, alpha isoform
GO	regulation of protein catabolic process	1	13	0.0691785	5970	RELA	v-rel reticuloendotheliosis viral oncogene homolog A (avian)
GO	vascular endothelial growth factor receptor activity	1	13	0.0691785	8828	NRP2	neuropilin 2
GO	protein export from nucleus	1	13	0.0691785	92335	STRADA	STE20-related kinase adaptor alpha
GO	calcium ion-dependent exocytosis	1	13	0.0691785	9699	RIMS2	regulating synaptic membrane exocytosis 2
GO	hormone transport	1	13	0.0691785	9699	RIMS2	regulating synaptic membrane exocytosis 2
GO	cellular biopolymer metabolic process	30	4205	0.069706	10072	DPP3	dipeptidyl-peptidase 3
GO	cellular biopolymer metabolic process	30	4205	0.069706	10250	SRRM1	serine/arginine repetitive matrix 1
GO	cellular biopolymer metabolic process	30	4205	0.069706	10524	KAT5	K(lysine) acetyltransferase 5
GO	cellular biopolymer metabolic process	30	4205	0.069706	10629	TAF6L	TAF6-like RNA polymerase II, p300/CBP-associated factor (PCAF)-associated factor, 65kDa
GO	cellular biopolymer metabolic process	30	4205	0.069706	10992	SF3B2	splicing factor 3b, subunit 2, 145kDa
GO	cellular biopolymer metabolic process	30	4205	0.069706	11011	TLK2	tousled-like kinase 2
GO	cellular biopolymer metabolic process	30	4205	0.069706	112744	IL17F	interleukin 17F
GO	cellular biopolymer metabolic process	30	4205	0.069706	2043	EPHA4	EPH receptor A4
GO	cellular biopolymer metabolic process	30	4205	0.069706	2286	FKBP2	FK506 binding protein 2, 13kDa
GO	cellular biopolymer metabolic process	30	4205	0.069706	23476	BRD4	bromodomain containing 4
GO	cellular biopolymer metabolic process	30	4205	0.069706	23549	DNPEP	aspartyl aminopeptidase
GO	cellular biopolymer metabolic process	30	4205	0.069706	26057	ANKRD17	ankyrin repeat domain 17
GO	cellular biopolymer metabolic process	30	4205	0.069706	2767	GNA11	guanine nucleotide binding protein (G protein), alpha 11 (Gq class)
GO	cellular biopolymer metabolic process	30	4205	0.069706	353497	POLN	polymerase (DNA directed) nu
GO	cellular biopolymer metabolic process	30	4205	0.069706	51659	GINS2	GINS complex subunit 2 (Psf2 homolog)
GO	cellular biopolymer metabolic process	30	4205	0.069706	5499	PPP1CA	protein phosphatase 1, catalytic subunit, alpha isoform
GO	cellular biopolymer metabolic process	30	4205	0.069706	5518	PPP2R1A	protein phosphatase 2 (formerly 2A), regulatory subunit A, alpha isoform
GO	cellular biopolymer metabolic process	30	4205	0.069706	5725	PTBP1	polypyrimidine tract binding protein 1
GO	cellular biopolymer metabolic process	30	4205	0.069706	57680	CHD8	chromodomain helicase DNA binding protein 8
GO	cellular biopolymer metabolic process	30	4205	0.069706	58491	ZNF71	zinc finger protein 71
GO	cellular biopolymer metabolic process	30	4205	0.069706	5886	RAD23A	RAD23 homolog A (S. cerevisiae)
GO	cellular biopolymer metabolic process	30	4205	0.069706	5927	JARID1A	jumonji, AT rich interactive domain 1A
GO	cellular biopolymer metabolic process	30	4205	0.069706	595	CCND1	cyclin D1
GO	cellular biopolymer metabolic process	30	4205	0.069706	6612	SUMO3	SMT3 suppressor of mif two 3 homolog 3 (S. cerevisiae)
GO	cellular biopolymer metabolic process	30	4205	0.069706	7083	TK1	thymidine kinase 1, soluble
GO	cellular biopolymer metabolic process	30	4205	0.069706	7709	ZBTB17	zinc finger and BTB domain containing 17
GO	cellular biopolymer metabolic process	30	4205	0.069706	80198	MUS81	MUS81 endonuclease homolog (S. cerevisiae)
GO	cellular biopolymer metabolic process	30	4205	0.069706	83855	KLF16	Kruppel-like factor 16
GO	cellular biopolymer metabolic process	30	4205	0.069706	9088	PKMYT1	protein kinase, membrane associated tyrosine/threonine 1
GO	cellular biopolymer metabolic process	30	4205	0.069706	92335	STRADA	STE20-related kinase adaptor alpha
GO	intracellular non-membrane-bounded organelle	9	929	0.0699133	2017	CTTN	cortactin
GO	intracellular non-membrane-bounded organelle	9	929	0.0699133	203068	TUBB	tubulin, beta
GO	intracellular non-membrane-bounded organelle	9	929	0.0699133	4288	MKI67	antigen identified by monoclonal antibody Ki-67
GO	intracellular non-membrane-bounded organelle	9	929	0.0699133	4771	NF2	neurofibromin 2 (merlin)
GO	intracellular non-membrane-bounded organelle	9	929	0.0699133	5518	PPP2R1A	protein phosphatase 2 (formerly 2A), regulatory subunit A, alpha isoform
GO	intracellular non-membrane-bounded organelle	9	929	0.0699133	5725	PTBP1	polypyrimidine tract binding protein 1
GO	intracellular non-membrane-bounded organelle	9	929	0.0699133	6612	SUMO3	SMT3 suppressor of mif two 3 homolog 3 (S. cerevisiae)
GO	intracellular non-membrane-bounded organelle	9	929	0.0699133	8815	BANF1	barrier to autointegration factor 1
GO	intracellular non-membrane-bounded organelle	9	929	0.0699133	9918	NCAPD2	non-SMC condensin I complex, subunit D2
GO	non-membrane-bounded organelle	9	929	0.0699133	2017	CTTN	cortactin
GO	non-membrane-bounded organelle	9	929	0.0699133	203068	TUBB	tubulin, beta
GO	non-membrane-bounded organelle	9	929	0.0699133	4288	MKI67	antigen identified by monoclonal antibody Ki-67
GO	non-membrane-bounded organelle	9	929	0.0699133	4771	NF2	neurofibromin 2 (merlin)
GO	non-membrane-bounded organelle	9	929	0.0699133	5518	PPP2R1A	protein phosphatase 2 (formerly 2A), regulatory subunit A, alpha isoform
GO	non-membrane-bounded organelle	9	929	0.0699133	5725	PTBP1	polypyrimidine tract binding protein 1
GO	non-membrane-bounded organelle	9	929	0.0699133	6612	SUMO3	SMT3 suppressor of mif two 3 homolog 3 (S. cerevisiae)
GO	non-membrane-bounded organelle	9	929	0.0699133	8815	BANF1	barrier to autointegration factor 1
GO	non-membrane-bounded organelle	9	929	0.0699133	9918	NCAPD2	non-SMC condensin I complex, subunit D2
GO	transmembrane receptor protein kinase activity	2	81	0.073327	2043	EPHA4	EPH receptor A4
GO	transmembrane receptor protein kinase activity	2	81	0.073327	8828	NRP2	neuropilin 2
GO	retrograde vesicle-mediated transport, Golgi to ER	1	14	0.0742991	11316	COPE	coatomer protein complex, subunit epsilon
GO	microtubule cytoskeleton	1	14	0.0742991	5518	PPP2R1A	protein phosphatase 2 (formerly 2A), regulatory subunit A, alpha isoform
GO	lactation	1	14	0.0742991	7392	USF2	upstream transcription factor 2, c-fos interacting
GO	induction of apoptosis via death domain receptors	1	14	0.0742991	8772	FADD	Fas (TNFRSF6)-associated via death domain
GO	histone binding	1	14	0.0742991	9918	NCAPD2	non-SMC condensin I complex, subunit D2
GO	regulation of cytokine production	2	82	0.074899	112744	IL17F	interleukin 17F
GO	regulation of cytokine production	2	82	0.074899	5970	RELA	v-rel reticuloendotheliosis viral oncogene homolog A (avian)
GO	response to virus	2	82	0.074899	5970	RELA	v-rel reticuloendotheliosis viral oncogene homolog A (avian)
GO	response to virus	2	82	0.074899	8815	BANF1	barrier to autointegration factor 1
GO	nucleic acid binding	22	2929	0.0759281	10250	SRRM1	serine/arginine repetitive matrix 1
GO	nucleic acid binding	22	2929	0.0759281	10629	TAF6L	TAF6-like RNA polymerase II, p300/CBP-associated factor (PCAF)-associated factor, 65kDa
GO	nucleic acid binding	22	2929	0.0759281	10847	SRCAP	Snf2-related CREBBP activator protein
GO	nucleic acid binding	22	2929	0.0759281	10992	SF3B2	splicing factor 3b, subunit 2, 145kDa
GO	nucleic acid binding	22	2929	0.0759281	149076	ZNF362	zinc finger protein 362
GO	nucleic acid binding	22	2929	0.0759281	22828	RBM16	RNA binding motif protein 16
GO	nucleic acid binding	22	2929	0.0759281	23476	BRD4	bromodomain containing 4
GO	nucleic acid binding	22	2929	0.0759281	26057	ANKRD17	ankyrin repeat domain 17
GO	nucleic acid binding	22	2929	0.0759281	353497	POLN	polymerase (DNA directed) nu
GO	nucleic acid binding	22	2929	0.0759281	5725	PTBP1	polypyrimidine tract binding protein 1
GO	nucleic acid binding	22	2929	0.0759281	57680	CHD8	chromodomain helicase DNA binding protein 8
GO	nucleic acid binding	22	2929	0.0759281	58491	ZNF71	zinc finger protein 71
GO	nucleic acid binding	22	2929	0.0759281	5927	JARID1A	jumonji, AT rich interactive domain 1A
GO	nucleic acid binding	22	2929	0.0759281	5970	RELA	v-rel reticuloendotheliosis viral oncogene homolog A (avian)
GO	nucleic acid binding	22	2929	0.0759281	7392	USF2	upstream transcription factor 2, c-fos interacting
GO	nucleic acid binding	22	2929	0.0759281	7709	ZBTB17	zinc finger and BTB domain containing 17
GO	nucleic acid binding	22	2929	0.0759281	79171	RBM42	RNA binding motif protein 42
GO	nucleic acid binding	22	2929	0.0759281	80198	MUS81	MUS81 endonuclease homolog (S. cerevisiae)
GO	nucleic acid binding	22	2929	0.0759281	83855	KLF16	Kruppel-like factor 16
GO	nucleic acid binding	22	2929	0.0759281	84285	EIF1AD	eukaryotic translation initiation factor 1A domain containing
GO	nucleic acid binding	22	2929	0.0759281	8815	BANF1	barrier to autointegration factor 1
GO	nucleic acid binding	22	2929	0.0759281	9552	SPAG7	sperm associated antigen 7
GO	biopolymer metabolic process	30	4240	0.0761749	10072	DPP3	dipeptidyl-peptidase 3
GO	biopolymer metabolic process	30	4240	0.0761749	10250	SRRM1	serine/arginine repetitive matrix 1
GO	biopolymer metabolic process	30	4240	0.0761749	10524	KAT5	K(lysine) acetyltransferase 5
GO	biopolymer metabolic process	30	4240	0.0761749	10629	TAF6L	TAF6-like RNA polymerase II, p300/CBP-associated factor (PCAF)-associated factor, 65kDa
GO	biopolymer metabolic process	30	4240	0.0761749	10992	SF3B2	splicing factor 3b, subunit 2, 145kDa
GO	biopolymer metabolic process	30	4240	0.0761749	11011	TLK2	tousled-like kinase 2
GO	biopolymer metabolic process	30	4240	0.0761749	112744	IL17F	interleukin 17F
GO	biopolymer metabolic process	30	4240	0.0761749	2043	EPHA4	EPH receptor A4
GO	biopolymer metabolic process	30	4240	0.0761749	2286	FKBP2	FK506 binding protein 2, 13kDa
GO	biopolymer metabolic process	30	4240	0.0761749	23476	BRD4	bromodomain containing 4
GO	biopolymer metabolic process	30	4240	0.0761749	23549	DNPEP	aspartyl aminopeptidase
GO	biopolymer metabolic process	30	4240	0.0761749	26057	ANKRD17	ankyrin repeat domain 17
GO	biopolymer metabolic process	30	4240	0.0761749	2767	GNA11	guanine nucleotide binding protein (G protein), alpha 11 (Gq class)
GO	biopolymer metabolic process	30	4240	0.0761749	353497	POLN	polymerase (DNA directed) nu
GO	biopolymer metabolic process	30	4240	0.0761749	51659	GINS2	GINS complex subunit 2 (Psf2 homolog)
GO	biopolymer metabolic process	30	4240	0.0761749	5499	PPP1CA	protein phosphatase 1, catalytic subunit, alpha isoform
GO	biopolymer metabolic process	30	4240	0.0761749	5518	PPP2R1A	protein phosphatase 2 (formerly 2A), regulatory subunit A, alpha isoform
GO	biopolymer metabolic process	30	4240	0.0761749	5725	PTBP1	polypyrimidine tract binding protein 1
GO	biopolymer metabolic process	30	4240	0.0761749	57680	CHD8	chromodomain helicase DNA binding protein 8
GO	biopolymer metabolic process	30	4240	0.0761749	58491	ZNF71	zinc finger protein 71
GO	biopolymer metabolic process	30	4240	0.0761749	5886	RAD23A	RAD23 homolog A (S. cerevisiae)
GO	biopolymer metabolic process	30	4240	0.0761749	5927	JARID1A	jumonji, AT rich interactive domain 1A
GO	biopolymer metabolic process	30	4240	0.0761749	595	CCND1	cyclin D1
GO	biopolymer metabolic process	30	4240	0.0761749	6612	SUMO3	SMT3 suppressor of mif two 3 homolog 3 (S. cerevisiae)
GO	biopolymer metabolic process	30	4240	0.0761749	7083	TK1	thymidine kinase 1, soluble
GO	biopolymer metabolic process	30	4240	0.0761749	7709	ZBTB17	zinc finger and BTB domain containing 17
GO	biopolymer metabolic process	30	4240	0.0761749	80198	MUS81	MUS81 endonuclease homolog (S. cerevisiae)
GO	biopolymer metabolic process	30	4240	0.0761749	83855	KLF16	Kruppel-like factor 16
GO	biopolymer metabolic process	30	4240	0.0761749	9088	PKMYT1	protein kinase, membrane associated tyrosine/threonine 1
GO	biopolymer metabolic process	30	4240	0.0761749	92335	STRADA	STE20-related kinase adaptor alpha
GO	generation of precursor metabolites and energy	3	180	0.0770323	2778	GNAS	GNAS complex locus
GO	generation of precursor metabolites and energy	3	180	0.0770323	4728	NDUFS8	NADH dehydrogenase (ubiquinone) Fe-S protein 8, 23kDa (NADH-coenzyme Q reductase)
GO	generation of precursor metabolites and energy	3	180	0.0770323	5499	PPP1CA	protein phosphatase 1, catalytic subunit, alpha isoform
GO	response to external stimulus	5	415	0.0789332	112744	IL17F	interleukin 17F
GO	response to external stimulus	5	415	0.0789332	5970	RELA	v-rel reticuloendotheliosis viral oncogene homolog A (avian)
GO	response to external stimulus	5	415	0.0789332	6376	CX3CL1	chemokine (C-X3-C motif) ligand 1
GO	response to external stimulus	5	415	0.0789332	8828	NRP2	neuropilin 2
GO	response to external stimulus	5	415	0.0789332	9600	PITPNM1	phosphatidylinositol transfer protein, membrane-associated 1
GO	cartilage development	1	15	0.0793919	112744	IL17F	interleukin 17F
GO	negative regulation of angiogenesis	1	15	0.0793919	112744	IL17F	interleukin 17F
GO	DNA-directed DNA polymerase activity	1	15	0.0793919	353497	POLN	polymerase (DNA directed) nu
GO	negative regulation of protein kinase cascade	1	15	0.0793919	5518	PPP2R1A	protein phosphatase 2 (formerly 2A), regulatory subunit A, alpha isoform
GO	fat cell differentiation	1	15	0.0793919	595	CCND1	cyclin D1
GO	calpain activity	1	15	0.0793919	826	CAPNS1	calpain, small subunit 1
GO	neural crest cell migration	1	15	0.0793919	8828	NRP2	neuropilin 2
GO	protein tyrosine kinase activity	2	86	0.0812929	2043	EPHA4	EPH receptor A4
GO	protein tyrosine kinase activity	2	86	0.0812929	8828	NRP2	neuropilin 2
GO	identical protein binding	4	297	0.0813776	10534	SSSCA1	Sjogren syndrome/scleroderma autoantigen 1
GO	identical protein binding	4	297	0.0813776	112744	IL17F	interleukin 17F
GO	identical protein binding	4	297	0.0813776	5970	RELA	v-rel reticuloendotheliosis viral oncogene homolog A (avian)
GO	identical protein binding	4	297	0.0813776	8772	FADD	Fas (TNFRSF6)-associated via death domain
GO	cellular_component	76	12479	0.0819836	10072	DPP3	dipeptidyl-peptidase 3
GO	cellular_component	76	12479	0.0819836	1013	CDH15	cadherin 15, type 1, M-cadherin (myotubule)
GO	cellular_component	76	12479	0.0819836	10250	SRRM1	serine/arginine repetitive matrix 1
GO	cellular_component	76	12479	0.0819836	10524	KAT5	K(lysine) acetyltransferase 5
GO	cellular_component	76	12479	0.0819836	10629	TAF6L	TAF6-like RNA polymerase II, p300/CBP-associated factor (PCAF)-associated factor, 65kDa
GO	cellular_component	76	12479	0.0819836	10897	YIF1A	Yip1 interacting factor homolog A (S. cerevisiae)
GO	cellular_component	76	12479	0.0819836	10992	SF3B2	splicing factor 3b, subunit 2, 145kDa
GO	cellular_component	76	12479	0.0819836	11011	TLK2	tousled-like kinase 2
GO	cellular_component	76	12479	0.0819836	112744	IL17F	interleukin 17F
GO	cellular_component	76	12479	0.0819836	11316	COPE	coatomer protein complex, subunit epsilon
GO	cellular_component	76	12479	0.0819836	149076	ZNF362	zinc finger protein 362
GO	cellular_component	76	12479	0.0819836	1814	DRD3	dopamine receptor D3
GO	cellular_component	76	12479	0.0819836	1819	DRG2	developmentally regulated GTP binding protein 2
GO	cellular_component	76	12479	0.0819836	1837	DTNA	dystrobrevin, alpha
GO	cellular_component	76	12479	0.0819836	2017	CTTN	cortactin
GO	cellular_component	76	12479	0.0819836	203068	TUBB	tubulin, beta
GO	cellular_component	76	12479	0.0819836	2043	EPHA4	EPH receptor A4
GO	cellular_component	76	12479	0.0819836	2286	FKBP2	FK506 binding protein 2, 13kDa
GO	cellular_component	76	12479	0.0819836	23245	ASTN2	astrotactin 2
GO	cellular_component	76	12479	0.0819836	23476	BRD4	bromodomain containing 4
GO	cellular_component	76	12479	0.0819836	23549	DNPEP	aspartyl aminopeptidase
GO	cellular_component	76	12479	0.0819836	2767	GNA11	guanine nucleotide binding protein (G protein), alpha 11 (Gq class)
GO	cellular_component	76	12479	0.0819836	2778	GNAS	GNAS complex locus
GO	cellular_component	76	12479	0.0819836	353497	POLN	polymerase (DNA directed) nu
GO	cellular_component	76	12479	0.0819836	3836	KPNA1	karyopherin alpha 1 (importin alpha 5)
GO	cellular_component	76	12479	0.0819836	4288	MKI67	antigen identified by monoclonal antibody Ki-67
GO	cellular_component	76	12479	0.0819836	4684	NCAM1	neural cell adhesion molecule 1
GO	cellular_component	76	12479	0.0819836	4728	NDUFS8	NADH dehydrogenase (ubiquinone) Fe-S protein 8, 23kDa (NADH-coenzyme Q reductase)
GO	cellular_component	76	12479	0.0819836	4771	NF2	neurofibromin 2 (merlin)
GO	cellular_component	76	12479	0.0819836	4926	NUMA1	nuclear mitotic apparatus protein 1
GO	cellular_component	76	12479	0.0819836	51035	UBXN1	UBX domain protein 1
GO	cellular_component	76	12479	0.0819836	51071	DERA	2-deoxyribose-5-phosphate aldolase homolog (C. elegans)
GO	cellular_component	76	12479	0.0819836	51111	SUV420H1	suppressor of variegation 4-20 homolog 1 (Drosophila)
GO	cellular_component	76	12479	0.0819836	5141	PDE4A	phosphodiesterase 4A, cAMP-specific (phosphodiesterase E2 dunce homolog, Drosophila)
GO	cellular_component	76	12479	0.0819836	51599	LSR	lipolysis stimulated lipoprotein receptor
GO	cellular_component	76	12479	0.0819836	51659	GINS2	GINS complex subunit 2 (Psf2 homolog)
GO	cellular_component	76	12479	0.0819836	54894	RNF43	ring finger protein 43
GO	cellular_component	76	12479	0.0819836	5518	PPP2R1A	protein phosphatase 2 (formerly 2A), regulatory subunit A, alpha isoform
GO	cellular_component	76	12479	0.0819836	55260	TMEM143	transmembrane protein 143
GO	cellular_component	76	12479	0.0819836	56124	PCDHB12	protocadherin beta 12
GO	cellular_component	76	12479	0.0819836	5725	PTBP1	polypyrimidine tract binding protein 1
GO	cellular_component	76	12479	0.0819836	57488	FAM62B	family with sequence similarity 62 (C2 domain containing) member B
GO	cellular_component	76	12479	0.0819836	57680	CHD8	chromodomain helicase DNA binding protein 8
GO	cellular_component	76	12479	0.0819836	58485	TRAPPC1	trafficking protein particle complex 1
GO	cellular_component	76	12479	0.0819836	58491	ZNF71	zinc finger protein 71
GO	cellular_component	76	12479	0.0819836	58513	EPS15L1	epidermal growth factor receptor pathway substrate 15-like 1
GO	cellular_component	76	12479	0.0819836	5886	RAD23A	RAD23 homolog A (S. cerevisiae)
GO	cellular_component	76	12479	0.0819836	5927	JARID1A	jumonji, AT rich interactive domain 1A
GO	cellular_component	76	12479	0.0819836	595	CCND1	cyclin D1
GO	cellular_component	76	12479	0.0819836	5970	RELA	v-rel reticuloendotheliosis viral oncogene homolog A (avian)
GO	cellular_component	76	12479	0.0819836	6376	CX3CL1	chemokine (C-X3-C motif) ligand 1
GO	cellular_component	76	12479	0.0819836	64710	NUCKS1	nuclear casein kinase and cyclin-dependent kinase substrate 1
GO	cellular_component	76	12479	0.0819836	6612	SUMO3	SMT3 suppressor of mif two 3 homolog 3 (S. cerevisiae)
GO	cellular_component	76	12479	0.0819836	7083	TK1	thymidine kinase 1, soluble
GO	cellular_component	76	12479	0.0819836	7392	USF2	upstream transcription factor 2, c-fos interacting
GO	cellular_component	76	12479	0.0819836	7709	ZBTB17	zinc finger and BTB domain containing 17
GO	cellular_component	76	12479	0.0819836	7881	KCNAB1	potassium voltage-gated channel, shaker-related subfamily, beta member 1
GO	cellular_component	76	12479	0.0819836	79728	PALB2	partner and localizer of BRCA2
GO	cellular_component	76	12479	0.0819836	80011	NIP30	NEFA-interacting nuclear protein NIP30
GO	cellular_component	76	12479	0.0819836	80198	MUS81	MUS81 endonuclease homolog (S. cerevisiae)
GO	cellular_component	76	12479	0.0819836	80700	UBXN6	UBX domain protein 6
GO	cellular_component	76	12479	0.0819836	8079	MLF2	myeloid leukemia factor 2
GO	cellular_component	76	12479	0.0819836	81876	RAB1B	RAB1B, member RAS oncogene family
GO	cellular_component	76	12479	0.0819836	83855	KLF16	Kruppel-like factor 16
GO	cellular_component	76	12479	0.0819836	84823	LMNB2	lamin B2
GO	cellular_component	76	12479	0.0819836	8500	PPFIA1	protein tyrosine phosphatase, receptor type, f polypeptide (PTPRF), interacting protein (liprin), alpha 1
GO	cellular_component	76	12479	0.0819836	8772	FADD	Fas (TNFRSF6)-associated via death domain
GO	cellular_component	76	12479	0.0819836	8815	BANF1	barrier to autointegration factor 1
GO	cellular_component	76	12479	0.0819836	8828	NRP2	neuropilin 2
GO	cellular_component	76	12479	0.0819836	8834	TMEM11	transmembrane protein 11
GO	cellular_component	76	12479	0.0819836	9088	PKMYT1	protein kinase, membrane associated tyrosine/threonine 1
GO	cellular_component	76	12479	0.0819836	92335	STRADA	STE20-related kinase adaptor alpha
GO	cellular_component	76	12479	0.0819836	9552	SPAG7	sperm associated antigen 7
GO	cellular_component	76	12479	0.0819836	9600	PITPNM1	phosphatidylinositol transfer protein, membrane-associated 1
GO	cellular_component	76	12479	0.0819836	9616	RNF7	ring finger protein 7
GO	cellular_component	76	12479	0.0819836	9918	NCAPD2	non-SMC condensin I complex, subunit D2
GO	positive regulation of macromolecule biosynthetic process	4	300	0.0837128	10524	KAT5	K(lysine) acetyltransferase 5
GO	positive regulation of macromolecule biosynthetic process	4	300	0.0837128	5927	JARID1A	jumonji, AT rich interactive domain 1A
GO	positive regulation of macromolecule biosynthetic process	4	300	0.0837128	5970	RELA	v-rel reticuloendotheliosis viral oncogene homolog A (avian)
GO	positive regulation of macromolecule biosynthetic process	4	300	0.0837128	7392	USF2	upstream transcription factor 2, c-fos interacting
GO	regulation of transcription factor activity	1	16	0.0844568	10629	TAF6L	TAF6-like RNA polymerase II, p300/CBP-associated factor (PCAF)-associated factor, 65kDa
GO	signal sequence binding	1	16	0.0844568	3836	KPNA1	karyopherin alpha 1 (importin alpha 5)
GO	spindle pole	1	16	0.0844568	4926	NUMA1	nuclear mitotic apparatus protein 1
GO	glutamine metabolic process	1	16	0.0844568	5471	PPAT	phosphoribosyl pyrophosphate amidotransferase
GO	heterogeneous nuclear ribonucleoprotein complex	1	16	0.0844568	5725	PTBP1	polypyrimidine tract binding protein 1
GO	hair cycle process	1	16	0.0844568	5970	RELA	v-rel reticuloendotheliosis viral oncogene homolog A (avian)
GO	molting cycle process	1	16	0.0844568	5970	RELA	v-rel reticuloendotheliosis viral oncogene homolog A (avian)
GO	positive regulation of response to external stimulus	1	16	0.0844568	6376	CX3CL1	chemokine (C-X3-C motif) ligand 1
GO	activation of protein kinase activity	1	16	0.0844568	92335	STRADA	STE20-related kinase adaptor alpha
GO	mitotic chromosome condensation	1	16	0.0844568	9918	NCAPD2	non-SMC condensin I complex, subunit D2
GO	positive regulation of I-kappaB kinase/NF-kappaB cascade	2	88	0.0845514	5970	RELA	v-rel reticuloendotheliosis viral oncogene homolog A (avian)
GO	positive regulation of I-kappaB kinase/NF-kappaB cascade	2	88	0.0845514	8772	FADD	Fas (TNFRSF6)-associated via death domain
GO	regulation of developmental process	7	688	0.0850112	112744	IL17F	interleukin 17F
GO	regulation of developmental process	7	688	0.0850112	203068	TUBB	tubulin, beta
GO	regulation of developmental process	7	688	0.0850112	2767	GNA11	guanine nucleotide binding protein (G protein), alpha 11 (Gq class)
GO	regulation of developmental process	7	688	0.0850112	5518	PPP2R1A	protein phosphatase 2 (formerly 2A), regulatory subunit A, alpha isoform
GO	regulation of developmental process	7	688	0.0850112	5970	RELA	v-rel reticuloendotheliosis viral oncogene homolog A (avian)
GO	regulation of developmental process	7	688	0.0850112	8772	FADD	Fas (TNFRSF6)-associated via death domain
GO	regulation of developmental process	7	688	0.0850112	9616	RNF7	ring finger protein 7
GO	Golgi apparatus	3	188	0.0851772	11316	COPE	coatomer protein complex, subunit epsilon
GO	Golgi apparatus	3	188	0.0851772	81876	RAB1B	RAB1B, member RAS oncogene family
GO	Golgi apparatus	3	188	0.0851772	9088	PKMYT1	protein kinase, membrane associated tyrosine/threonine 1
GO	positive regulation of developmental process	4	303	0.0860808	203068	TUBB	tubulin, beta
GO	positive regulation of developmental process	4	303	0.0860808	5518	PPP2R1A	protein phosphatase 2 (formerly 2A), regulatory subunit A, alpha isoform
GO	positive regulation of developmental process	4	303	0.0860808	8772	FADD	Fas (TNFRSF6)-associated via death domain
GO	positive regulation of developmental process	4	303	0.0860808	9616	RNF7	ring finger protein 7
GO	nucleoside phosphate metabolic process	3	189	0.0862204	51071	DERA	2-deoxyribose-5-phosphate aldolase homolog (C. elegans)
GO	nucleoside phosphate metabolic process	3	189	0.0862204	5141	PDE4A	phosphodiesterase 4A, cAMP-specific (phosphodiesterase E2 dunce homolog, Drosophila)
GO	nucleoside phosphate metabolic process	3	189	0.0862204	5471	PPAT	phosphoribosyl pyrophosphate amidotransferase
GO	nucleotide metabolic process	3	189	0.0862204	51071	DERA	2-deoxyribose-5-phosphate aldolase homolog (C. elegans)
GO	nucleotide metabolic process	3	189	0.0862204	5141	PDE4A	phosphodiesterase 4A, cAMP-specific (phosphodiesterase E2 dunce homolog, Drosophila)
GO	nucleotide metabolic process	3	189	0.0862204	5471	PPAT	phosphoribosyl pyrophosphate amidotransferase
GO	primary metabolic process	36	5310	0.087214	10072	DPP3	dipeptidyl-peptidase 3
GO	primary metabolic process	36	5310	0.087214	10250	SRRM1	serine/arginine repetitive matrix 1
GO	primary metabolic process	36	5310	0.087214	10524	KAT5	K(lysine) acetyltransferase 5
GO	primary metabolic process	36	5310	0.087214	10629	TAF6L	TAF6-like RNA polymerase II, p300/CBP-associated factor (PCAF)-associated factor, 65kDa
GO	primary metabolic process	36	5310	0.087214	10992	SF3B2	splicing factor 3b, subunit 2, 145kDa
GO	primary metabolic process	36	5310	0.087214	11011	TLK2	tousled-like kinase 2
GO	primary metabolic process	36	5310	0.087214	112744	IL17F	interleukin 17F
GO	primary metabolic process	36	5310	0.087214	2043	EPHA4	EPH receptor A4
GO	primary metabolic process	36	5310	0.087214	2286	FKBP2	FK506 binding protein 2, 13kDa
GO	primary metabolic process	36	5310	0.087214	23476	BRD4	bromodomain containing 4
GO	primary metabolic process	36	5310	0.087214	23549	DNPEP	aspartyl aminopeptidase
GO	primary metabolic process	36	5310	0.087214	26057	ANKRD17	ankyrin repeat domain 17
GO	primary metabolic process	36	5310	0.087214	2767	GNA11	guanine nucleotide binding protein (G protein), alpha 11 (Gq class)
GO	primary metabolic process	36	5310	0.087214	353497	POLN	polymerase (DNA directed) nu
GO	primary metabolic process	36	5310	0.087214	51071	DERA	2-deoxyribose-5-phosphate aldolase homolog (C. elegans)
GO	primary metabolic process	36	5310	0.087214	5141	PDE4A	phosphodiesterase 4A, cAMP-specific (phosphodiesterase E2 dunce homolog, Drosophila)
GO	primary metabolic process	36	5310	0.087214	51659	GINS2	GINS complex subunit 2 (Psf2 homolog)
GO	primary metabolic process	36	5310	0.087214	5471	PPAT	phosphoribosyl pyrophosphate amidotransferase
GO	primary metabolic process	36	5310	0.087214	5499	PPP1CA	protein phosphatase 1, catalytic subunit, alpha isoform
GO	primary metabolic process	36	5310	0.087214	5518	PPP2R1A	protein phosphatase 2 (formerly 2A), regulatory subunit A, alpha isoform
GO	primary metabolic process	36	5310	0.087214	55277	FGGY	FGGY carbohydrate kinase domain containing
GO	primary metabolic process	36	5310	0.087214	5565	PRKAB2	protein kinase, AMP-activated, beta 2 non-catalytic subunit
GO	primary metabolic process	36	5310	0.087214	5725	PTBP1	polypyrimidine tract binding protein 1
GO	primary metabolic process	36	5310	0.087214	57680	CHD8	chromodomain helicase DNA binding protein 8
GO	primary metabolic process	36	5310	0.087214	58491	ZNF71	zinc finger protein 71
GO	primary metabolic process	36	5310	0.087214	5886	RAD23A	RAD23 homolog A (S. cerevisiae)
GO	primary metabolic process	36	5310	0.087214	5927	JARID1A	jumonji, AT rich interactive domain 1A
GO	primary metabolic process	36	5310	0.087214	595	CCND1	cyclin D1
GO	primary metabolic process	36	5310	0.087214	6612	SUMO3	SMT3 suppressor of mif two 3 homolog 3 (S. cerevisiae)
GO	primary metabolic process	36	5310	0.087214	7083	TK1	thymidine kinase 1, soluble
GO	primary metabolic process	36	5310	0.087214	7709	ZBTB17	zinc finger and BTB domain containing 17
GO	primary metabolic process	36	5310	0.087214	80198	MUS81	MUS81 endonuclease homolog (S. cerevisiae)
GO	primary metabolic process	36	5310	0.087214	83855	KLF16	Kruppel-like factor 16
GO	primary metabolic process	36	5310	0.087214	9088	PKMYT1	protein kinase, membrane associated tyrosine/threonine 1
GO	primary metabolic process	36	5310	0.087214	92335	STRADA	STE20-related kinase adaptor alpha
GO	primary metabolic process	36	5310	0.087214	9600	PITPNM1	phosphatidylinositol transfer protein, membrane-associated 1
GO	cellular macromolecule metabolic process	30	4299	0.0880296	10072	DPP3	dipeptidyl-peptidase 3
GO	cellular macromolecule metabolic process	30	4299	0.0880296	10250	SRRM1	serine/arginine repetitive matrix 1
GO	cellular macromolecule metabolic process	30	4299	0.0880296	10524	KAT5	K(lysine) acetyltransferase 5
GO	cellular macromolecule metabolic process	30	4299	0.0880296	10629	TAF6L	TAF6-like RNA polymerase II, p300/CBP-associated factor (PCAF)-associated factor, 65kDa
GO	cellular macromolecule metabolic process	30	4299	0.0880296	10992	SF3B2	splicing factor 3b, subunit 2, 145kDa
GO	cellular macromolecule metabolic process	30	4299	0.0880296	11011	TLK2	tousled-like kinase 2
GO	cellular macromolecule metabolic process	30	4299	0.0880296	112744	IL17F	interleukin 17F
GO	cellular macromolecule metabolic process	30	4299	0.0880296	2043	EPHA4	EPH receptor A4
GO	cellular macromolecule metabolic process	30	4299	0.0880296	2286	FKBP2	FK506 binding protein 2, 13kDa
GO	cellular macromolecule metabolic process	30	4299	0.0880296	23476	BRD4	bromodomain containing 4
GO	cellular macromolecule metabolic process	30	4299	0.0880296	23549	DNPEP	aspartyl aminopeptidase
GO	cellular macromolecule metabolic process	30	4299	0.0880296	26057	ANKRD17	ankyrin repeat domain 17
GO	cellular macromolecule metabolic process	30	4299	0.0880296	2767	GNA11	guanine nucleotide binding protein (G protein), alpha 11 (Gq class)
GO	cellular macromolecule metabolic process	30	4299	0.0880296	353497	POLN	polymerase (DNA directed) nu
GO	cellular macromolecule metabolic process	30	4299	0.0880296	51659	GINS2	GINS complex subunit 2 (Psf2 homolog)
GO	cellular macromolecule metabolic process	30	4299	0.0880296	5499	PPP1CA	protein phosphatase 1, catalytic subunit, alpha isoform
GO	cellular macromolecule metabolic process	30	4299	0.0880296	5518	PPP2R1A	protein phosphatase 2 (formerly 2A), regulatory subunit A, alpha isoform
GO	cellular macromolecule metabolic process	30	4299	0.0880296	5725	PTBP1	polypyrimidine tract binding protein 1
GO	cellular macromolecule metabolic process	30	4299	0.0880296	57680	CHD8	chromodomain helicase DNA binding protein 8
GO	cellular macromolecule metabolic process	30	4299	0.0880296	58491	ZNF71	zinc finger protein 71
GO	cellular macromolecule metabolic process	30	4299	0.0880296	5886	RAD23A	RAD23 homolog A (S. cerevisiae)
GO	cellular macromolecule metabolic process	30	4299	0.0880296	5927	JARID1A	jumonji, AT rich interactive domain 1A
GO	cellular macromolecule metabolic process	30	4299	0.0880296	595	CCND1	cyclin D1
GO	cellular macromolecule metabolic process	30	4299	0.0880296	6612	SUMO3	SMT3 suppressor of mif two 3 homolog 3 (S. cerevisiae)
GO	cellular macromolecule metabolic process	30	4299	0.0880296	7083	TK1	thymidine kinase 1, soluble
GO	cellular macromolecule metabolic process	30	4299	0.0880296	7709	ZBTB17	zinc finger and BTB domain containing 17
GO	cellular macromolecule metabolic process	30	4299	0.0880296	80198	MUS81	MUS81 endonuclease homolog (S. cerevisiae)
GO	cellular macromolecule metabolic process	30	4299	0.0880296	83855	KLF16	Kruppel-like factor 16
GO	cellular macromolecule metabolic process	30	4299	0.0880296	9088	PKMYT1	protein kinase, membrane associated tyrosine/threonine 1
GO	cellular macromolecule metabolic process	30	4299	0.0880296	92335	STRADA	STE20-related kinase adaptor alpha
GO	transferase activity	13	1569	0.0891929	10524	KAT5	K(lysine) acetyltransferase 5
GO	transferase activity	13	1569	0.0891929	10847	SRCAP	Snf2-related CREBBP activator protein
GO	transferase activity	13	1569	0.0891929	11011	TLK2	tousled-like kinase 2
GO	transferase activity	13	1569	0.0891929	2043	EPHA4	EPH receptor A4
GO	transferase activity	13	1569	0.0891929	353497	POLN	polymerase (DNA directed) nu
GO	transferase activity	13	1569	0.0891929	5471	PPAT	phosphoribosyl pyrophosphate amidotransferase
GO	transferase activity	13	1569	0.0891929	55277	FGGY	FGGY carbohydrate kinase domain containing
GO	transferase activity	13	1569	0.0891929	595	CCND1	cyclin D1
GO	transferase activity	13	1569	0.0891929	5970	RELA	v-rel reticuloendotheliosis viral oncogene homolog A (avian)
GO	transferase activity	13	1569	0.0891929	7083	TK1	thymidine kinase 1, soluble
GO	transferase activity	13	1569	0.0891929	8828	NRP2	neuropilin 2
GO	transferase activity	13	1569	0.0891929	9088	PKMYT1	protein kinase, membrane associated tyrosine/threonine 1
GO	transferase activity	13	1569	0.0891929	92335	STRADA	STE20-related kinase adaptor alpha
GO	positive regulation of cellular biosynthetic process	4	307	0.0892889	10524	KAT5	K(lysine) acetyltransferase 5
GO	positive regulation of cellular biosynthetic process	4	307	0.0892889	5927	JARID1A	jumonji, AT rich interactive domain 1A
GO	positive regulation of cellular biosynthetic process	4	307	0.0892889	5970	RELA	v-rel reticuloendotheliosis viral oncogene homolog A (avian)
GO	positive regulation of cellular biosynthetic process	4	307	0.0892889	7392	USF2	upstream transcription factor 2, c-fos interacting
GO	ephrin receptor activity	1	17	0.0894942	2043	EPHA4	EPH receptor A4
GO	mismatched DNA binding	1	17	0.0894942	26057	ANKRD17	ankyrin repeat domain 17
GO	pigmentation during development	1	17	0.0894942	2767	GNA11	guanine nucleotide binding protein (G protein), alpha 11 (Gq class)
GO	protein phosphatase type 2A complex	1	17	0.0894942	5518	PPP2R1A	protein phosphatase 2 (formerly 2A), regulatory subunit A, alpha isoform
GO	cyclin-dependent protein kinase regulator activity	1	17	0.0894942	595	CCND1	cyclin D1
GO	activation of NF-kappaB transcription factor	1	17	0.0894942	5970	RELA	v-rel reticuloendotheliosis viral oncogene homolog A (avian)
GO	molting cycle	1	17	0.0894942	5970	RELA	v-rel reticuloendotheliosis viral oncogene homolog A (avian)
GO	positive regulation of defense response	1	17	0.0894942	6376	CX3CL1	chemokine (C-X3-C motif) ligand 1
GO	potassium channel regulator activity	1	17	0.0894942	7881	KCNAB1	potassium voltage-gated channel, shaker-related subfamily, beta member 1
GO	positive regulation of biosynthetic process	4	309	0.0909144	10524	KAT5	K(lysine) acetyltransferase 5
GO	positive regulation of biosynthetic process	4	309	0.0909144	5927	JARID1A	jumonji, AT rich interactive domain 1A
GO	positive regulation of biosynthetic process	4	309	0.0909144	5970	RELA	v-rel reticuloendotheliosis viral oncogene homolog A (avian)
GO	positive regulation of biosynthetic process	4	309	0.0909144	7392	USF2	upstream transcription factor 2, c-fos interacting
GO	cell fraction	8	839	0.0909875	1837	DTNA	dystrobrevin, alpha
GO	cell fraction	8	839	0.0909875	2017	CTTN	cortactin
GO	cell fraction	8	839	0.0909875	2778	GNAS	GNAS complex locus
GO	cell fraction	8	839	0.0909875	5141	PDE4A	phosphodiesterase 4A, cAMP-specific (phosphodiesterase E2 dunce homolog, Drosophila)
GO	cell fraction	8	839	0.0909875	5518	PPP2R1A	protein phosphatase 2 (formerly 2A), regulatory subunit A, alpha isoform
GO	cell fraction	8	839	0.0909875	8828	NRP2	neuropilin 2
GO	cell fraction	8	839	0.0909875	9088	PKMYT1	protein kinase, membrane associated tyrosine/threonine 1
GO	cell fraction	8	839	0.0909875	9600	PITPNM1	phosphatidylinositol transfer protein, membrane-associated 1
GO	synaptic transmission	3	196	0.093674	1814	DRD3	dopamine receptor D3
GO	synaptic transmission	3	196	0.093674	1837	DTNA	dystrobrevin, alpha
GO	synaptic transmission	3	196	0.093674	4684	NCAM1	neural cell adhesion molecule 1
GO	intra-Golgi vesicle-mediated transport	1	18	0.0945041	11316	COPE	coatomer protein complex, subunit epsilon
GO	spindle microtubule	1	18	0.0945041	4926	NUMA1	nuclear mitotic apparatus protein 1
GO	nucleotide catabolic process	1	18	0.0945041	51071	DERA	2-deoxyribose-5-phosphate aldolase homolog (C. elegans)
GO	protein phosphatase type 2A regulator activity	1	18	0.0945041	5518	PPP2R1A	protein phosphatase 2 (formerly 2A), regulatory subunit A, alpha isoform
GO	cell chemotaxis	1	18	0.0945041	6376	CX3CL1	chemokine (C-X3-C motif) ligand 1
GO	leukocyte chemotaxis	1	18	0.0945041	6376	CX3CL1	chemokine (C-X3-C motif) ligand 1
GO	regulation of apoptosis	5	440	0.0954158	203068	TUBB	tubulin, beta
GO	regulation of apoptosis	5	440	0.0954158	5518	PPP2R1A	protein phosphatase 2 (formerly 2A), regulatory subunit A, alpha isoform
GO	regulation of apoptosis	5	440	0.0954158	5970	RELA	v-rel reticuloendotheliosis viral oncogene homolog A (avian)
GO	regulation of apoptosis	5	440	0.0954158	8772	FADD	Fas (TNFRSF6)-associated via death domain
GO	regulation of apoptosis	5	440	0.0954158	9616	RNF7	ring finger protein 7
GO	intracellular protein transport	4	315	0.0958763	2778	GNAS	GNAS complex locus
GO	intracellular protein transport	4	315	0.0958763	3836	KPNA1	karyopherin alpha 1 (importin alpha 5)
GO	intracellular protein transport	4	315	0.0958763	92335	STRADA	STE20-related kinase adaptor alpha
GO	intracellular protein transport	4	315	0.0958763	9699	RIMS2	regulating synaptic membrane exocytosis 2
GO	chromatin binding	2	95	0.0962574	10524	KAT5	K(lysine) acetyltransferase 5
GO	chromatin binding	2	95	0.0962574	57680	CHD8	chromodomain helicase DNA binding protein 8
GO	regulation of I-kappaB kinase/NF-kappaB cascade	2	95	0.0962574	5970	RELA	v-rel reticuloendotheliosis viral oncogene homolog A (avian)
GO	regulation of I-kappaB kinase/NF-kappaB cascade	2	95	0.0962574	8772	FADD	Fas (TNFRSF6)-associated via death domain
GO	chromatin	2	96	0.097966	10524	KAT5	K(lysine) acetyltransferase 5
GO	chromatin	2	96	0.097966	57680	CHD8	chromodomain helicase DNA binding protein 8
GO	heart development	2	96	0.097966	2767	GNA11	guanine nucleotide binding protein (G protein), alpha 11 (Gq class)
GO	heart development	2	96	0.097966	8828	NRP2	neuropilin 2
GO	regulation of programmed cell death	5	444	0.0982056	203068	TUBB	tubulin, beta
GO	regulation of programmed cell death	5	444	0.0982056	5518	PPP2R1A	protein phosphatase 2 (formerly 2A), regulatory subunit A, alpha isoform
GO	regulation of programmed cell death	5	444	0.0982056	5970	RELA	v-rel reticuloendotheliosis viral oncogene homolog A (avian)
GO	regulation of programmed cell death	5	444	0.0982056	8772	FADD	Fas (TNFRSF6)-associated via death domain
GO	regulation of programmed cell death	5	444	0.0982056	9616	RNF7	ring finger protein 7
GO	protein amino acid phosphorylation	6	577	0.0986121	11011	TLK2	tousled-like kinase 2
GO	protein amino acid phosphorylation	6	577	0.0986121	2043	EPHA4	EPH receptor A4
GO	protein amino acid phosphorylation	6	577	0.0986121	23476	BRD4	bromodomain containing 4
GO	protein amino acid phosphorylation	6	577	0.0986121	595	CCND1	cyclin D1
GO	protein amino acid phosphorylation	6	577	0.0986121	9088	PKMYT1	protein kinase, membrane associated tyrosine/threonine 1
GO	protein amino acid phosphorylation	6	577	0.0986121	92335	STRADA	STE20-related kinase adaptor alpha
GO	nucleobase, nucleoside and nucleotide metabolic process	3	201	0.099156	51071	DERA	2-deoxyribose-5-phosphate aldolase homolog (C. elegans)
GO	nucleobase, nucleoside and nucleotide metabolic process	3	201	0.099156	5141	PDE4A	phosphodiesterase 4A, cAMP-specific (phosphodiesterase E2 dunce homolog, Drosophila)
GO	nucleobase, nucleoside and nucleotide metabolic process	3	201	0.099156	5471	PPAT	phosphoribosyl pyrophosphate amidotransferase
GO	lymphocyte mediated immunity	1	19	0.0994867	203068	TUBB	tubulin, beta
GO	drug binding	1	19	0.0994867	2286	FKBP2	FK506 binding protein 2, 13kDa
GO	regulation of DNA recombination	1	19	0.0994867	3836	KPNA1	karyopherin alpha 1 (importin alpha 5)
GO	inactivation of MAPK activity	1	19	0.0994867	5518	PPP2R1A	protein phosphatase 2 (formerly 2A), regulatory subunit A, alpha isoform
GO	negative regulation of MAP kinase activity	1	19	0.0994867	5518	PPP2R1A	protein phosphatase 2 (formerly 2A), regulatory subunit A, alpha isoform
GO	Rab GTPase binding	1	19	0.0994867	9699	RIMS2	regulating synaptic membrane exocytosis 2
GO	cell cycle process	4	321	0.100964	10534	SSSCA1	Sjogren syndrome/scleroderma autoantigen 1
GO	cell cycle process	4	321	0.100964	4926	NUMA1	nuclear mitotic apparatus protein 1
GO	cell cycle process	4	321	0.100964	595	CCND1	cyclin D1
GO	cell cycle process	4	321	0.100964	9918	NCAPD2	non-SMC condensin I complex, subunit D2
GO	negative regulation of progression through cell cycle	2	98	0.101409	4771	NF2	neurofibromin 2 (merlin)
GO	negative regulation of progression through cell cycle	2	98	0.101409	7709	ZBTB17	zinc finger and BTB domain containing 17
GO	organelle organization	5	450	0.102468	10524	KAT5	K(lysine) acetyltransferase 5
GO	organelle organization	5	450	0.102468	10629	TAF6L	TAF6-like RNA polymerase II, p300/CBP-associated factor (PCAF)-associated factor, 65kDa
GO	organelle organization	5	450	0.102468	11011	TLK2	tousled-like kinase 2
GO	organelle organization	5	450	0.102468	57680	CHD8	chromodomain helicase DNA binding protein 8
GO	organelle organization	5	450	0.102468	9918	NCAPD2	non-SMC condensin I complex, subunit D2
GO	cell cycle phase	3	205	0.103633	10534	SSSCA1	Sjogren syndrome/scleroderma autoantigen 1
GO	cell cycle phase	3	205	0.103633	4926	NUMA1	nuclear mitotic apparatus protein 1
GO	cell cycle phase	3	205	0.103633	9918	NCAPD2	non-SMC condensin I complex, subunit D2
GO	protein amino acid acetylation	1	20	0.104442	10524	KAT5	K(lysine) acetyltransferase 5
GO	proteoglycan metabolic process	1	20	0.104442	112744	IL17F	interleukin 17F
GO	leukocyte mediated immunity	1	20	0.104442	203068	TUBB	tubulin, beta
GO	peptide metabolic process	1	20	0.104442	23549	DNPEP	aspartyl aminopeptidase
GO	protein phosphatase inhibitor activity	1	20	0.104442	26472	PPP1R14B	protein phosphatase 1, regulatory (inhibitor) subunit 14B
GO	regulation of membrane potential	1	20	0.104442	2767	GNA11	guanine nucleotide binding protein (G protein), alpha 11 (Gq class)
GO	DNA polymerase activity	1	20	0.104442	353497	POLN	polymerase (DNA directed) nu
GO	carbohydrate kinase activity	1	20	0.104442	55277	FGGY	FGGY carbohydrate kinase domain containing
GO	macromolecule metabolic process	30	4377	0.105594	10072	DPP3	dipeptidyl-peptidase 3
GO	macromolecule metabolic process	30	4377	0.105594	10250	SRRM1	serine/arginine repetitive matrix 1
GO	macromolecule metabolic process	30	4377	0.105594	10524	KAT5	K(lysine) acetyltransferase 5
GO	macromolecule metabolic process	30	4377	0.105594	10629	TAF6L	TAF6-like RNA polymerase II, p300/CBP-associated factor (PCAF)-associated factor, 65kDa
GO	macromolecule metabolic process	30	4377	0.105594	10992	SF3B2	splicing factor 3b, subunit 2, 145kDa
GO	macromolecule metabolic process	30	4377	0.105594	11011	TLK2	tousled-like kinase 2
GO	macromolecule metabolic process	30	4377	0.105594	112744	IL17F	interleukin 17F
GO	macromolecule metabolic process	30	4377	0.105594	2043	EPHA4	EPH receptor A4
GO	macromolecule metabolic process	30	4377	0.105594	2286	FKBP2	FK506 binding protein 2, 13kDa
GO	macromolecule metabolic process	30	4377	0.105594	23476	BRD4	bromodomain containing 4
GO	macromolecule metabolic process	30	4377	0.105594	23549	DNPEP	aspartyl aminopeptidase
GO	macromolecule metabolic process	30	4377	0.105594	26057	ANKRD17	ankyrin repeat domain 17
GO	macromolecule metabolic process	30	4377	0.105594	2767	GNA11	guanine nucleotide binding protein (G protein), alpha 11 (Gq class)
GO	macromolecule metabolic process	30	4377	0.105594	353497	POLN	polymerase (DNA directed) nu
GO	macromolecule metabolic process	30	4377	0.105594	51659	GINS2	GINS complex subunit 2 (Psf2 homolog)
GO	macromolecule metabolic process	30	4377	0.105594	5499	PPP1CA	protein phosphatase 1, catalytic subunit, alpha isoform
GO	macromolecule metabolic process	30	4377	0.105594	5518	PPP2R1A	protein phosphatase 2 (formerly 2A), regulatory subunit A, alpha isoform
GO	macromolecule metabolic process	30	4377	0.105594	5725	PTBP1	polypyrimidine tract binding protein 1
GO	macromolecule metabolic process	30	4377	0.105594	57680	CHD8	chromodomain helicase DNA binding protein 8
GO	macromolecule metabolic process	30	4377	0.105594	58491	ZNF71	zinc finger protein 71
GO	macromolecule metabolic process	30	4377	0.105594	5886	RAD23A	RAD23 homolog A (S. cerevisiae)
GO	macromolecule metabolic process	30	4377	0.105594	5927	JARID1A	jumonji, AT rich interactive domain 1A
GO	macromolecule metabolic process	30	4377	0.105594	595	CCND1	cyclin D1
GO	macromolecule metabolic process	30	4377	0.105594	6612	SUMO3	SMT3 suppressor of mif two 3 homolog 3 (S. cerevisiae)
GO	macromolecule metabolic process	30	4377	0.105594	7083	TK1	thymidine kinase 1, soluble
GO	macromolecule metabolic process	30	4377	0.105594	7709	ZBTB17	zinc finger and BTB domain containing 17
GO	macromolecule metabolic process	30	4377	0.105594	80198	MUS81	MUS81 endonuclease homolog (S. cerevisiae)
GO	macromolecule metabolic process	30	4377	0.105594	83855	KLF16	Kruppel-like factor 16
GO	macromolecule metabolic process	30	4377	0.105594	9088	PKMYT1	protein kinase, membrane associated tyrosine/threonine 1
GO	macromolecule metabolic process	30	4377	0.105594	92335	STRADA	STE20-related kinase adaptor alpha
GO	aminopeptidase activity	1	21	0.109371	10072	DPP3	dipeptidyl-peptidase 3
GO	Golgi-associated vesicle	1	21	0.109371	11316	COPE	coatomer protein complex, subunit epsilon
GO	adenylate cyclase activation	1	21	0.109371	2778	GNAS	GNAS complex locus
GO	regulation of inflammatory response	1	21	0.109371	6376	CX3CL1	chemokine (C-X3-C motif) ligand 1
GO	translational initiation	1	21	0.109371	84285	EIF1AD	eukaryotic translation initiation factor 1A domain containing
GO	chromosome condensation	1	21	0.109371	9918	NCAPD2	non-SMC condensin I complex, subunit D2
GO	secretion by cell	2	104	0.111933	2778	GNAS	GNAS complex locus
GO	secretion by cell	2	104	0.111933	9699	RIMS2	regulating synaptic membrane exocytosis 2
GO	second-messenger-mediated signaling	2	105	0.113714	5518	PPP2R1A	protein phosphatase 2 (formerly 2A), regulatory subunit A, alpha isoform
GO	second-messenger-mediated signaling	2	105	0.113714	9699	RIMS2	regulating synaptic membrane exocytosis 2
GO	RNA splicing factor activity, transesterification mechanism	1	22	0.114272	10250	SRRM1	serine/arginine repetitive matrix 1
GO	androgen receptor binding	1	22	0.114272	10524	KAT5	K(lysine) acetyltransferase 5
GO	regulation of transforming growth factor beta receptor signaling pathway	1	22	0.114272	112744	IL17F	interleukin 17F
GO	cell cortex	1	22	0.114272	2017	CTTN	cortactin
GO	regulation of DNA replication	1	22	0.114272	5518	PPP2R1A	protein phosphatase 2 (formerly 2A), regulatory subunit A, alpha isoform
GO	regulation of catabolic process	1	22	0.114272	5970	RELA	v-rel reticuloendotheliosis viral oncogene homolog A (avian)
GO	response to UV	1	22	0.114272	5970	RELA	v-rel reticuloendotheliosis viral oncogene homolog A (avian)
GO	peptide transport	1	22	0.114272	9699	RIMS2	regulating synaptic membrane exocytosis 2
GO	phosphorylation	6	603	0.115163	11011	TLK2	tousled-like kinase 2
GO	phosphorylation	6	603	0.115163	2043	EPHA4	EPH receptor A4
GO	phosphorylation	6	603	0.115163	23476	BRD4	bromodomain containing 4
GO	phosphorylation	6	603	0.115163	595	CCND1	cyclin D1
GO	phosphorylation	6	603	0.115163	9088	PKMYT1	protein kinase, membrane associated tyrosine/threonine 1
GO	phosphorylation	6	603	0.115163	92335	STRADA	STE20-related kinase adaptor alpha
GO	soluble fraction	3	216	0.116349	2017	CTTN	cortactin
GO	soluble fraction	3	216	0.116349	5141	PDE4A	phosphodiesterase 4A, cAMP-specific (phosphodiesterase E2 dunce homolog, Drosophila)
GO	soluble fraction	3	216	0.116349	5518	PPP2R1A	protein phosphatase 2 (formerly 2A), regulatory subunit A, alpha isoform
GO	transition metal ion binding	18	2435	0.11659	10072	DPP3	dipeptidyl-peptidase 3
GO	transition metal ion binding	18	2435	0.11659	10524	KAT5	K(lysine) acetyltransferase 5
GO	transition metal ion binding	18	2435	0.11659	149076	ZNF362	zinc finger protein 362
GO	transition metal ion binding	18	2435	0.11659	1837	DTNA	dystrobrevin, alpha
GO	transition metal ion binding	18	2435	0.11659	23549	DNPEP	aspartyl aminopeptidase
GO	transition metal ion binding	18	2435	0.11659	4728	NDUFS8	NADH dehydrogenase (ubiquinone) Fe-S protein 8, 23kDa (NADH-coenzyme Q reductase)
GO	transition metal ion binding	18	2435	0.11659	5471	PPAT	phosphoribosyl pyrophosphate amidotransferase
GO	transition metal ion binding	18	2435	0.11659	54894	RNF43	ring finger protein 43
GO	transition metal ion binding	18	2435	0.11659	5499	PPP1CA	protein phosphatase 1, catalytic subunit, alpha isoform
GO	transition metal ion binding	18	2435	0.11659	55658	RNF126	ring finger protein 126
GO	transition metal ion binding	18	2435	0.11659	58491	ZNF71	zinc finger protein 71
GO	transition metal ion binding	18	2435	0.11659	58513	EPS15L1	epidermal growth factor receptor pathway substrate 15-like 1
GO	transition metal ion binding	18	2435	0.11659	5927	JARID1A	jumonji, AT rich interactive domain 1A
GO	transition metal ion binding	18	2435	0.11659	7709	ZBTB17	zinc finger and BTB domain containing 17
GO	transition metal ion binding	18	2435	0.11659	83855	KLF16	Kruppel-like factor 16
GO	transition metal ion binding	18	2435	0.11659	89970	RSPRY1	ring finger and SPRY domain containing 1
GO	transition metal ion binding	18	2435	0.11659	9616	RNF7	ring finger protein 7
GO	transition metal ion binding	18	2435	0.11659	9699	RIMS2	regulating synaptic membrane exocytosis 2
GO	defense response	5	470	0.117329	112744	IL17F	interleukin 17F
GO	defense response	5	470	0.117329	203068	TUBB	tubulin, beta
GO	defense response	5	470	0.117329	5970	RELA	v-rel reticuloendotheliosis viral oncogene homolog A (avian)
GO	defense response	5	470	0.117329	6376	CX3CL1	chemokine (C-X3-C motif) ligand 1
GO	defense response	5	470	0.117329	8079	MLF2	myeloid leukemia factor 2
GO	DNA binding	15	1959	0.117459	10250	SRRM1	serine/arginine repetitive matrix 1
GO	DNA binding	15	1959	0.117459	10629	TAF6L	TAF6-like RNA polymerase II, p300/CBP-associated factor (PCAF)-associated factor, 65kDa
GO	DNA binding	15	1959	0.117459	10847	SRCAP	Snf2-related CREBBP activator protein
GO	DNA binding	15	1959	0.117459	23476	BRD4	bromodomain containing 4
GO	DNA binding	15	1959	0.117459	26057	ANKRD17	ankyrin repeat domain 17
GO	DNA binding	15	1959	0.117459	353497	POLN	polymerase (DNA directed) nu
GO	DNA binding	15	1959	0.117459	57680	CHD8	chromodomain helicase DNA binding protein 8
GO	DNA binding	15	1959	0.117459	58491	ZNF71	zinc finger protein 71
GO	DNA binding	15	1959	0.117459	5927	JARID1A	jumonji, AT rich interactive domain 1A
GO	DNA binding	15	1959	0.117459	5970	RELA	v-rel reticuloendotheliosis viral oncogene homolog A (avian)
GO	DNA binding	15	1959	0.117459	7392	USF2	upstream transcription factor 2, c-fos interacting
GO	DNA binding	15	1959	0.117459	7709	ZBTB17	zinc finger and BTB domain containing 17
GO	DNA binding	15	1959	0.117459	80198	MUS81	MUS81 endonuclease homolog (S. cerevisiae)
GO	DNA binding	15	1959	0.117459	83855	KLF16	Kruppel-like factor 16
GO	DNA binding	15	1959	0.117459	8815	BANF1	barrier to autointegration factor 1
GO	cellular metabolic process	36	5452	0.117911	10072	DPP3	dipeptidyl-peptidase 3
GO	cellular metabolic process	36	5452	0.117911	10250	SRRM1	serine/arginine repetitive matrix 1
GO	cellular metabolic process	36	5452	0.117911	10524	KAT5	K(lysine) acetyltransferase 5
GO	cellular metabolic process	36	5452	0.117911	10629	TAF6L	TAF6-like RNA polymerase II, p300/CBP-associated factor (PCAF)-associated factor, 65kDa
GO	cellular metabolic process	36	5452	0.117911	10992	SF3B2	splicing factor 3b, subunit 2, 145kDa
GO	cellular metabolic process	36	5452	0.117911	11011	TLK2	tousled-like kinase 2
GO	cellular metabolic process	36	5452	0.117911	112744	IL17F	interleukin 17F
GO	cellular metabolic process	36	5452	0.117911	2043	EPHA4	EPH receptor A4
GO	cellular metabolic process	36	5452	0.117911	2286	FKBP2	FK506 binding protein 2, 13kDa
GO	cellular metabolic process	36	5452	0.117911	23476	BRD4	bromodomain containing 4
GO	cellular metabolic process	36	5452	0.117911	23549	DNPEP	aspartyl aminopeptidase
GO	cellular metabolic process	36	5452	0.117911	26057	ANKRD17	ankyrin repeat domain 17
GO	cellular metabolic process	36	5452	0.117911	2767	GNA11	guanine nucleotide binding protein (G protein), alpha 11 (Gq class)
GO	cellular metabolic process	36	5452	0.117911	2778	GNAS	GNAS complex locus
GO	cellular metabolic process	36	5452	0.117911	353497	POLN	polymerase (DNA directed) nu
GO	cellular metabolic process	36	5452	0.117911	4728	NDUFS8	NADH dehydrogenase (ubiquinone) Fe-S protein 8, 23kDa (NADH-coenzyme Q reductase)
GO	cellular metabolic process	36	5452	0.117911	51071	DERA	2-deoxyribose-5-phosphate aldolase homolog (C. elegans)
GO	cellular metabolic process	36	5452	0.117911	5141	PDE4A	phosphodiesterase 4A, cAMP-specific (phosphodiesterase E2 dunce homolog, Drosophila)
GO	cellular metabolic process	36	5452	0.117911	51659	GINS2	GINS complex subunit 2 (Psf2 homolog)
GO	cellular metabolic process	36	5452	0.117911	5471	PPAT	phosphoribosyl pyrophosphate amidotransferase
GO	cellular metabolic process	36	5452	0.117911	5499	PPP1CA	protein phosphatase 1, catalytic subunit, alpha isoform
GO	cellular metabolic process	36	5452	0.117911	5518	PPP2R1A	protein phosphatase 2 (formerly 2A), regulatory subunit A, alpha isoform
GO	cellular metabolic process	36	5452	0.117911	5565	PRKAB2	protein kinase, AMP-activated, beta 2 non-catalytic subunit
GO	cellular metabolic process	36	5452	0.117911	5725	PTBP1	polypyrimidine tract binding protein 1
GO	cellular metabolic process	36	5452	0.117911	57680	CHD8	chromodomain helicase DNA binding protein 8
GO	cellular metabolic process	36	5452	0.117911	58491	ZNF71	zinc finger protein 71
GO	cellular metabolic process	36	5452	0.117911	5886	RAD23A	RAD23 homolog A (S. cerevisiae)
GO	cellular metabolic process	36	5452	0.117911	5927	JARID1A	jumonji, AT rich interactive domain 1A
GO	cellular metabolic process	36	5452	0.117911	595	CCND1	cyclin D1
GO	cellular metabolic process	36	5452	0.117911	6612	SUMO3	SMT3 suppressor of mif two 3 homolog 3 (S. cerevisiae)
GO	cellular metabolic process	36	5452	0.117911	7083	TK1	thymidine kinase 1, soluble
GO	cellular metabolic process	36	5452	0.117911	7709	ZBTB17	zinc finger and BTB domain containing 17
GO	cellular metabolic process	36	5452	0.117911	80198	MUS81	MUS81 endonuclease homolog (S. cerevisiae)
GO	cellular metabolic process	36	5452	0.117911	83855	KLF16	Kruppel-like factor 16
GO	cellular metabolic process	36	5452	0.117911	9088	PKMYT1	protein kinase, membrane associated tyrosine/threonine 1
GO	cellular metabolic process	36	5452	0.117911	92335	STRADA	STE20-related kinase adaptor alpha
GO	mismatch repair	1	23	0.119147	26057	ANKRD17	ankyrin repeat domain 17
GO	protein secretion	1	23	0.119147	2778	GNAS	GNAS complex locus
GO	nucleotide-excision repair	1	23	0.119147	5886	RAD23A	RAD23 homolog A (S. cerevisiae)
GO	detection of light stimulus involved in sensory perception	1	23	0.119147	9600	PITPNM1	phosphatidylinositol transfer protein, membrane-associated 1
GO	detection of light stimulus involved in visual perception	1	23	0.119147	9600	PITPNM1	phosphatidylinositol transfer protein, membrane-associated 1
GO	detection of stimulus involved in sensory perception	1	23	0.119147	9600	PITPNM1	phosphatidylinositol transfer protein, membrane-associated 1
GO	phototransduction	1	23	0.119147	9600	PITPNM1	phosphatidylinositol transfer protein, membrane-associated 1
GO	transcription regulator activity	10	1192	0.119857	10524	KAT5	K(lysine) acetyltransferase 5
GO	transcription regulator activity	10	1192	0.119857	10629	TAF6L	TAF6-like RNA polymerase II, p300/CBP-associated factor (PCAF)-associated factor, 65kDa
GO	transcription regulator activity	10	1192	0.119857	10847	SRCAP	Snf2-related CREBBP activator protein
GO	transcription regulator activity	10	1192	0.119857	57680	CHD8	chromodomain helicase DNA binding protein 8
GO	transcription regulator activity	10	1192	0.119857	58491	ZNF71	zinc finger protein 71
GO	transcription regulator activity	10	1192	0.119857	5927	JARID1A	jumonji, AT rich interactive domain 1A
GO	transcription regulator activity	10	1192	0.119857	5970	RELA	v-rel reticuloendotheliosis viral oncogene homolog A (avian)
GO	transcription regulator activity	10	1192	0.119857	7392	USF2	upstream transcription factor 2, c-fos interacting
GO	transcription regulator activity	10	1192	0.119857	7709	ZBTB17	zinc finger and BTB domain containing 17
GO	transcription regulator activity	10	1192	0.119857	83855	KLF16	Kruppel-like factor 16
GO	positive regulation of protein kinase cascade	2	109	0.120911	5970	RELA	v-rel reticuloendotheliosis viral oncogene homolog A (avian)
GO	positive regulation of protein kinase cascade	2	109	0.120911	8772	FADD	Fas (TNFRSF6)-associated via death domain
GO	positive regulation of macromolecule metabolic process	4	344	0.121587	10524	KAT5	K(lysine) acetyltransferase 5
GO	positive regulation of macromolecule metabolic process	4	344	0.121587	5927	JARID1A	jumonji, AT rich interactive domain 1A
GO	positive regulation of macromolecule metabolic process	4	344	0.121587	5970	RELA	v-rel reticuloendotheliosis viral oncogene homolog A (avian)
GO	positive regulation of macromolecule metabolic process	4	344	0.121587	7392	USF2	upstream transcription factor 2, c-fos interacting
GO	maintenance of fidelity during DNA-dependent DNA replication	1	24	0.123995	26057	ANKRD17	ankyrin repeat domain 17
GO	3',5'-cyclic-nucleotide phosphodiesterase activity	1	24	0.123995	5141	PDE4A	phosphodiesterase 4A, cAMP-specific (phosphodiesterase E2 dunce homolog, Drosophila)
GO	RNA polymerase II transcription factor activity, enhancer binding	1	24	0.123995	5970	RELA	v-rel reticuloendotheliosis viral oncogene homolog A (avian)
GO	leukocyte migration	1	24	0.123995	6376	CX3CL1	chemokine (C-X3-C motif) ligand 1
GO	kinetochore	1	24	0.123995	6612	SUMO3	SMT3 suppressor of mif two 3 homolog 3 (S. cerevisiae)
GO	detection of light stimulus	1	24	0.123995	9600	PITPNM1	phosphatidylinositol transfer protein, membrane-associated 1
GO	detection of visible light	1	24	0.123995	9600	PITPNM1	phosphatidylinositol transfer protein, membrane-associated 1
GO	phospholipid transporter activity	1	24	0.123995	9600	PITPNM1	phosphatidylinositol transfer protein, membrane-associated 1
GO	nucleolus	2	111	0.124551	4288	MKI67	antigen identified by monoclonal antibody Ki-67
GO	nucleolus	2	111	0.124551	5725	PTBP1	polypyrimidine tract binding protein 1
GO	transcriptional activator activity	2	111	0.124551	5927	JARID1A	jumonji, AT rich interactive domain 1A
GO	transcriptional activator activity	2	111	0.124551	7392	USF2	upstream transcription factor 2, c-fos interacting
GO	mRNA processing	3	223	0.124732	10250	SRRM1	serine/arginine repetitive matrix 1
GO	mRNA processing	3	223	0.124732	10992	SF3B2	splicing factor 3b, subunit 2, 145kDa
GO	mRNA processing	3	223	0.124732	5725	PTBP1	polypyrimidine tract binding protein 1
GO	positive regulation of cellular metabolic process	4	349	0.126295	10524	KAT5	K(lysine) acetyltransferase 5
GO	positive regulation of cellular metabolic process	4	349	0.126295	5927	JARID1A	jumonji, AT rich interactive domain 1A
GO	positive regulation of cellular metabolic process	4	349	0.126295	5970	RELA	v-rel reticuloendotheliosis viral oncogene homolog A (avian)
GO	positive regulation of cellular metabolic process	4	349	0.126295	7392	USF2	upstream transcription factor 2, c-fos interacting
GO	double-strand break repair	1	25	0.128817	10524	KAT5	K(lysine) acetyltransferase 5
GO	pigmentation	1	25	0.128817	2767	GNA11	guanine nucleotide binding protein (G protein), alpha 11 (Gq class)
GO	heterotrimeric G-protein complex	1	25	0.128817	2778	GNAS	GNAS complex locus
GO	cyclic-nucleotide phosphodiesterase activity	1	25	0.128817	5141	PDE4A	phosphodiesterase 4A, cAMP-specific (phosphodiesterase E2 dunce homolog, Drosophila)
GO	protein phosphatase regulator activity	1	25	0.128817	5518	PPP2R1A	protein phosphatase 2 (formerly 2A), regulatory subunit A, alpha isoform
GO	cAMP-mediated signaling	1	25	0.128817	9699	RIMS2	regulating synaptic membrane exocytosis 2
GO	enzyme binding	3	228	0.130852	5970	RELA	v-rel reticuloendotheliosis viral oncogene homolog A (avian)
GO	enzyme binding	3	228	0.130852	8772	FADD	Fas (TNFRSF6)-associated via death domain
GO	enzyme binding	3	228	0.130852	9699	RIMS2	regulating synaptic membrane exocytosis 2
GO	regulation of cellular process	35	5341	0.133283	10524	KAT5	K(lysine) acetyltransferase 5
GO	regulation of cellular process	35	5341	0.133283	10629	TAF6L	TAF6-like RNA polymerase II, p300/CBP-associated factor (PCAF)-associated factor, 65kDa
GO	regulation of cellular process	35	5341	0.133283	10847	SRCAP	Snf2-related CREBBP activator protein
GO	regulation of cellular process	35	5341	0.133283	11011	TLK2	tousled-like kinase 2
[truncated: 1,452 more rows]
