# Supplementary material for: Tumor grafts derived from patients with head and neck squamous carcinoma authentically maintain the molecular and histologic characteristics of human cancers
Source: J Transl Med. 2013 Aug 27;11:198. doi: 10.1186/1479-5876-11-198 (PMC3844397; doi:10.1186/1479-5876-11-198)
Supplement: Additional file 4 — Heterotransplants that grew in mice vs. those that did not. Heterotransplants that grew in mice/those that did not. [file 1479-5876-11-198-S4.xlsx]

## Sheet: Top genes, DOWN engrafting
			sample	3.Heterotransplants that grew in mice vs. those that did not
			Group	Heterotransplants that grew in mice vs. those that did not	Heterotransplants that grew in mice/those that did not
Probe Set ID	Entrez ID	Gene Symbol	Gene Title	t test	fold change
1559140_at	400728	FAM87A	family with sequence similarity 87, member A	0.00723074	0.712253
AFFX-r2-Ec-bioD-5_at	---	---	---	0.00676771	0.711652
243635_at	---	---	---	0.00380524	0.710694
228350_at	201294	UNC13D	unc-13 homolog D (C. elegans)	0.00932711	0.710481
242353_at	646968	---	---	0.00646816	0.709938
220560_at	29125	C11orf21	chromosome 11 open reading frame 21	0.00722781	0.708278
235314_at	132241	RPL32P3	ribosomal protein L32 pseudogene 3	0.0028989	0.705313
1559226_x_at	353135	LCE1E	late cornified envelope 1E	0.00622517	0.705181
211918_x_at	60676	PAPPA2	pappalysin 2	0.00674357	0.704303
242038_at	23507	LRRC8B	leucine rich repeat containing 8 family, member B	0.00361532	0.703763
221376_at	8822	FGF17	fibroblast growth factor 17	0.00434836	0.702416
241407_at	---	---	---	0.00412909	0.701501
242207_at	64768	CENPP /// LOC100128361	centromere protein P /// hypothetical LOC100128361	0.00376147	0.700693
222448_s_at	51727	CMPK1	cytidine monophosphate (UMP-CMP) kinase 1, cytosolic	0.00383812	0.700169
216900_s_at	1137	CHRNA4	cholinergic receptor, nicotinic, alpha 4	0.00910808	0.694533
227508_at	---	---	---	0.00920721	0.694095
206345_s_at	5444	PON1	paraoxonase 1	0.00196694	0.693665
239875_at	4664	NAB1	NGFI-A binding protein 1 (EGR1 binding protein 1)	0.00432331	0.692675
221303_at	29930	PCDHB1	protocadherin beta 1	0.00665722	0.692444
231016_s_at	---	ARNT	Aryl hydrocarbon receptor nuclear translocator	0.000308302	0.689759
1564254_at	339855	KY	kyphoscoliosis peptidase	0.00703424	0.688657
213951_s_at	29893	PSMC3IP	PSMC3 interacting protein	0.0075714	0.687795
243621_at	124912	SPACA3	sperm acrosome associated 3	0.00828351	0.687017
234111_at	---	---	---	0.00648947	0.686938
1561389_at	---	---	---	0.00238966	0.686411
239842_x_at	---	---	---	0.00908989	0.683472
1568717_a_at	23307	FKBP15	FK506 binding protein 15, 133kDa	0.00879001	0.68183
205696_s_at	2674	GFRA1	GDNF family receptor alpha 1	0.0041937	0.681626
237783_at	153770	PLAC8L1	PLAC8-like 1	0.00177341	0.680522
242360_at	9079	---	---	0.00379805	0.680386
210232_at	998	CDC42	cell division cycle 42 (GTP binding protein, 25kDa)	0.00785929	0.679317
214824_at	---	---	---	0.00287135	0.677905
212410_at	221154	EFHA1	EF-hand domain family, member A1	0.00130056	0.677342
1565752_at	221472	FGD2	FYVE, RhoGEF and PH domain containing 2	0.00987665	0.676344
238296_at	256710	GLIPR1L1	GLI pathogenesis-related 1 like 1	0.00807182	0.675536
206610_s_at	2160	F11	coagulation factor XI	0.00194352	0.675421
222887_s_at	55654	TMEM127	transmembrane protein 127	0.00962849	0.675335
226564_at	57623 /// 654252	ZFAT	zinc finger and AT hook domain containing	0.00982567	0.675298
229837_s_at	54442	KCTD5	Potassium channel tetramerisation domain containing 5	0.00912273	0.674956
1567622_at	84448	ABLIM2	Actin binding LIM protein family, member 2	0.00398607	0.674534
227861_at	153396	TMEM161B	transmembrane protein 161B	0.00255227	0.672557
230693_at	487	ATP2A1	ATPase, Ca++ transporting, cardiac muscle, fast twitch 1	0.00518818	0.67116
215087_at	56905	C15orf39	chromosome 15 open reading frame 39	0.00839882	0.669136
219342_at	64921	CASD1	CAS1 domain containing 1	0.0062909	0.668897
1564498_at	---	---	---	0.00206333	0.668261
239311_at	90957	---	---	0.00412924	0.667299
208035_at	2916	GRM6	glutamate receptor, metabotropic 6	0.000731654	0.664016
1552646_at	3590	IL11RA	interleukin 11 receptor, alpha	0.00317704	0.663188
213708_s_at	6945	MLX	MAX-like protein X	0.00773768	0.661896
238640_at	---	C1orf212	chromosome 1 open reading frame 212	0.00661557	0.661841
1562208_a_at	84102	---	---	0.00483286	0.661432
235829_at	643234	---	---	0.00113193	0.660895
1552362_a_at	116842	LEAP2	liver expressed antimicrobial peptide 2	0.00256515	0.660297
244344_at	65266	WNK4	WNK lysine deficient protein kinase 4	0.000842604	0.65872
1556874_a_at	51320	MEX3C	mex-3 homolog C (C. elegans)	0.00905625	0.658665
1561448_at	---	---	---	0.00044874	0.657558
217293_at	---	---	---	0.00423388	0.657107
220580_at	80114	BICC1	bicaudal C homolog 1 (Drosophila)	0.00532103	0.655527
216387_x_at	---	---	---	0.0032669	0.654791
229768_at	143503	OR51E1	olfactory receptor, family 51, subfamily E, member 1	0.00993833	0.653546
1569782_at	---	---	---	0.0074321	0.653053
228099_at	162972	ZNF550	zinc finger protein 550	0.000321237	0.652592
235058_at	54707	---	---	0.0099872	0.65202
1569557_at	57209	ZNF248	zinc finger protein 248	0.0039586	0.647192
60794_f_at	400721	ZNF814	zinc finger protein 814	0.00974555	0.647025
221079_s_at	339175 /// 55798	METTL2A /// METTL2B	methyltransferase like 2A /// methyltransferase like 2B	0.00919752	0.646893
235799_at	25936	NSL1	NSL1, MIND kinetochore complex component, homolog (S. cerevisiae)	0.00983492	0.646617
235796_at	---	---	---	0.00780307	0.64648
1553205_at	253868	C20orf200	chromosome 20 open reading frame 200	0.008866	0.645296
40569_at	7593	MZF1	myeloid zinc finger 1	0.00447584	0.644276
215845_x_at	---	---	---	0.00416891	0.643984
217442_at	57863	LOC100131825	hypothetical LOC100131825	0.000148604	0.643616
228435_at	55527	FEM1A	Fem-1 homolog a (C. elegans)	0.002581	0.64344
224099_at	90134	KCNH7	potassium voltage-gated channel, subfamily H (eag-related), member 7	0.00317962	0.64292
237071_at	---	---	---	0.00757203	0.642822
1555020_a_at	57569	ARHGAP20	Rho GTPase activating protein 20	0.00868506	0.6415
233788_at	7840	---	---	0.00122444	0.640912
238456_at	---	LOC100289230	hypothetical LOC100289230	0.00612203	0.640658
219599_at	55378	EIF4B	eukaryotic translation initiation factor 4B	0.00377095	0.640229
241799_x_at	---	---	---	0.00482221	0.63963
242636_at	360219	---	---	0.00181533	0.639116
1570450_at	---	---	---	0.00145462	0.638353
210174_at	2494	NR5A2	nuclear receptor subfamily 5, group A, member 2	0.00228757	0.637973
1561739_at	257152	---	---	0.0016496	0.637479
241614_at	---	---	---	0.00343724	0.637435
229841_at	---	---	---	0.000768886	0.637177
1559745_at	---	---	---	0.00761438	0.636867
235140_at	134549	SHROOM1	Shroom family member 1	0.00925424	0.636808
231900_at	84243	ZDHHC18	Zinc finger, DHHC-type containing 18	0.00987896	0.636798
243881_at	---	SHC3	SHC (Src homology 2 domain containing) transforming protein 3	0.00621311	0.636579
215503_at	643583 /// 649085	SPINT3	serine peptidase inhibitor, Kunitz type, 3	0.00687338	0.635656
1553881_at	84849	MGC16142	hypothetical protein MGC16142	0.003417	0.635467
1570490_at	---	---	---	0.000941943	0.634139
217423_at	---	---	---	0.00344962	0.632857
226981_at	4297	MLL	myeloid/lymphoid or mixed-lineage leukemia (trithorax homolog, Drosophila)	0.00339639	0.632796
215055_at	146712	B3GNTL1	UDP-GlcNAc:betaGal beta-1,3-N-acetylglucosaminyltransferase-like 1	0.00856763	0.632674
233797_s_at	140880	CST11	cystatin 11	0.00557502	0.630938
1562474_at	---	---	---	0.00594839	0.630678
1553145_at	202020	FLJ39653	hypothetical FLJ39653	0.0052525	0.630507
235007_at	55212	BBS7	Bardet-Biedl syndrome 7	0.00850738	0.630095
221164_x_at	23563	CHST5	carbohydrate (N-acetylglucosamine 6-O) sulfotransferase 5	0.00765178	0.629342
237761_at	10783	NEK6	NIMA (never in mitosis gene a)-related kinase 6	0.00832066	0.626673
236935_at	---	PTPN4	protein tyrosine phosphatase, non-receptor type 4 (megakaryocyte)	0.00581312	0.626028
239318_at	79607	FAM118B	family with sequence similarity 118, member B	0.00535389	0.625975
1554772_at	124989	C17orf57	chromosome 17 open reading frame 57	0.00645938	0.625905
1555456_at	54715	---	---	0.00916895	0.62441
1553889_at	117194	MRGPRX2	MAS-related GPR, member X2	0.00859141	0.623822
214408_s_at	10737 /// 10740	RFPL1S /// RFPL3S	RFPL1 antisense RNA (non-protein coding) /// RFPL3 antisense RNA (non-protein coding)	0.00710788	0.62291
211886_s_at	6910	TBX5	T-box 5	0.00111333	0.622671
243407_at	256471	MFSD8	major facilitator superfamily domain containing 8	0.00148317	0.622216
233815_at	10003	NAALAD2	N-acetylated alpha-linked acidic dipeptidase 2	0.00436913	0.621854
234056_at	---	---	---	0.00818274	0.621818
240752_at	7703	LOC100287808	hypothetical LOC100287808	0.00849123	0.621413
237365_at	---	---	---	0.00894113	0.619808
1561440_at	388630	---	---	0.00162003	0.619571
236977_at	646588	LOC646588	hypothetical protein LOC646588	0.0063902	0.619561
231111_at	55732	---	---	0.00263044	0.618168
207701_at	25775	C22orf24	chromosome 22 open reading frame 24	0.00193771	0.618052
214762_at	534	ATP6V1G2	ATPase, H+ transporting, lysosomal 13kDa, V1 subunit G2	0.0014136	0.617837
230727_at	284106	CISD3	CDGSH iron sulfur domain 3	0.00450369	0.617397
215327_at	---	---	---	0.00451951	0.61699
231569_at	203562	TMEM31	transmembrane protein 31	0.0026646	0.616983
228741_s_at	57657	HCN3	hyperpolarization activated cyclic nucleotide-gated potassium channel 3	0.00467675	0.616666
1556996_at	---	---	---	0.00166846	0.616599
1566110_at	---	---	---	0.000533851	0.6165
236467_at	441310	ERICH1 /// FLJ00290	glutamate-rich 1 /// FLJ00290 protein	0.00300282	0.616183
241624_at	389834	LOC389834	ankyrin repeat domain 57 pseudogene	0.00260335	0.615971
224419_x_at	5369	PMCHL1	pro-melanin-concentrating hormone-like 1, pseudogene	0.00901273	0.615831
242041_at	79848	CSPP1	centrosome and spindle pole associated protein 1	0.00363558	0.615826
209197_at	23208	SYT11	synaptotagmin XI	0.00673595	0.615524
207662_at	6899	TBX1	T-box 1	0.000861938	0.615352
1556362_at	---	---	---	0.00262945	0.614864
225623_at	85457	KIAA1737	KIAA1737	0.00830635	0.614254
226379_s_at	148223	C19orf25	chromosome 19 open reading frame 25	0.00917686	0.614011
244326_at	55295	---	---	0.00657189	0.613994
213952_s_at	240	ALOX5	Arachidonate 5-lipoxygenase	0.0042755	0.613909
220290_at	55057	AIM1L	absent in melanoma 1-like	0.00447598	0.613164
205059_s_at	3425	IDUA	iduronidase, alpha-L-	0.00260836	0.613098
239446_x_at	131566	DCBLD2	discoidin, CUB and LCCL domain containing 2	0.00842577	0.612472
227283_at	22979	EFR3B	EFR3 homolog B (S. cerevisiae)	0.00695745	0.612364
208512_s_at	4301	MLLT4	myeloid/lymphoid or mixed-lineage leukemia (trithorax homolog, Drosophila); translocated to, 4	0.00787024	0.612268
220399_at	79854	NCRNA00115	non-protein coding RNA 115	0.00109186	0.612174
239400_at	255061	FLJ45513	hypothetical LOC729220	0.00892624	0.611428
238814_at	---	SLC35C2	solute carrier family 35, member C2	0.00283457	0.611313
235161_at	---	---	---	0.00890429	0.611203
212834_at	11056	DDX52	DEAD (Asp-Glu-Ala-Asp) box polypeptide 52	0.00730343	0.610983
219504_s_at	79871	RPAP2	RNA polymerase II associated protein 2	0.0013311	0.610625
202026_at	6392	SDHD	succinate dehydrogenase complex, subunit D, integral membrane protein	0.00661695	0.609356
228797_at	---	NLN	neurolysin (metallopeptidase M3 family)	0.00439695	0.609249
226439_s_at	26960	NBEA	neurobeachin	0.00548541	0.608935
244271_at	---	---	---	0.00657642	0.608919
231193_s_at	---	---	---	0.00925671	0.608852
208464_at	2893	GRIA4	glutamate receptor, ionotrophic, AMPA 4	0.00234795	0.608656
236059_at	79684	LOC100130428	IGYY565	0.00763243	0.607803
234864_s_at	140803	TRPM6	transient receptor potential cation channel, subfamily M, member 6	0.00849219	0.607376
237949_at	23389	---	---	0.00838755	0.607336
223726_at	23416	KCNH3	potassium voltage-gated channel, subfamily H (eag-related), member 3	0.00219415	0.607132
227643_at	---	TPPP	tubulin polymerization promoting protein	0.00821308	0.606587
207902_at	3568	IL5RA	interleukin 5 receptor, alpha	0.00562975	0.60632
241984_at	1112	FOXN3	forkhead box N3	0.00359271	0.605999
239177_at	---	IRGQ	immunity-related GTPase family, Q	0.00635899	0.605827
1570133_at	---	---	---	0.00949777	0.605516
237879_at	91526	---	---	0.00908462	0.605451
1563391_at	---	---	---	0.00605245	0.605241
243144_at	---	---	---	0.00998457	0.604699
1565751_at	221472	FGD2	FYVE, RhoGEF and PH domain containing 2	0.00425235	0.604125
242395_at	---	---	---	0.00282969	0.603882
1553453_at	142686	ASB14	ankyrin repeat and SOCS box-containing 14	0.00127605	0.603762
222618_at	55234	SMU1	smu-1 suppressor of mec-8 and unc-52 homolog (C. elegans)	0.00551456	0.602946
235676_at	90701	---	---	0.00860878	0.602455
233519_at	51326	---	---	0.00947277	0.601203
211146_at	3514	---	---	0.00162903	0.600735
226519_s_at	85007	AGXT2L2	alanine-glyoxylate aminotransferase 2-like 2	0.0012261	0.600552
215284_at	51429	---	---	0.0013931	0.600059
1563224_at	---	---	---	0.00686809	0.599967
1557659_a_at	---	---	---	0.0054986	0.599927
242599_at	51741	---	---	0.00270704	0.599257
241361_at	377711	---	---	0.00736737	0.598972
1569739_at	221946	LOC221946	hypothetical LOC221946	0.00837635	0.598815
244177_at	---	---	---	0.00429734	0.596411
1563868_a_at	286234	C9orf79	chromosome 9 open reading frame 79	0.00465592	0.595112
233322_at	928	CD9	CD9 molecule	0.00565079	0.594471
236345_at	6916	---	---	0.00694146	0.593351
227247_at	84725	PLEKHA8	pleckstrin homology domain containing, family A (phosphoinositide binding specific) member 8	0.00483122	0.592474
243570_at	---	SPCS2	signal peptidase complex subunit 2 homolog (S. cerevisiae)	0.00561625	0.591857
1556817_a_at	9577	---	---	0.00919763	0.591553
224433_s_at	79039	DDX54	DEAD (Asp-Glu-Ala-Asp) box polypeptide 54	0.00609509	0.591281
221033_s_at	56163	RNF17	ring finger protein 17	0.00974899	0.591114
213973_at	6238	RRBP1	ribosome binding protein 1 homolog 180kDa (dog)	0.00446516	0.590999
1553452_at	283446	MYO1H	myosin IH	0.00466186	0.590974
1562546_at	441920	---	---	0.00340071	0.590696
230216_at	283450	C12orf51	Chromosome 12 open reading frame 51	0.00206352	0.589824
237300_at	5684	PSMA3	Proteasome (prosome, macropain) subunit, alpha type, 3	0.00836061	0.589611
242610_x_at	440670	---	---	0.00571528	0.588976
1552809_at	5992	RFX4	regulatory factor X, 4 (influences HLA class II expression)	0.0077497	0.5888
1557660_s_at	170370	LOC100506733	hypothetical LOC100506733	0.00874108	0.588497
243360_at	54606	---	---	0.00623865	0.588278
1566954_at	---	---	---	0.00183312	0.587731
1556789_a_at	94104	---	---	0.0043987	0.587689
219190_s_at	192670	EIF2C4	eukaryotic translation initiation factor 2C, 4	0.00725162	0.587498
1563090_at	80125	CCDC33	coiled-coil domain containing 33	0.00707207	0.5874
241686_x_at	---	---	---	0.00730068	0.586746
228884_at	80313	LRRC27	leucine rich repeat containing 27	0.00681895	0.585957
233285_at	285154	---	---	0.00169128	0.585638
234643_x_at	---	---	---	0.00124488	0.5848
238966_at	---	CELF4	CUGBP, Elav-like family member 4	0.0097605	0.58411
220511_s_at	10395	DLC1	deleted in liver cancer 1	0.0046701	0.584031
237438_at	---	---	---	0.00297126	0.583904
1569753_at	---	---	---	0.000341903	0.582765
213821_s_at	3423	IDS	Iduronate 2-sulfatase	0.00194292	0.581925
1567069_at	26689	OR4D1	olfactory receptor, family 4, subfamily D, member 1	0.00380516	0.581877
233451_at	113278	C20orf54	chromosome 20 open reading frame 54	0.00461653	0.580519
1563800_at	283140	LOC283140	hypothetical protein LOC283140	0.00445991	0.580279
238185_at	5937	---	---	0.00316117	0.57987
234654_at	25980	---	---	0.00484647	0.579069
215576_at	54986	---	---	0.00158252	0.57894
219993_at	64321	SOX17	SRY (sex determining region Y)-box 17	0.00325765	0.57884
213774_s_at	---	PPP1R2	Protein phosphatase 1, regulatory (inhibitor) subunit 2	0.00790293	0.578708
1566776_at	25981	DNAH1	Dynein, axonemal, heavy chain 1	0.0072217	0.57848
241111_at	3283	---	---	0.00862423	0.577365
41858_at	27315	PGAP2	post-GPI attachment to proteins 2	0.00654803	0.577256
230907_at	55890	GPRC5C	G protein-coupled receptor, family C, group 5, member C	0.00613071	0.576083
234585_at	---	---	---	0.00172441	0.575829
243609_at	1551	CYP3A7	cytochrome P450, family 3, subfamily A, polypeptide 7	0.00634987	0.575565
230596_at	---	---	---	0.00289553	0.57468
224529_s_at	84618	NT5C1A	5'-nucleotidase, cytosolic IA	0.00919003	0.574537
211526_s_at	51750	RTEL1	regulator of telomere elongation helicase 1	0.00821011	0.574402
215639_at	10044	SH2D3C	SH2 domain containing 3C	0.00380099	0.5744
208605_s_at	4914	NTRK1	neurotrophic tyrosine kinase, receptor, type 1	0.0053146	0.573768
235973_at	9321	TRIP11	Thyroid hormone receptor interactor 11	0.00840989	0.573354
231232_at	---	LOC100506125	hypothetical LOC100506125	0.00902267	0.572878
220068_at	29802	VPREB3	pre-B lymphocyte 3	0.00685443	0.571979
214376_at	---	---	---	0.00835897	0.571965
230724_s_at	55216	C11orf57	Chromosome 11 open reading frame 57	0.00802171	0.571811
242721_at	26053	---	---	0.0097058	0.571173
235694_at	10732	TCFL5	transcription factor-like 5 (basic helix-loop-helix)	0.00147969	0.570824
235116_at	7185	TRAF1	TNF receptor-associated factor 1	0.00507186	0.570153
206483_at	23639	LRRC6	leucine rich repeat containing 6	0.00617304	0.569876
1555421_at	130340	AP1S3	adaptor-related protein complex 1, sigma 3 subunit	0.00867199	0.569227
1566146_x_at	---	---	---	0.00329973	0.569198
235596_at	---	---	---	0.00923797	0.568423
219632_s_at	7442	TRPV1	transient receptor potential cation channel, subfamily V, member 1	0.00270766	0.568221
239423_at	---	---	---	0.000480343	0.568218
211659_at	64582	GPR135	G protein-coupled receptor 135	0.00450183	0.567896
1558412_at	113230	LOC113230	hypothetical LOC113230	0.00409865	0.567858
228436_at	3749	KCNC4	potassium voltage-gated channel, Shaw-related subfamily, member 4	0.00158643	0.567323
1556527_a_at	7626	---	---	0.00191092	0.566956
243848_at	---	---	---	0.00619526	0.566657
243533_x_at	56899	---	---	0.0059305	0.566483
213042_s_at	489	ATP2A3	ATPase, Ca++ transporting, ubiquitous	0.00926447	0.566437
1562918_at	---	---	---	0.00490572	0.566023
220422_at	50613	UBQLN3	ubiquilin 3	0.00674538	0.561417
241912_at	84914	ZNF814	zinc finger protein 814	0.00616187	0.561339
214207_s_at	29775	CARD10	Caspase recruitment domain family, member 10	0.00476158	0.560212
211222_s_at	9001	HAP1	huntingtin-associated protein 1	0.000829212	0.560105
207859_s_at	1142	CHRNB3	cholinergic receptor, nicotinic, beta 3	0.00205909	0.559902
240647_at	27071	---	---	0.00963838	0.559399
228817_at	---	ALG9	asparagine-linked glycosylation 9, alpha-1,2-mannosyltransferase homolog (S. cerevisiae)	0.0078667	0.559238
1557856_at	1603	---	---	0.00385338	0.559208
1566152_a_at	219539	CLP1	CLP1, cleavage and polyadenylation factor I subunit, homolog (S. cerevisiae)	0.00048569	0.558928
235808_at	---	LOC100506051	hypothetical LOC100506051	0.00259634	0.558502
1557873_at	153218	---	---	0.00700379	0.55831
216154_at	2262	---	---	0.00308782	0.557986
242034_at	64839	FBXL17	F-box and leucine-rich repeat protein 17	0.00339963	0.557282
1557541_at	158228	FAM201A	family with sequence similarity 201, member A	0.00957662	0.557099
1565795_at	53905	DUOX1	dual oxidase 1	0.0016361	0.556958
243388_at	81034	---	---	0.00171623	0.556876
1569089_a_at	255031	FLJ35390	hypothetical LOC255031	0.00883773	0.556709
1553387_at	472	ATM	ataxia telangiectasia mutated	0.00499533	0.556636
234395_at	---	---	---	0.00150539	0.556613
232334_at	11249	NXPH2	neurexophilin 2	0.00143069	0.555949
1569348_at	---	psiTPTE22	TPTE pseudogene	0.00942007	0.553455
231908_at	2674	ZDHHC18	zinc finger, DHHC-type containing 18	0.00640142	0.553036
236257_at	---	CD2AP	CD2-associated protein	0.00290238	0.550984
1556749_at	---	---	---	0.000899497	0.550374
240366_at	641738 /// 645591 /// 647598	---	---	0.00312307	0.550205
1552432_at	162387	MFSD6L	major facilitator superfamily domain containing 6-like	0.00179201	0.549396
242731_x_at	---	---	---	0.00541972	0.54908
231554_at	89882	TPD52L3	tumor protein D52-like 3	0.00727127	0.548605
243988_at	23093	---	---	0.00999755	0.548088
49111_at	---	---	---	0.00418756	0.548041
219077_s_at	51741	WWOX	WW domain containing oxidoreductase	0.00502023	0.54739
205657_at	23498	HAAO	3-hydroxyanthranilate 3,4-dioxygenase	0.00770298	0.546643
223896_at	337867	FKSG29	FKSG29	0.00637774	0.54631
216522_at	26212	OR2B6	olfactory receptor, family 2, subfamily B, member 6	0.000641163	0.545425
233925_at	1778	---	---	0.0087027	0.545306
208108_s_at	554	AVPR2	arginine vasopressin receptor 2	0.00275519	0.545152
214557_at	10744	PTTG2	pituitary tumor-transforming 2	0.00326797	0.545092
227909_at	399668 /// 644596	NCRNA00086 /// NCRNA00087	non-protein coding RNA 86 /// non-protein coding RNA 87	0.00709655	0.544935
232975_at	414777	HCG18	HLA complex group 18	0.000942207	0.544537
1559252_a_at	55317	C20orf29	Chromosome 20 open reading frame 29	0.00423383	0.544144
243005_at	6143	---	---	0.00793248	0.543862
1553805_at	132200	C3orf49	chromosome 3 open reading frame 49	0.00301075	0.543835
221179_at	650594	---	---	0.00839696	0.543385
1563473_at	26051	---	---	0.00998909	0.543189
222286_at	6619	SNAPC3	small nuclear RNA activating complex, polypeptide 3, 50kDa	0.00193272	0.543176
243630_at	4707	NDUFB1	NADH dehydrogenase (ubiquinone) 1 beta subcomplex, 1, 7kDa	0.00481294	0.543021
228594_at	133686	C5orf33	chromosome 5 open reading frame 33	0.00671787	0.542328
232876_at	1432	---	---	0.0013361	0.53961
1559145_at	386597	LOC386597	hypothetical LOC386597	0.00481754	0.538747
239510_at	113444	---	---	0.00565121	0.538307
1553809_a_at	169693	C9orf71	chromosome 9 open reading frame 71	0.00552939	0.538169
217296_at	3811	KIR2DL1	Killer cell immunoglobulin-like receptor, two domains, long cytoplasmic tail, 1	0.00779277	0.53807
1561702_at	---	---	---	0.00159146	0.53759
1553511_at	125111	GJD3	gap junction protein, delta 3, 31.9kDa	0.00757099	0.537565
1569335_a_at	64220	STRA6	stimulated by retinoic acid gene 6 homolog (mouse)	0.00125337	0.535959
238687_x_at	54989	ZNF770	zinc finger protein 770	0.00939434	0.535885
1569738_at	---	---	---	0.00115522	0.535759
204001_at	6619	SNAPC3	small nuclear RNA activating complex, polypeptide 3, 50kDa	0.00985232	0.535528
1565911_at	---	---	---	0.00896311	0.534896
1560514_at	285205	LOC285205	hypothetical LOC285205	0.00719734	0.534335
244818_at	---	ZNF780B	zinc finger protein 780B	0.00121808	0.534001
1553886_at	255101	CCDC108	coiled-coil domain containing 108	0.0078965	0.533592
1558144_at	55384	MEG3	maternally expressed 3 (non-protein coding)	0.0028503	0.533406
234354_x_at	2064	ERBB2	v-erb-b2 erythroblastic leukemia viral oncogene homolog 2, neuro/glioblastoma derived oncogene homolog (avian)	0.00261292	0.532562
229048_at	653217	LOC100289210	Hypothetical protein LOC100289210	0.00101852	0.531918
205050_s_at	23542	MAPK8IP2	mitogen-activated protein kinase 8 interacting protein 2	0.00529324	0.530876
1562434_at	85451	UNK	unkempt homolog (Drosophila)	0.00866969	0.530798
211413_s_at	23569	PADI4	peptidyl arginine deiminase, type IV	0.00605824	0.530286
200938_s_at	473	RERE	arginine-glutamic acid dipeptide (RE) repeats	0.00664345	0.529856
243387_at	55897	MESP1	mesoderm posterior 1 homolog (mouse)	0.00177312	0.529714
1569361_a_at	---	LOC100129098	hypothetical protein LOC100129098	0.00113712	0.529418
215612_at	9779	---	---	0.00288774	0.528648
227754_at	159195	---	---	0.000685388	0.528006
1557888_at	126208	ZNF787	zinc finger protein 787	0.00749763	0.527055
1569974_x_at	441220	SEPT7P2	Septin 7 pseudogene 2	0.00304746	0.526791
206680_at	922	CD5L	CD5 molecule-like	0.00954603	0.526197
216029_at	---	---	---	9.40124e-05	0.524683
1555632_at	113791	PIK3IP1	phosphoinositide-3-kinase interacting protein 1	0.00515136	0.524499
1553020_at	140771	SMCR5	Smith-Magenis syndrome chromosome region, candidate 5 (non-protein coding)	0.00856197	0.524244
1552751_a_at	117286	CIB3	calcium and integrin binding family member 3	0.00690462	0.524214
205386_s_at	4193	MDM2	Mdm2 p53 binding protein homolog (mouse)	0.000717987	0.524191
1553129_at	79987	SVEP1	sushi, von Willebrand factor type A, EGF and pentraxin domain containing 1	0.00968918	0.523765
1566456_at	---	---	---	0.00956051	0.523208
237584_at	---	---	---	0.00911591	0.522971
220887_at	56936	C14orf162	chromosome 14 open reading frame 162	0.000954496	0.522617
221621_at	654434	C17orf86	chromosome 17 open reading frame 86	0.00910357	0.522518
207283_at	56969	RPL23AP32	ribosomal protein L23a pseudogene 32	0.00235774	0.521827
1553564_at	140733	MACROD2	MACRO domain containing 2	0.00110629	0.521815
229977_at	27156	RTDR1	rhabdoid tumor deletion region gene 1	0.00102827	0.521733
206650_at	55721	IQCC	IQ motif containing C	0.00307761	0.521662
224514_x_at	84818	IL17RC	interleukin 17 receptor C	0.00273955	0.521272
235394_at	---	PLAA	phospholipase A2-activating protein	0.00650359	0.520891
240985_at	152330	---	---	0.00151622	0.520306
241524_at	25792	---	---	0.00148573	0.520117
206741_at	51066	C3orf32	chromosome 3 open reading frame 32	0.0054003	0.519514
1570364_at	163051	ZNF709	zinc finger protein 709	0.00636605	0.517429
230913_at	---	---	---	0.00894348	0.515811
1570302_at	---	---	---	0.00567607	0.515471
224873_s_at	64432	MRPS25	mitochondrial ribosomal protein S25	0.00339296	0.515289
236727_at	---	---	---	0.00364935	0.515037
230668_at	128414	NKAIN4	Na+/K+ transporting ATPase interacting 4	0.00139599	0.51453
236642_at	---	FLJ44606	glutaredoxin-like protein YDR286C homolog	0.00379125	0.514229
207468_s_at	6425	SFRP5	secreted frizzled-related protein 5	0.00359888	0.5142
210332_at	43	ACHE	acetylcholinesterase	0.0006052	0.513698
220373_at	54798	DCHS2	dachsous 2 (Drosophila)	0.00650993	0.513282
242280_x_at	80315	CPEB4	cytoplasmic polyadenylation element binding protein 4	0.00602182	0.512891
228961_at	166968	MIER3	mesoderm induction early response 1, family member 3	0.00438708	0.512504
219967_at	79922	MRM1	mitochondrial rRNA methyltransferase 1 homolog (S. cerevisiae)	0.0012311	0.512501
215829_at	22941	SHANK2	SH3 and multiple ankyrin repeat domains 2	0.00685576	0.512401
214517_at	3846	KRTAP5-9	keratin associated protein 5-9	0.00699504	0.512342
232668_at	90362	---	---	0.00481594	0.512315
235091_at	201626	PDE12	Phosphodiesterase 12	0.00150371	0.511615
241718_x_at	23379	---	---	0.00853355	0.511607
233511_at	---	---	---	8.46139e-06	0.510935
1553879_a_at	137362	GOT1L1	glutamic-oxaloacetic transaminase 1-like 1	0.00346158	0.509929
243534_at	387707	CC2D2B	coiled-coil and C2 domain containing 2B	0.00696595	0.509151
230295_at	6650	SOLH	small optic lobes homolog (Drosophila)	0.00126464	0.508981
222086_s_at	7475	WNT6	Wingless-type MMTV integration site family, member 6	0.00282245	0.508884
238395_at	9697	---	---	0.00369015	0.508827
242256_x_at	---	---	---	0.00378161	0.506463
241030_at	161835	---	---	0.0051233	0.506397
220111_s_at	57101	ANO2	anoctamin 2	0.00538285	0.505767
206012_at	7044	LEFTY2	left-right determination factor 2	0.003285	0.504926
225434_at	162989	DEDD2	death effector domain containing 2	0.00589346	0.504747
236242_at	---	---	---	0.00574087	0.504354
229167_at	---	---	---	0.00605161	0.503888
238199_x_at	440552	COX3	cytochrome c oxidase III	0.000636445	0.503796
234769_at	84237	DKFZp547J222	hypothetical LOC84237	0.00658851	0.501319
204660_at	2671	GFER	growth factor, augmenter of liver regeneration	0.00742449	0.501036
211153_s_at	8600	TNFSF11	tumor necrosis factor (ligand) superfamily, member 11	0.00117939	0.500917
214277_at	1353 /// 140468	COX11	COX11 cytochrome c oxidase assembly homolog (yeast)	0.00898251	0.500255
220910_at	80144	FRAS1	Fraser syndrome 1	0.00116487	0.499837
215893_x_at	2262	---	---	0.00473732	0.499735
233495_at	51010	EXOSC3	exosome component 3	0.00213429	0.499713
242210_at	7572	ZNF24	Zinc finger protein 24	0.00451326	0.49969
203713_s_at	3993	LLGL2	lethal giant larvae homolog 2 (Drosophila)	0.00169269	0.498161
241269_at	29102	---	---	0.00780801	0.49764
234846_at	284187	DKFZp761P0212	hypothetical protein DKFZp761P0212	0.00785698	0.497287
217112_at	5155	PDGFB	platelet-derived growth factor beta polypeptide (simian sarcoma viral (v-sis) oncogene homolog)	0.00661753	0.497031
225916_at	7690	ZNF131	zinc finger protein 131	0.0075102	0.496978
1556727_at	114757	PRCD	progressive rod-cone degeneration	0.00964251	0.495821
240605_at	55775	---	---	0.000267091	0.495801
234101_at	93556	---	---	0.00268906	0.495238
231109_at	10659	---	---	0.00225114	0.495129
241992_at	55332	DRAM1	DNA-damage regulated autophagy modulator 1	0.0021886	0.494109
240264_at	---	---	---	0.00133142	0.492814
236711_at	84107	ZIC4	Zic family member 4	0.00884172	0.492127
227968_at	347862	PDDC1	Parkinson disease 7 domain containing 1	0.00335388	0.492001
237787_at	---	---	---	0.0046369	0.489881
232324_x_at	8613	---	---	0.000715767	0.48982
1553793_a_at	84162	KIAA1109	KIAA1109	0.0042713	0.489702
1561449_at	90139	---	---	0.00818664	0.487837
241196_at	---	---	---	0.009742	0.487406
1565150_at	---	---	---	0.0032833	0.48717
240183_at	---	TMEM213	transmembrane protein 213	0.000936594	0.486408
1559348_a_at	---	---	---	0.0068715	0.48599
206350_at	325	APCS	amyloid P component, serum	0.0024887	0.485304
1558251_a_at	84914	ZNF587	zinc finger protein 587	0.000386261	0.485041
214510_at	2843	GPR20	G protein-coupled receptor 20	0.00352383	0.484133
1568872_at	25928	---	---	0.00140459	0.480845
230045_at	6900	CNTN2	contactin 2 (axonal)	0.00803672	0.480265
1553857_at	283284	IGSF22	immunoglobulin superfamily, member 22	0.00829516	0.480038
221071_at	---	---	---	0.00267893	0.479729
205655_at	4194	MDM4	Mdm4 p53 binding protein homolog (mouse)	0.00768098	0.479332
238907_at	284323	ZNF780A	zinc finger protein 780A	0.00365907	0.479185
230479_at	---	---	---	0.00276414	0.478695
232955_at	440200	FLJ41170	hypothetical LOC440200	0.000889974	0.478039
1557185_at	53373	TPCN1	two pore segment channel 1	0.00657377	0.476666
214858_at	2817	PP14571	similar to hCG1777210	0.00629878	0.47625
1563385_at	266919	D21S2091E	D21S2091E	0.00970222	0.476223
1558320_at	---	---	---	0.00133353	0.476056
1569108_a_at	51385	ZNF589	zinc finger protein 589	0.00103862	0.475952
1566577_at	56896	---	---	0.00213406	0.475818
216831_s_at	862	RUNX1T1	runt-related transcription factor 1; translocated to, 1 (cyclin D-related)	0.00546536	0.475741
229627_at	57653	C9orf174 /// LOC57653	chromosome 9 open reading frame 174 /// LOC100499484-C9orf174 read-through transcript	0.00470403	0.475597
207068_at	7539	ZFP37	zinc finger protein 37 homolog (mouse)	0.00550384	0.475319
224251_at	80217	C10orf79	chromosome 10 open reading frame 79	0.00100706	0.474817
237547_at	---	---	---	0.00176307	0.474221
236775_s_at	1644	---	---	0.00850916	0.47188
1565880_at	115584	---	---	0.0020566	0.471774
215957_at	7321	UBE2D1	ubiquitin-conjugating enzyme E2D 1 (UBC4/5 homolog, yeast)	0.00733723	0.471164
1553061_at	89883	OR6W1P	olfactory receptor, family 6, subfamily W, member 1 pseudogene	0.0085322	0.470475
240036_at	6397	SEC14L1	SEC14-like 1 (S. cerevisiae)	0.00703377	0.469411
217421_at	55124	PIWIL2	piwi-like 2 (Drosophila)	0.00334076	0.468422
211154_at	7066	THPO	thrombopoietin	0.00601756	0.467981
1558400_x_at	170961	ANKRD24	ankyrin repeat domain 24	0.00320251	0.467673
207592_s_at	610	HCN2	hyperpolarization activated cyclic nucleotide-gated potassium channel 2	0.000315943	0.467458
222786_at	55501	CHST12	carbohydrate (chondroitin 4) sulfotransferase 12	0.00514731	0.467154
1556584_at	---	---	---	0.00993988	0.46465
240654_at	1002	---	---	0.0062075	0.463774
240362_at	---	BRP44L	Brain protein 44-like	0.00206435	0.463061
216953_s_at	7490	WT1	Wilms tumor 1	0.0076942	0.463023
235561_at	---	TXNL1	thioredoxin-like 1	0.00946953	0.462956
1552602_at	27091	CACNG5	calcium channel, voltage-dependent, gamma subunit 5	0.000391122	0.462736
1564628_at	4139	---	---	3.68458e-05	0.461185
242576_x_at	10443	N4BP2L2	NEDD4 binding protein 2-like 2	0.00154351	0.459957
206056_x_at	6693	SPN	sialophorin	0.00141799	0.459536
1557656_at	400238	LOC400238	hypothetical LOC400238	0.00674579	0.459056
233680_at	---	---	---	0.00274334	0.458921
216028_at	26120	---	---	0.0040366	0.458829
216169_at	---	---	---	0.00231552	0.457632
1569159_at	---	LZTS1	leucine zipper, putative tumor suppressor 1	0.00969419	0.457433
213987_s_at	8621	CDK13	cyclin-dependent kinase 13	0.00136857	0.457316
239426_at	29988	SLC2A8	Solute carrier family 2 (facilitated glucose transporter), member 8	0.00198408	0.456731
244202_at	27154	---	---	0.000187402	0.456613
241499_at	285268	ZNF621	zinc finger protein 621	8.71485e-05	0.456241
233837_at	2678	GGT1	Gamma-glutamyltransferase 1	0.000134955	0.454028
217193_x_at	---	---	---	0.00905008	0.452316
237975_at	---	LOC100505986	hypothetical LOC100505986	0.00326884	0.450724
1569430_at	138428	PTRH1	Peptidyl-tRNA hydrolase 1 homolog (S. cerevisiae)	0.000308267	0.450388
227510_x_at	29005	MALAT1	metastasis associated lung adenocarcinoma transcript 1 (non-protein coding)	0.00291548	0.449748
231239_at	2044	LOC100507063	hypothetical LOC100507063	0.00711194	0.449524
236936_at	---	---	---	0.00296757	0.44941
235193_at	56204	---	---	0.0027396	0.448457
228539_at	---	---	---	0.00608689	0.446139
239434_at	---	---	---	0.00102786	0.445874
241631_at	---	FLJ10357	Protein SOLO	0.000428879	0.445835
237505_at	4645	---	---	0.00898879	0.445014
207696_at	10690	FUT9	fucosyltransferase 9 (alpha (1,3) fucosyltransferase)	0.00519398	0.444966
233419_at	---	---	---	0.00499107	0.441786
213183_s_at	1028	CDKN1C	Cyclin-dependent kinase inhibitor 1C (p57, Kip2)	0.00969057	0.441571
240841_at	84684	INSM2	insulinoma-associated 2	0.00496439	0.439716
1561704_at	---	---	---	0.00746256	0.439675
228753_at	---	LOC100128737	hypothetical LOC100128737	0.000371499	0.439673
235482_at	400960	LOC400960	hypothetical LOC400960	0.000217368	0.438758
235962_at	---	AZI2	5-azacytidine induced 2	0.00169073	0.437969
244783_at	10138	YAF2	YY1 associated factor 2	0.00861179	0.437672
240408_at	57533	LOC100134937	Hypothetical LOC100134937	0.000870197	0.437637
211349_at	6564	SLC15A1	solute carrier family 15 (oligopeptide transporter), member 1	0.000551192	0.437077
221181_at	642452 /// 651791	---	---	0.00791319	0.435979
243513_at	90416	---	---	0.00248324	0.435968
237802_at	114786	XKR4	XK, Kell blood group complex subunit-related family, member 4	0.0058065	0.435412
239960_x_at	90624	LYRM7	Lyrm7 homolog (mouse)	0.00224977	0.4343
206471_s_at	10154	PLXNC1	plexin C1	0.00950482	0.4338
208232_x_at	3084	---	---	5.21862e-05	0.433234
1556289_at	---	---	---	0.00296968	0.431506
237628_at	10352	---	---	0.00111689	0.428997
236418_at	254173	TTLL10	tubulin tyrosine ligase-like family, member 10	0.00659215	0.428215
1557290_at	283417 /// 349152 /// 554208 /// 554236	DPY19L2 /// DPY19L2P1 /// DPY19L2P2 /// DPY19L2P4	dpy-19-like 2 (C. elegans) /// dpy-19-like 2 pseudogene 1 (C. elegans) /// dpy-19-like 2 pseudogene 2 (C. elegans) /// dpy-19-like 2 pseudogene 4 (C. elegans)	0.00204746	0.427288
240693_at	---	---	---	0.000757648	0.426339
216712_at	253512	SLC25A30	solute carrier family 25, member 30	0.00499654	0.425843
210313_at	23547	LILRA4	leukocyte immunoglobulin-like receptor, subfamily A (with TM domain), member 4	0.00886102	0.425747
224350_at	---	---	---	0.00959468	0.425515
243858_at	412	---	---	0.000216675	0.423839
237835_at	---	---	---	0.00678085	0.423275
243403_x_at	1368	CPM	carboxypeptidase M	0.00468634	0.422784
238993_at	---	MATR3	Matrin 3	0.00195024	0.420413
215841_at	2979	GUCA1B	guanylate cyclase activator 1B (retina)	0.00589166	0.419872
232777_s_at	168090	C6orf118	chromosome 6 open reading frame 118	0.00367718	0.419022
234231_at	197350	CASP14L	putative caspase-14-like protein	0.0016224	0.41812
241448_at	---	---	---	0.00215144	0.417184
214867_at	8509	---	---	0.00256921	0.416325
1565743_at	10443	---	---	0.00968671	0.41564
1563038_at	---	---	---	0.00968244	0.415454
243798_at	643	---	---	0.00500169	0.415351
228695_at	254778	C8orf46	chromosome 8 open reading frame 46	0.00452398	0.415276
221143_at	29935	RPA4	replication protein A4, 30kDa	0.000557841	0.413622
243628_at	64708	COPS7B	COP9 constitutive photomorphogenic homolog subunit 7B (Arabidopsis)	0.00640933	0.412444
1566777_at	---	---	---	0.00426273	0.412318
232722_at	8635	RNASET2	ribonuclease T2	0.00754061	0.411926
242036_x_at	492	ATP2B3	ATPase, Ca++ transporting, plasma membrane 3	0.00792491	0.408627
238936_at	---	LOC100131199	transmembrane protein 178-like	0.00603779	0.408506
1558458_at	401320	LOC401320	Hypothetical LOC401320	0.00760411	0.407831
234740_at	8555	CDC14B	CDC14 cell division cycle 14 homolog B (S. cerevisiae)	0.00840524	0.407675
239673_at	4306	---	---	0.00678969	0.407638
1556388_a_at	---	---	---	0.0030991	0.407179
220469_at	11316	COPE	coatomer protein complex, subunit epsilon	0.00939139	0.405484
236350_at	---	---	---	0.0026066	0.40523
1562771_at	---	---	---	0.0067275	0.405144
235303_at	158234	RG9MTD3	RNA (guanine-9-) methyltransferase domain containing 3	0.00101824	0.404994
206564_at	4987	OPRL1	opiate receptor-like 1	0.00737217	0.404629
1560524_at	400581	GRAPL	GRB2-related adaptor protein-like	0.00280352	0.404565
1569905_at	374875	HSD11B1L	hydroxysteroid (11-beta) dehydrogenase 1-like	0.00856203	0.404559
210884_s_at	653423	SPAG11A	sperm associated antigen 11A	0.00737741	0.401983
229226_at	64210	---	---	0.0056127	0.400009
1561642_at	221692	---	---	0.00908552	0.399662
234940_s_at	79674	---	---	0.000257342	0.399219
230231_at	---	FGF14	fibroblast growth factor 14	0.00514297	0.399203
1558154_at	3993	---	---	0.00354058	0.398638
240750_at	55744	---	---	0.0017512	0.398179
210287_s_at	2321	FLT1	fms-related tyrosine kinase 1 (vascular endothelial growth factor/vascular permeability factor receptor)	0.00305829	0.39807
1569449_a_at	9282	---	---	0.000315067	0.397875
241061_at	---	---	---	0.00807753	0.396695
1568706_s_at	10677	AVIL	Advillin	0.00268967	0.395992
237843_at	2034	---	---	0.00640023	0.39581
1553207_at	285598	ARL10	ADP-ribosylation factor-like 10	0.00097699	0.395098
237325_at	51233	C22orf43	chromosome 22 open reading frame 43	0.00968921	0.394793
244101_at	7170	---	---	0.00131467	0.394769
206252_s_at	552	AVPR1A	arginine vasopressin receptor 1A	0.00674846	0.394757
243166_at	64924	SLC30A5	solute carrier family 30 (zinc transporter), member 5	0.00231081	0.394574
244419_at	2487	FRZB	frizzled-related protein	0.000646147	0.394266
207834_at	2192	FBLN1	fibulin 1	0.00197921	0.394143
1558934_a_at	---	GTF2H5	general transcription factor IIH, polypeptide 5	0.000199441	0.39385
216719_s_at	113612	---	---	0.00160452	0.393195
229821_at	55073	LRRC37A4	Leucine rich repeat containing 37, member A4 (pseudogene)	0.00198283	0.392463
213558_at	27445	PCLO	piccolo (presynaptic cytomatrix protein)	0.00485541	0.39193
238645_at	7430	---	---	0.00697963	0.391533
221697_at	440738	MAP1LC3C	microtubule-associated protein 1 light chain 3 gamma	0.00252917	0.390627
1570352_at	472	ATM	ataxia telangiectasia mutated	0.00389255	0.390572
236759_at	9783	---	---	0.0037314	0.390152
211028_s_at	3795	KHK	ketohexokinase (fructokinase)	0.00955714	0.389765
1555186_at	1026	CDKN1A	Cyclin-dependent kinase inhibitor 1A (p21, Cip1)	0.00471549	0.389142
1553365_at	120863	DEPDC4	DEP domain containing 4	0.0051416	0.388633
242928_at	---	---	---	0.00591578	0.387456
241476_at	---	---	---	0.00744716	0.387038
229266_at	284033	SHISA6	shisa homolog 6 (Xenopus laevis)	0.00162551	0.386575
1556437_at	253805	LOC253805	hypothetical protein LOC253805	0.00494211	0.386563
227228_s_at	440193	CCDC88C	coiled-coil domain containing 88C	0.00754539	0.385377
232600_at	338699	---	---	0.00401298	0.383038
209768_s_at	2812 /// 5413	GP1BB /// SEPT5	glycoprotein Ib (platelet), beta polypeptide /// septin 5	8.88552e-05	0.382416
232737_s_at	5169	ENPP3	ectonucleotide pyrophosphatase/phosphodiesterase 3	0.0094731	0.381479
217468_at	1565	CYP2D6	Cytochrome P450, family 2, subfamily D, polypeptide 6	0.00659244	0.38135
220801_s_at	51179	HAO2	hydroxyacid oxidase 2 (long chain)	0.00565307	0.381048
229918_at	55036	CCDC40	coiled-coil domain containing 40	0.00391373	0.380818
238225_at	---	---	---	0.00521158	0.378351
234282_at	---	---	---	0.00344925	0.37832
224075_s_at	30813	VSX1	visual system homeobox 1	0.00974734	0.376877
1552765_x_at	91147	TMEM67	transmembrane protein 67	0.00548245	0.375474
240052_at	3708	ITPR1	inositol 1,4,5-triphosphate receptor, type 1	0.000712076	0.374898
205643_s_at	5521	PPP2R2B	protein phosphatase 2, regulatory subunit B, beta	0.00349749	0.373091
1554116_s_at	57097	PARP11	poly (ADP-ribose) polymerase family, member 11	0.000957552	0.372875
243739_at	10048	---	---	0.00345339	0.372377
244066_at	---	---	---	0.00560052	0.372259
224542_s_at	4773	NFATC2	nuclear factor of activated T-cells, cytoplasmic, calcineurin-dependent 2	0.00968168	0.372219
240867_at	5991	---	---	0.00122641	0.371942
244590_at	3660	---	---	0.000751904	0.370646
233527_at	90952	LOC100129069	Hypothetical protein LOC100129069	0.00379254	0.369627
216429_at	---	---	---	0.00794396	0.36935
228417_at	51477	ISYNA1	Inositol-3-phosphate synthase 1	0.000125071	0.369291
238279_x_at	10087	---	---	0.00487208	0.369023
1564601_at	286123	NCRNA00221	non-protein coding RNA 221	0.00783544	0.368918
223820_at	83758	RBP5	retinol binding protein 5, cellular	7.77382e-06	0.367238
1561373_at	285796	LOC285796	hypothetical LOC285796	0.00886984	0.365101
1569620_s_at	23247	LOC100128079	hypothetical protein LOC100128079	0.0091318	0.364364
1558967_s_at	414777	HCG18	HLA complex group 18	0.00406948	0.363589
1569723_a_at	84501	SPIRE2	spire homolog 2 (Drosophila)	0.00624233	0.363442
236564_at	169270	---	---	0.00440375	0.363115
1555110_a_at	26249	KLHL3	kelch-like 3 (Drosophila)	0.00895626	0.360703
241122_s_at	4593	MUSK	muscle, skeletal, receptor tyrosine kinase	5.77914e-05	0.36062
1570085_at	25809	TTLL1	tubulin tyrosine ligase-like family, member 1	0.00295404	0.359832
1562332_at	---	---	---	0.00923449	0.359604
207481_at	---	---	---	0.009417	0.359598
231181_at	---	---	---	0.00419263	0.358816
1563170_at	---	---	---	0.0030442	0.358364
210234_at	2914	GRM4	glutamate receptor, metabotropic 4	0.00118326	0.356621
240819_at	---	---	---	0.00969888	0.356278
235226_at	23097	CDK19	cyclin-dependent kinase 19	0.00468791	0.356009
1563899_at	197021	LCTL	lactase-like	8.14662e-05	0.355689
233160_at	140881	DEFB129	defensin, beta 129	0.00540179	0.35371
243866_x_at	---	---	---	0.00589649	0.352899
231642_at	404220	C6orf201	chromosome 6 open reading frame 201	0.00216413	0.352082
1560048_at	---	---	---	0.0039522	0.351229
244454_at	3189	---	---	0.000696048	0.351123
1557593_at	200162	SPAG17	Sperm associated antigen 17	0.0071399	0.350058
234102_at	65997	RASL11B	RAS-like, family 11, member B	0.0093094	0.349848
1555210_at	56986	DTWD1	DTW domain containing 1	0.00392143	0.349808
1558806_at	10020	---	---	0.00177398	0.349333
241692_at	92906	---	---	0.00964963	0.346863
215296_at	8476	CDC42BPA	CDC42 binding protein kinase alpha (DMPK-like)	0.0090164	0.344437
232072_at	27163	---	---	0.00446288	0.342969
1553025_at	57211	GPR126	G protein-coupled receptor 126	0.00985251	0.341248
237168_at	---	---	---	0.005585	0.340809
1556663_s_at	23433	---	---	0.00549216	0.340085
1564474_at	285711	LOC728723	hypothetical LOC728723	0.000267096	0.338814
1552957_at	200383	DNAH6	dynein, axonemal, heavy chain 6	0.00749592	0.338175
239065_at	---	---	---	0.00248931	0.336251
230825_at	---	---	---	0.0043376	0.334754
1564945_at	57057	TBX20	T-box 20	0.000230703	0.334651
241888_at	---	---	---	0.00498216	0.334597
238721_at	130752	MDH1B	malate dehydrogenase 1B, NAD (soluble)	0.00728269	0.334138
210032_s_at	9576	SPAG6	sperm associated antigen 6	0.00164133	0.333527
209993_at	5243	ABCB1	ATP-binding cassette, sub-family B (MDR/TAP), member 1	0.00675143	0.333393
242548_x_at	353322	ANKRD37	ankyrin repeat domain 37	0.00791978	0.33296
236333_at	221938	---	---	0.00159306	0.332549
213921_at	6750	SST	somatostatin	0.00326363	0.330171
1554619_at	153364	MBLAC2	metallo-beta-lactamase domain containing 2	0.00450049	0.329574
1569960_at	643452	BRD7P3	bromodomain containing 7 pseudogene 3	0.00227054	0.327544
241765_at	1368	CPM	carboxypeptidase M	0.00239068	0.326693
1553193_at	126068	ZNF441	zinc finger protein 441	0.00308112	0.325071
1565729_at	---	---	---	0.00636571	0.324826
233441_at	---	ONECUT2	one cut homeobox 2	0.00913626	0.324329
1557776_at	---	LOC100133116	Similar to uromodulin-like	0.000604999	0.32352
1555127_at	4337	MOCS1	molybdenum cofactor synthesis 1	0.00305797	0.322914
205564_at	9506	PAGE4	P antigen family, member 4 (prostate associated)	0.00205092	0.322285
236399_at	---	---	---	0.00710817	0.322006
216073_at	390616	ANKRD34C	ankyrin repeat domain 34C	0.00104607	0.321045
237440_at	152503	---	---	0.00098744	0.318742
1564684_at	10385	BTN2A2	butyrophilin, subfamily 2, member A2	0.00091064	0.318648
1559540_at	285668	---	---	0.00124656	0.316857
1553003_at	5314	PKHD1	polycystic kidney and hepatic disease 1 (autosomal recessive)	0.00746816	0.316267
224116_at	2917	---	---	0.00907126	0.315643
206484_s_at	7512	XPNPEP2	X-prolyl aminopeptidase (aminopeptidase P) 2, membrane-bound	0.00316826	0.315616
1570471_at	23365	ARHGEF12	Rho guanine nucleotide exchange factor (GEF) 12	0.00265747	0.315334
243023_at	---	---	---	0.00131705	0.314583
233286_at	23024	---	---	0.00220927	0.31257
229023_at	84826	SFT2D3	SFT2 domain containing 3	0.00047276	0.312096
1564049_at	339593	LOC339593	hypothetical LOC339593	0.00765225	0.312037
234673_at	11148	HHLA2	HERV-H LTR-associating 2	0.00699661	0.312014
211819_s_at	10580	SORBS1	sorbin and SH3 domain containing 1	0.004244	0.3093
237559_at	9290	GPR55	G protein-coupled receptor 55	0.00480296	0.308923
1566632_at	---	---	---	0.00251239	0.308832
1566446_at	11278	---	---	0.000716615	0.308233
1561963_at	1488	MIR4296	microRNA 4296	0.00616145	0.308115
1558579_at	642691	FLJ37786	hypothetical LOC642691	0.00802564	0.307409
217708_x_at	8315	---	---	0.000391016	0.306914
230476_at	8602	---	---	0.00216347	0.306743
205514_at	55786	ZNF415	zinc finger protein 415	0.00719464	0.306345
232040_at	157860	LOC157860	hypothetical protein LOC157860	0.00276446	0.306192
215665_at	3283	HSD3B1	hydroxy-delta-5-steroid dehydrogenase, 3 beta- and steroid delta-isomerase 1	0.0057913	0.30508
1565947_a_at	1122	CHML	Choroideremia-like (Rab escort protein 2)	0.00323643	0.305064
207579_at	4114	MAGEB3	melanoma antigen family B, 3	0.00462739	0.304949
234466_at	---	FAM20C	family with sequence similarity 20, member C	0.00706543	0.30404
1561067_at	55193	---	---	0.002203	0.303478
1553410_a_at	94160	ABCC12	ATP-binding cassette, sub-family C (CFTR/MRP), member 12	0.00904135	0.302229
1554219_at	---	---	---	0.00911045	0.301099
1556493_a_at	23081	KDM4C	lysine (K)-specific demethylase 4C	0.00183833	0.300211
234029_at	56120	PCDHGB8P	protocadherin gamma subfamily B, 8 pseudogene	0.000574207	0.300038
214886_s_at	90634	N4BP2L1	NEDD4 binding protein 2-like 1	0.00315755	0.298919
243289_at	94134	---	---	0.00116634	0.298879
229857_s_at	644246	LOC644246	Hypothetical protein LOC644246	0.00652557	0.297242
1553525_at	126204	NLRP13	NLR family, pyrin domain containing 13	0.00568107	0.297029
233157_x_at	93233	CCDC114	coiled-coil domain containing 114	0.00123673	0.29634
1569294_at	149603	---	---	4.59213e-05	0.295133
222932_at	26298	EHF	ets homologous factor	0.00463293	0.294895
1556898_at	200830	LOC200830	hypothetical protein LOC200830	0.00909238	0.294828
240957_at	9559	---	---	0.000566704	0.294767
232015_at	150946	FAM59B	family with sequence similarity 59, member B	0.00536161	0.29459
211494_s_at	8671	SLC4A4	solute carrier family 4, sodium bicarbonate cotransporter, member 4	0.00246759	0.293949
1558786_at	---	TSPAN3	Tetraspanin 3	0.00852166	0.293335
236330_at	---	---	---	0.00161637	0.293267
228679_at	---	---	---	0.000170538	0.29305
1568730_at	---	---	---	0.0094151	0.292316
240887_at	---	LOC100506470	hypothetical LOC100506470	7.27205e-06	0.292258
238054_at	113622	ADPRHL1	ADP-ribosylhydrolase like 1	0.0029003	0.291957
215527_at	202559	KHDRBS2	KH domain containing, RNA binding, signal transduction associated 2	0.00671443	0.291666
1561035_at	---	LOC100288282	Hypothetical protein LOC100288282	0.000702756	0.291502
233733_at	81544	---	---	0.00917853	0.291161
231160_at	5101	---	---	0.00944706	0.289676
224545_at	---	---	---	0.00851752	0.28916
1566833_x_at	7152	TOP1P2	topoisomerase (DNA) I pseudogene 2	5.2685e-05	0.288952
244273_at	162655	LOC100289436	Hypothetical protein LOC100289436	0.00168934	0.288907
1560095_s_at	10681	---	---	7.60554e-05	0.286637
1556627_at	1821	DRP2	dystrophin related protein 2	0.00827193	0.286339
1561516_at	---	---	---	0.00547576	0.285838
244834_at	---	C1orf134	chromosome 1 open reading frame 134	0.00959166	0.285574
211917_s_at	5618	PRLR	prolactin receptor	0.00245143	0.284989
236051_at	---	---	---	1.00047e-05	0.284876
220536_at	55237	VRTN	vertebrae development homolog (pig)	7.07344e-05	0.284451
241826_x_at	---	ZNF738	zinc finger protein 738	0.00298449	0.284294
217636_at	5428	POLG	polymerase (DNA directed), gamma	0.00779228	0.284067
1563793_at	---	LOC100130278	hypothetical protein LOC100130278	0.0058515	0.28336
207502_at	2981	GUCA2B	guanylate cyclase activator 2B (uroguanylin)	0.00428047	0.282484
240060_at	1609	---	---	0.00517618	0.279372
1561964_at	441245	LOC493754	RAB guanine nucleotide exchange factor (GEF) 1 pseudogene	0.000988252	0.278201
1556654_at	---	---	---	0.00989738	0.275972
241288_at	---	---	---	0.00011853	0.275393
213871_s_at	10591	C6orf108	Chromosome 6 open reading frame 108	0.000759487	0.275253
215601_at	56910	---	---	0.00695819	0.274499
242044_at	---	---	---	0.000641096	0.274136
244170_at	---	RAB3C	RAB3C, member RAS oncogene family	0.00629696	0.27243
242381_x_at	---	---	---	0.00221859	0.270668
242689_at	9649	RALGPS1	Ral GEF with PH domain and SH3 binding motif 1	0.00122434	0.270115
1561938_at	---	---	---	0.00760167	0.269869
1561886_a_at	23516	---	---	0.00443832	0.269635
1560460_at	---	---	---	0.00486363	0.266993
1562091_at	---	---	---	0.00897572	0.266201
1559620_at	441167	LOC441167	HCG1820801	0.00433517	0.265559
1559420_x_at	783	CACNB2	calcium channel, voltage-dependent, beta 2 subunit	0.00845669	0.26548
237662_at	---	LOC646522	Hypothetical LOC646522	0.0052664	0.263924
1555708_a_at	266553	OFCC1	orofacial cleft 1 candidate 1	0.00489458	0.262639
215258_at	199731	CADM4	cell adhesion molecule 4	0.00332941	0.262195
204621_s_at	4929	NR4A2	nuclear receptor subfamily 4, group A, member 2	0.00929302	0.261326
1564482_at	539	ATP5O	ATP synthase, H+ transporting, mitochondrial F1 complex, O subunit	0.0061724	0.260592
1570316_at	8170	---	---	0.00583888	0.259479
242174_at	65986	---	---	0.0001219	0.259389
231646_at	135656	DPCR1	diffuse panbronchiolitis critical region 1	0.00416797	0.259169
1560091_a_at	112885	PHF21B	PHD finger protein 21B	0.00285615	0.258888
1563933_a_at	200150	PLD5	phospholipase D family, member 5	0.00596642	0.255386
229183_at	284252	KCTD1	potassium channel tetramerisation domain containing 1	8.70404e-05	0.255149
234600_at	4534	---	---	0.00543578	0.255091
244204_at	---	---	---	0.00992825	0.254909
239902_at	---	---	---	2.87885e-05	0.253913
1558552_s_at	152078	C3orf55	chromosome 3 open reading frame 55	0.000506379	0.253508
1556849_at	152006	---	---	0.00280399	0.253336
1560636_a_at	8407	HSPC081	hypothetical LOC100286989	0.00123186	0.25126
218015_s_at	56897	WRNIP1	Werner helicase interacting protein 1	0.000450123	0.24688
240031_at	---	---	---	0.000289714	0.245244
1559611_at	641384	TMEM75	transmembrane protein 75	0.00206894	0.244664
229283_at	10016 /// 653378	LOC728613	programmed cell death 6 pseudogene	0.000792304	0.243286
1562245_a_at	---	ZNF578	Zinc finger protein 578	0.00832873	0.242121
242934_at	---	---	---	0.00220811	0.240281
207944_at	4951	OCM2	oncomodulin 2	0.0016008	0.23968
229462_at	---	---	---	0.00403318	0.239457
209697_at	5533	---	---	0.00159112	0.23915
1562080_at	---	---	---	0.00978274	0.23805
1563632_at	220980	LOC220980	hypothetical LOC220980	3.56227e-05	0.238023
1552943_at	2565	GABRG1	gamma-aminobutyric acid (GABA) A receptor, gamma 1	0.000923461	0.237857
215556_at	57035	---	---	0.00606131	0.235018
210650_s_at	27445	PCLO	piccolo (presynaptic cytomatrix protein)	0.00422514	0.23492
1556204_a_at	400721	LOC100507816 /// ZNF814	hypothetical LOC100507816 /// zinc finger protein 814	0.00203748	0.233832
208428_at	6891	TAP2	transporter 2, ATP-binding cassette, sub-family B (MDR/TAP)	0.000485419	0.231359
1566899_at	54727	---	---	0.00274324	0.230066
1561129_at	---	---	---	0.00818083	0.22912
238297_at	221692	---	---	0.000211544	0.228602
224044_at	55288	RHOT1	ras homolog gene family, member T1	0.00562587	0.227
236440_at	81832	NETO1	neuropilin (NRP) and tolloid (TLL)-like 1	0.00516362	0.226809
1556043_a_at	7273	---	---	0.00299748	0.226662
210107_at	1179	CLCA1	chloride channel accessory 1	0.000407796	0.225113
212939_at	1291	COL6A1	collagen, type VI, alpha 1	0.00316177	0.22353
1565107_x_at	---	---	---	0.000855489	0.223443
1552849_at	130951	C2orf65	chromosome 2 open reading frame 65	0.00927436	0.222119
1569921_at	132	---	---	0.00097643	0.222091
221239_s_at	79368	FCRL2	Fc receptor-like 2	0.000175539	0.221486
240077_at	753	---	---	0.00586088	0.220016
234112_at	868	---	---	0.00822967	0.21904
1561452_at	---	---	---	0.00975329	0.218429
234779_at	---	---	---	0.00246884	0.218113
205069_s_at	23092	ARHGAP26	Rho GTPase activating protein 26	0.00872813	0.217763
220518_at	25890	ABI3BP	ABI family, member 3 (NESH) binding protein	0.00739532	0.217298
216185_at	10690	FUT9	Fucosyltransferase 9 (alpha (1,3) fucosyltransferase)	4.01859e-06	0.217102
222372_at	9223	---	---	0.00400996	0.216266
241497_at	---	---	---	0.000312308	0.214024
1570279_at	19	ABCA1	ATP-binding cassette, sub-family A (ABC1), member 1	0.000989629	0.213181
233136_at	140886	PABPC5	poly(A) binding protein, cytoplasmic 5	0.00914942	0.212579
215962_at	54212	---	---	0.00804978	0.211074
1561347_a_at	---	---	---	0.0039007	0.210149
212886_at	26112	CCDC69	coiled-coil domain containing 69	0.00540908	0.206606
243944_at	---	---	---	0.00511848	0.206184
217282_at	10905	MAN1A2	mannosidase, alpha, class 1A, member 2	0.00503569	0.205609
AFFX-HUMRGE/M10098_5_at	---	---	---	0.000133625	0.205116
1569832_at	---	LOC100131655	hypothetical LOC100131655	0.00376386	0.204707
234745_at	79866	---	---	0.00658069	0.203462
1552402_at	163688	CALML6	calmodulin-like 6	0.0012752	0.202866
234713_x_at	54759	---	---	0.00184159	0.201469
234289_x_at	---	---	---	0.00307517	0.200419
1555316_a_at	90134	KCNH7	potassium voltage-gated channel, subfamily H (eag-related), member 7	0.00917537	0.199927
221202_at	---	---	---	0.000492673	0.199081
1569486_at	---	---	---	0.000317586	0.19891
208007_at	---	---	---	0.00361855	0.194216
239728_at	2308	---	---	0.0039945	0.194014
237271_at	154872	LOC154872	hypothetical protein LOC154872	0.000244906	0.193637
1566463_at	---	---	---	0.00123666	0.193403
234574_at	81794	---	---	0.00773403	0.192168
1556666_a_at	115669	NCRNA00291	non-protein coding RNA 291	0.00694875	0.190284
206162_x_at	6861	SYT5	synaptotagmin V	0.00526368	0.189838
231484_at	10396	---	---	0.00243234	0.189748
233091_at	55210 /// 654161 /// 83858	ATAD3B	ATPase family, AAA domain containing 3B	0.00249682	0.189733
1568919_at	340511	---	---	0.00493161	0.189418
221442_at	4159	MC3R	melanocortin 3 receptor	0.00395093	0.187193
1569407_at	---	---	---	0.00833292	0.184904
1561289_at	286370	LOC286370	hypothetical LOC286370	0.000189422	0.184577
234180_at	---	---	---	0.00986762	0.183914
241177_at	---	---	---	0.00897976	0.180353
220704_at	10320	IKZF1	IKAROS family zinc finger 1 (Ikaros)	0.0031265	0.179439
1569503_at	54497	HEATR5B	HEAT repeat containing 5B	0.000203203	0.178929
1561362_at	---	---	---	0.00191357	0.178749
1554963_at	116843	---	---	0.00190436	0.177189
224362_at	54558	LOC100128922	connexin	0.000813023	0.176681
1556200_a_at	118611	C10orf90	chromosome 10 open reading frame 90	0.00190829	0.176241
240863_at	1588	CYP19A1	cytochrome P450, family 19, subfamily A, polypeptide 1	0.00209111	0.174916
1562991_at	23036	ZNF292	zinc finger protein 292	0.00488093	0.174436
1570300_at	---	---	---	0.000378268	0.174168
210600_s_at	2868	GRK4	G protein-coupled receptor kinase 4	0.0084587	0.17299
234773_x_at	---	---	---	0.000495169	0.170266
1560226_at	22989	---	---	2.90116e-05	0.170075
216764_at	150684	---	---	4.14148e-05	0.169219
243753_at	127254	C1orf173	chromosome 1 open reading frame 173	9.76965e-06	0.169052
222948_s_at	51023	MRPS18C	mitochondrial ribosomal protein S18C	0.00404668	0.167974
211520_s_at	2890	GRIA1	glutamate receptor, ionotropic, AMPA 1	0.0094228	0.16783
219586_at	79726	WDR59	WD repeat domain 59	0.00609064	0.166935
240965_at	10393	---	---	0.00870477	0.166665
211781_x_at	---	---	---	0.00376117	0.163527
1563503_at	---	---	---	1.61945e-05	0.162396
234420_at	---	LOC100288139	Similar to pregnancy-induced hypertension syndrome-related protein	0.000339491	0.162041
241195_at	---	---	---	0.00181603	0.161354
1561846_s_at	121951	C13orf40	chromosome 13 open reading frame 40	0.000594071	0.159303
1554689_a_at	57502	NLGN4X	neuroligin 4, X-linked	0.00567952	0.158628
1566468_at	---	---	---	0.000986973	0.158435
238293_at	---	---	---	2.31389e-05	0.158335
1559492_at	---	---	---	0.00901564	0.154249
240375_at	55650	PIGV	Phosphatidylinositol glycan anchor biosynthesis, class V	0.000457176	0.152259
243855_at	6638	---	---	0.000100069	0.151867
1552393_at	150350	ENTHD1	ENTH domain containing 1	0.000317431	0.15162
244318_at	23080	---	---	0.00294401	0.147691
1563474_at	254013	C12orf72	chromosome 12 open reading frame 72	1.88503e-05	0.144894
224021_at	6101	RP1	retinitis pigmentosa 1 (autosomal dominant)	0.000549263	0.144869
241683_at	25831	HECTD1	HECT domain containing 1	0.00284658	0.144277
1564272_a_at	122773	KLHDC1	kelch domain containing 1	0.00261481	0.143458
1569277_at	---	---	---	0.000940136	0.142627
210194_at	22925	PLA2R1	phospholipase A2 receptor 1, 180kDa	0.000852561	0.142019
241479_at	441031	---	---	0.00271666	0.14103
1555718_x_at	23019	---	---	0.0089971	0.140013
239247_at	401577	NCRNA00103	Non-protein coding RNA 103	0.00404453	0.139329
1555648_at	93986	FOXP2	forkhead box P2	0.00442633	0.136344
1565837_at	---	---	---	0.00415467	0.135242
AFFX-HUMRGE/M10098_M_at	---	---	---	0.000770869	0.131229
1555055_at	23080	AVL9	AVL9 homolog (S. cerevisiase)	0.00194103	0.127765
241041_at	6546	---	---	0.000173913	0.124582
222308_x_at	9984	---	---	0.0012535	0.124434
244757_at	120227	---	---	7.35101e-05	0.11908
224110_at	10349	LOC100133319	PRO1804	0.00167307	0.108286
1556997_a_at	---	LEPR	leptin receptor	0.000509319	0.1024
221037_s_at	83447	SLC25A31	solute carrier family 25 (mitochondrial carrier; adenine nucleotide translocator), member 31	0.00334332	0.101016
1552532_a_at	245973	ATP6V1C2	ATPase, H+ transporting, lysosomal 42kDa, V1 subunit C2	0.00563135	0.0997318
1553441_at	85445	CNTNAP4	contactin associated protein-like 4	0.0041789	0.0935776
1567386_at	---	---	---	0.000202037	0.0931445
242908_x_at	---	---	---	0.00214326	0.0894234
203815_at	2952	GSTT1	glutathione S-transferase theta 1	0.00538798	0.084842
211633_x_at	3500	---	---	0.00603628	0.0574615

## Sheet: Enriched GO Terms
Category	Term	Count in Selected Genes	Count in Total Population	P-value
GO	protein complex scaffold	5	19	0.000233466
GO	receptor signaling complex scaffold activity	5	19	0.000233466
GO	cation-transporting ATPase activity	4	11	0.000258453
GO	calcium ion transport	10	87	0.000370456
GO	metal ion transmembrane transporter activity	18	246	0.000738852
GO	oxidoreductase activity, acting on paired donors, with incorporation or reduction of molecular oxygen, reduced flavin or flavoprotein as one donor, and incorporation of one atom of oxygen	5	28	0.00156527
GO	metabotropic glutamate, GABA-B-like receptor activity	4	17	0.00160604
GO	calcium ion transmembrane transporter activity	3	9	0.00219606
GO	calcium-transporting ATPase activity	3	9	0.00219606
GO	di-, tri-valent inorganic cation transmembrane transporter activity	3	9	0.00219606
GO	di-, tri-valent inorganic cation transport	10	111	0.00245781
GO	cation transport	25	434	0.00250547
GO	cation transmembrane transporter activity	24	411	0.00254235
GO	metal ion transport	21	356	0.00408267
GO	tubulin-tyrosine ligase activity	3	11	0.0041174
GO	transporter activity	46	990	0.00454505
GO	calcium ion transporter activity	2	4	0.0055759
GO	vasopressin receptor activity	2	4	0.0055759
GO	ion transmembrane transporter activity	28	542	0.00647554
GO	ATPase activity	17	278	0.00654175
GO	hydrolase activity, acting on acid anhydrides, catalyzing transmembrane movement of substances	8	89	0.00655288
GO	cation channel activity	15	234	0.00679633
GO	substrate-specific transmembrane transporter activity	28	545	0.00695836
GO	calcium ion binding	39	828	0.00696194
GO	substrate-specific transporter activity	34	698	0.00699922
GO	ion channel activity	19	330	0.00785322
GO	neurotransmitter catabolic process	2	5	0.00910177
GO	calcium sensitive guanylate cyclase activator activity	2	5	0.00910177
GO	iron ion binding	16	265	0.00918586
GO	transmembrane transporter activity	31	636	0.00966191
GO	calcium channel activity	6	59	0.0099262
GO	synapse part	10	136	0.0102118
GO	substrate specific channel activity	19	339	0.0102846
GO	actin filament bundle formation	3	15	0.010349
GO	establishment and/or maintenance of cell polarity	3	16	0.0124468
GO	ion transport	32	677	0.0130858
GO	cell-cell junction assembly	2	6	0.0133722
GO	cell-cell junction organization	2	6	0.0133722
GO	cell homeostasis	2	6	0.0133722
GO	cyclase activator activity	2	6	0.0133722
GO	guanylate cyclase activator activity	2	6	0.0133722
GO	inositol metabolic process	2	6	0.0133722
GO	postsynaptic membrane	7	82	0.0139643
GO	channel activity	19	351	0.0144251
GO	passive transmembrane transporter activity	19	351	0.0144251
GO	heme binding	8	104	0.0159977
GO	tetrapyrrole binding	8	104	0.0159977
GO	regulation of cyclase activity	3	18	0.0173208
GO	regulation of lyase activity	3	18	0.0173208
GO	ATPase activity, coupled to transmembrane movement of substances	7	86	0.0177661
GO	P-P-bond-hydrolysis-driven transmembrane transporter activity	7	86	0.0177661
GO	primary active transmembrane transporter activity	7	86	0.0177661
GO	neuromuscular junction development	2	7	0.0183376
GO	cyclase regulator activity	2	7	0.0183376
GO	guanylate cyclase regulator activity	2	7	0.0183376
GO	peptide transporter activity	2	7	0.0183376
GO	ATPase activity, coupled to movement of substances	7	87	0.0188201
GO	cation transporter activity	3	19	0.0201017
GO	cytoskeleton organization and biogenesis	6	69	0.020394
GO	beta-amyloid binding	2	8	0.0239506
GO	positive regulation of anti-apoptosis	2	8	0.0239506
GO	estrogen receptor binding	2	8	0.0239506
GO	oligopeptide transport	2	8	0.0239506
GO	ATPase activity, coupled	13	228	0.0268802
GO	oxygen binding	4	37	0.0273273
GO	gated channel activity	14	253	0.027747
GO	cation binding	123	3361	0.0279296
GO	regulation of mitotic metaphase/anaphase transition	2	9	0.0301662
GO	synaptic transmission, cholinergic	2	9	0.0301662
GO	bacterial binding	2	9	0.0301662
GO	two-component signal transduction system (phosphorelay)	2	9	0.0301662
GO	dipeptidase E activity	1	1	0.031153
GO	glutamate carboxypeptidase activity	1	1	0.031153
GO	UDP-N-acetylglucosamine 2-epimerase activity	1	1	0.031153
GO	stress fiber formation	1	1	0.031153
GO	zonula adherens	1	1	0.031153
GO	vitamin D3 25-hydroxylase activity	1	1	0.031153
GO	positive regulation of macrophage activation	1	1	0.031153
GO	adenosine kinase activity	1	1	0.031153
GO	aromatase activity	1	1	0.031153
GO	aromatic-L-amino-acid decarboxylase activity	1	1	0.031153
GO	3-hydroxyanthranilate 3,4-dioxygenase activity	1	1	0.031153
GO	quinolinate synthetase A activity	1	1	0.031153
GO	arachidonate 5-lipoxygenase activity	1	1	0.031153
GO	metabotropic glutamate receptor, adenylate cyclase inhibiting pathway	1	1	0.031153
GO	active zone presynaptic plasma membrane	1	1	0.031153
GO	regulation of guanylate cyclase activity	1	1	0.031153
GO	negative regulation of blood pressure	1	1	0.031153
GO	iduronate-2-sulfatase activity	1	1	0.031153
GO	L-iduronidase activity	1	1	0.031153
GO	ketohexokinase activity	1	1	0.031153
GO	HLA-B specific inhibitory MHC class I receptor activity	1	1	0.031153
GO	steryl-sulfatase activity	1	1	0.031153
GO	G0 to G1 transition	1	1	0.031153
GO	acetylcholinesterase activity	1	1	0.031153
GO	negative regulation of synaptic transmission, cholinergic	1	1	0.031153
GO	negative regulation of synaptic transmission	1	1	0.031153
GO	regulation of synaptic transmission, cholinergic	1	1	0.031153
GO	poly-glutamine tract binding	1	1	0.031153
GO	positive regulation of striated fast muscle contraction	1	1	0.031153
GO	X-opioid receptor activity	1	1	0.031153
GO	cytoplasmic exosome (RNase complex)	1	1	0.031153
GO	inositol biosynthetic process	1	1	0.031153
GO	inositol-3-phosphate synthase activity	1	1	0.031153
GO	intramolecular lyase activity	1	1	0.031153
GO	cytidylate kinase activity	1	1	0.031153
GO	anchored to external side of plasma membrane	1	1	0.031153
GO	intrinsic to external side of plasma membrane	1	1	0.031153
GO	gamma DNA polymerase complex	1	1	0.031153
GO	mitochondrial DNA metabolic process	1	1	0.031153
GO	mitochondrial DNA replication	1	1	0.031153
GO	dermatan sulfate biosynthetic process	1	1	0.031153
GO	dermatan sulfate metabolic process	1	1	0.031153
GO	glycolipid mannosyltransferase activity	1	1	0.031153
GO	tyrosyl-DNA phosphodiesterase activity	1	1	0.031153
GO	prolactin receptor activity	1	1	0.031153
GO	tyrosine phosphorylation of JAK2 protein	1	1	0.031153
GO	inositol pentakisphosphate 2-kinase activity	1	1	0.031153
GO	cation diffusion facilitator activity	1	1	0.031153
GO	electrochemical potential-driven transporter activity	1	1	0.031153
GO	negative regulation of acute inflammatory response to antigenic stimulus	1	1	0.031153
GO	negative regulation of acute inflammatory response	1	1	0.031153
GO	negative regulation of hypersensitivity	1	1	0.031153
GO	negative regulation of inflammatory response to antigenic stimulus	1	1	0.031153
GO	negative regulation of type IV hypersensitivity	1	1	0.031153
GO	regulation of antiviral response	1	1	0.031153
GO	regulation of type IV hypersensitivity	1	1	0.031153
GO	homoaconitate hydratase activity	1	1	0.031153
GO	TAP complex	1	1	0.031153
GO	pharyngeal system development	1	1	0.031153
GO	negative regulation of cardiac muscle cell proliferation	1	1	0.031153
GO	pericardium development	1	1	0.031153
GO	regulation of cardiac muscle cell proliferation	1	1	0.031153
GO	thromboxane-A synthase activity	1	1	0.031153
GO	ribosomal small subunit biogenesis and assembly	1	1	0.031153
GO	paranodal junction assembly	1	1	0.031153
GO	caudate nucleus development	1	1	0.031153
GO	putamen development	1	1	0.031153
GO	peroxisome targeting sequence binding	1	1	0.031153
GO	receptor activity	54	1340	0.0311905
GO	regulation of cell cycle	8	118	0.0313276
GO	integral to membrane	137	3801	0.031649
GO	apical plasma membrane	4	39	0.0324295
GO	ion binding	133	3683	0.032483
GO	voltage-gated cation channel activity	9	141	0.0325547
GO	cell communication	107	2900	0.0327831
GO	monovalent inorganic cation transport	15	284	0.0332753
GO	unspecific monooxygenase activity	3	23	0.0335294
GO	intrinsic to membrane	137	3814	0.0348253
GO	acid-amino acid ligase activity	10	166	0.0353495
GO	membrane part	151	4244	0.0354812
GO	metal ion binding	130	3608	0.0366061
GO	voltage-gated potassium channel activity	7	100	0.036707
GO	cyclin-dependent protein kinase inhibitor activity	2	10	0.0369415
GO	sensory perception of pain	2	10	0.0369415
GO	cell junction assembly	2	10	0.0369415
GO	cell junction organization	2	10	0.0369415
GO	fluid secretion	2	10	0.0369415
GO	RNA polymerase II transcription factor activity, enhancer binding	3	24	0.0374573
GO	detection of light stimulus	3	24	0.0374573
GO	detection of visible light	3	24	0.0374573
GO	cytoskeleton organization	6	81	0.0405953
GO	synaptic transmission	11	196	0.0436103
GO	actin cytoskeleton organization	5	62	0.0436683
GO	regulation of anti-apoptosis	2	11	0.0442357
GO	cAMP binding	2	11	0.0442357
GO	voltage-gated channel activity	10	173	0.0447585
GO	voltage-gated ion channel activity	10	173	0.0447585
GO	insulin receptor signaling pathway	3	26	0.0459821
GO	myosin complex	5	64	0.0489609
GO	membrane	167	4790	0.0504961
GO	intercellular junction	3	27	0.0505724
GO	proton transport	5	65	0.0517427
GO	nicotinic acetylcholine-gated receptor-channel complex	2	12	0.0520101
GO	nucleoside kinase activity	2	12	0.0520101
GO	hydrolase activity, acting on carbon-nitrogen (but not peptide) bonds, in linear amidines	2	12	0.0520101
GO	NLS-bearing substrate import into nucleus	2	12	0.0520101
GO	defense response to bacterium	5	66	0.054615
GO	hydrogen transport	5	66	0.054615
GO	polyol metabolic process	3	28	0.055376
GO	transmembrane receptor protein tyrosine kinase activity	5	67	0.0575779
GO	G1 phase	2	13	0.0602277
GO	glutathione metabolic process	2	13	0.0602277
GO	regulation of protein catabolic process	2	13	0.0602277
GO	sarcoplasmic reticulum	2	13	0.0602277
GO	cell soma	3	29	0.0603885
GO	detection of abiotic stimulus	3	29	0.0603885
GO	molecular transducer activity	66	1752	0.060684
GO	signal transducer activity	66	1752	0.060684
GO	N-acetylneuraminate metabolic process	1	2	0.061337
GO	N-acylmannosamine kinase activity	1	2	0.061337
GO	tryptophan-tRNA ligase activity	1	2	0.061337
GO	tryptophanyl-tRNA aminoacylation	1	2	0.061337
GO	Rab escort protein activity	1	2	0.061337
GO	Rab-protein geranylgeranyltransferase complex	1	2	0.061337
GO	ADP-ribosylarginine hydrolase activity	1	2	0.061337
GO	vitamin D metabolic process	1	2	0.061337
GO	monocyte activation	1	2	0.061337
GO	gap junction assembly	1	2	0.061337
GO	collagen type VI	1	2	0.061337
GO	aminoacyl-tRNA hydrolase activity	1	2	0.061337
GO	activation of pro-apoptotic gene products	1	2	0.061337
GO	rRNA catabolic process	1	2	0.061337
GO	coagulation factor IXa activity	1	2	0.061337
GO	coagulation factor XIa activity	1	2	0.061337
GO	GKAP/Homer scaffold activity	1	2	0.061337
GO	glial cell line-derived neurotrophic factor receptor activity	1	2	0.061337
GO	synaptic vesicle targeting	1	2	0.061337
GO	receptor internalization	1	2	0.061337
GO	glucose binding	1	2	0.061337
GO	interleukin-5 binding	1	2	0.061337
GO	interleukin-5 receptor activity	1	2	0.061337
GO	interleukin-5 receptor complex	1	2	0.061337
GO	negative regulator of basal transcription activity	1	2	0.061337
GO	acetylcholine catabolic process in synaptic cleft	1	2	0.061337
GO	acetylcholine catabolic process	1	2	0.061337
GO	laminin-1 binding	1	2	0.061337
GO	negative regulation of transmission of nerve impulse	1	2	0.061337
GO	molybdopterin synthase complex	1	2	0.061337
GO	nuclear exosome (RNase complex)	1	2	0.061337
GO	(S)-2-hydroxy-acid oxidase activity	1	2	0.061337
GO	oxidoreductase activity, acting on the CH-OH group of donors, oxygen as acceptor	1	2	0.061337
GO	polyol biosynthetic process	1	2	0.061337
GO	cuticle development	1	2	0.061337
GO	hydrogen peroxide biosynthetic process	1	2	0.061337
GO	syntrophin complex	1	2	0.061337
GO	gamma DNA-directed DNA polymerase activity	1	2	0.061337
GO	aryldialkylphosphatase activity	1	2	0.061337
GO	ornithine decarboxylase activator activity	1	2	0.061337
GO	inositol and derivative phosphorylation	1	2	0.061337
GO	regulation of proton transport	1	2	0.061337
GO	peptide:hydrogen symporter activity	1	2	0.061337
GO	proton-dependent peptide secondary active transmembrane transporter activity	1	2	0.061337
GO	regulation of acute inflammatory response to antigenic stimulus	1	2	0.061337
GO	regulation of hypersensitivity	1	2	0.061337
GO	regulation of inflammatory response to antigenic stimulus	1	2	0.061337
GO	cytosol to ER transport	1	2	0.061337
GO	tapasin binding	1	2	0.061337
GO	soft palate development	1	2	0.061337
GO	positive regulation of cardioblast differentiation	1	2	0.061337
GO	regulation of cardioblast differentiation	1	2	0.061337
GO	oocyte axis determination	1	2	0.061337
GO	mesonephros development	1	2	0.061337
GO	creatinase activity	1	2	0.061337
GO	amide transport	1	2	0.061337
GO	urea transporter activity	1	2	0.061337
GO	urea transport	1	2	0.061337
GO	processing of 20S pre-rRNA	1	2	0.061337
GO	neural nucleus development	1	2	0.061337
GO	synapse organization	3	30	0.0656051
GO	oxidoreductase activity, acting on peroxide as acceptor	3	30	0.0656051
GO	peroxidase activity	3	30	0.0656051
GO	ATPase activity, coupled to transmembrane movement of ions, phosphorylative mechanism	4	49	0.0657532
GO	ATPase activity, coupled to transmembrane movement of ions	4	49	0.0657532
GO	cell surface receptor linked signal transduction	44	1119	0.0665151
GO	AMP binding	2	14	0.0688536
GO	response to bacterium	5	71	0.0703314
GO	monooxygenase activity	6	94	0.0732416
GO	GPI anchor binding	7	117	0.0732689
GO	protein complex assembly	12	240	0.073425
GO	ribonucleotide biosynthetic process	5	72	0.0737437
GO	transmembrane receptor protein tyrosine kinase signaling pathway	8	141	0.0740848
GO	vasculogenesis	2	15	0.0778542
GO	nicotinic acetylcholine-activated cation-selective channel activity	2	15	0.0778542
GO	negative regulation of adenylate cyclase activity	2	15	0.0778542
GO	negative regulation of cyclase activity	2	15	0.0778542
GO	negative regulation of lyase activity	2	15	0.0778542
GO	signal transduction	94	2621	0.0781336
GO	regulation of mitotic cell cycle	4	52	0.0782436
GO	ligase activity, forming carbon-nitrogen bonds	10	192	0.0783872
GO	regulation of mitosis	3	33	0.082428
GO	dynein complex	3	33	0.082428
GO	kinase activity	30	741	0.0870335
GO	positive regulation of myeloid cell differentiation	2	16	0.0871982
GO	mitochondrial small ribosomal subunit	2	16	0.0871982
GO	organellar small ribosomal subunit	2	16	0.0871982
GO	kidney development	2	16	0.0871982
GO	antigen binding	3	34	0.088408
GO	peptide binding	8	147	0.0891946
GO	active transmembrane transporter activity	11	223	0.0902496
GO	UDP-N-acetylglucosamine metabolic process	1	3	0.0905821
GO	aminophospholipid transport	1	3	0.0905821
GO	sleep	1	3	0.0905821
GO	cell	1	3	0.0905821
GO	MP kinase activity	1	3	0.0905821
GO	apoptotic nuclear changes	1	3	0.0905821
GO	ncRNA catabolic process	1	3	0.0905821
GO	anion transporter activity	1	3	0.0905821
GO	epidermal growth factor receptor activity	1	3	0.0905821
GO	ErbB-3 class receptor binding	1	3	0.0905821
GO	MAP-kinase scaffold activity	1	3	0.0905821
GO	Wnt-protein binding	1	3	0.0905821
GO	alpha-amino-3-hydroxy-5-methyl-4-isoxazole propionate selective glutamate receptor activity	1	3	0.0905821
GO	postsynaptic density	1	3	0.0905821
GO	ribonuclease III activity	1	3	0.0905821
GO	neuroprotection	1	3	0.0905821
GO	metabotropic glutamate receptor signaling pathway	1	3	0.0905821
GO	CBM complex	1	3	0.0905821
GO	protein tyrosine kinase activator activity	1	3	0.0905821
GO	transmembrane receptor protein tyrosine kinase activator activity	1	3	0.0905821
GO	chaperone-mediated protein complex assembly	1	3	0.0905821
GO	disaccharide metabolic process	1	3	0.0905821
GO	inositol 1,4,5-triphosphate-sensitive calcium-release channel activity	1	3	0.0905821
GO	inhibitory MHC class I receptor activity	1	3	0.0905821
GO	re-entry into mitotic cell cycle	1	3	0.0905821
GO	embryonic hemopoiesis	1	3	0.0905821
GO	acetylcholine metabolic process	1	3	0.0905821
GO	cholinesterase activity	1	3	0.0905821
GO	laminin binding	1	3	0.0905821
GO	sodium ion homeostasis	1	3	0.0905821
GO	endochondral ossification	1	3	0.0905821
GO	Schwann cell differentiation	1	3	0.0905821
GO	regulation of catecholamine metabolic process	1	3	0.0905821
GO	regulation of dopamine metabolic process	1	3	0.0905821
GO	fatty acid alpha-oxidation	1	3	0.0905821
GO	xenobiotic transporter activity	1	3	0.0905821
GO	xenobiotic-transporting ATPase activity	1	3	0.0905821
GO	basal body	1	3	0.0905821
GO	negative regulation of cell motility	1	3	0.0905821
GO	melanin-concentrating hormone activity	1	3	0.0905821
GO	NAD(P)H oxidase activity	1	3	0.0905821
GO	response to cAMP	1	3	0.0905821
GO	base-excision repair, gap-filling	1	3	0.0905821
GO	arylesterase activity	1	3	0.0905821
GO	chondroitin 4-sulfotransferase activity	1	3	0.0905821
GO	succinate dehydrogenase activity	1	3	0.0905821
GO	response to zinc ion	1	3	0.0905821
GO	sodium ion transporter activity	1	3	0.0905821
GO	snRNA transcription	1	3	0.0905821
GO	negative regulation of leukocyte mediated immunity	1	3	0.0905821
GO	negative regulation of lymphocyte mediated immunity	1	3	0.0905821
GO	negative regulation of T cell mediated immunity	1	3	0.0905821
GO	regulation of acute inflammatory response	1	3	0.0905821
GO	response to protozoan	1	3	0.0905821
GO	induction of apoptosis by hormones	1	3	0.0905821
GO	induction of programmed cell death by hormones	1	3	0.0905821
GO	peptide antigen-transporting ATPase activity	1	3	0.0905821
GO	peptide-transporting ATPase activity	1	3	0.0905821
GO	embryonic viscerocranium morphogenesis	1	3	0.0905821
GO	alpha-actinin binding	1	3	0.0905821
GO	positive regulation of protein ubiquitination	1	3	0.0905821
GO	sensory perception of temperature stimulus	1	3	0.0905821
GO	thermoception	1	3	0.0905821
GO	thermoregulation	1	3	0.0905821
GO	X-Pro aminopeptidase activity	1	3	0.0905821
GO	positive regulation of osteoclast differentiation	1	3	0.0905821
GO	phosphatidate phosphatase activity	1	3	0.0905821
GO	sodium:bicarbonate symporter activity	1	3	0.0905821
GO	vesicle transport along microtubule	1	3	0.0905821
GO	retromer complex	1	3	0.0905821
GO	negative regulation of protein complex assembly	1	3	0.0905821
GO	actin filament-based process	5	77	0.0921225
GO	potassium channel activity	7	124	0.0929418
GO	response to abiotic stimulus	7	124	0.0929418
GO	detection of external stimulus	3	35	0.0945645
GO	system process	26	635	0.0956673
GO	homophilic cell adhesion	7	125	0.0959714
GO	response to radiation	5	78	0.0960565
GO	enzyme linked receptor protein signaling pathway	10	200	0.0962534
GO	cell projection	10	200	0.0962534
GO	enzyme activator activity	12	252	0.0966557
GO	neurotransmitter metabolic process	2	17	0.0968553
GO	cyclin-dependent protein kinase regulator activity	2	17	0.0968553
GO	protein serine/threonine kinase inhibitor activity	2	17	0.0968553
GO	nuclear ubiquitin ligase complex	2	17	0.0968553
GO	regulation of adenylate cyclase activity	2	17	0.0968553
GO	sulfuric ester hydrolase activity	2	17	0.0968553
GO	transport	79	2204	0.101822
GO	ribonucleotide metabolic process	5	80	0.104175
GO	response to light stimulus	4	58	0.106445
GO	blood vessel development	2	18	0.106797
GO	glutamate-gated ion channel activity	2	18	0.106797
GO	ionotropic glutamate receptor activity	2	18	0.106797
GO	glutamate signaling pathway	2	18	0.106797
GO	drug transporter activity	2	18	0.106797
GO	hematopoietin/interferon-class (D200-domain) cytokine receptor activity	2	18	0.106797
GO	cytokine receptor activity	3	37	0.107382
GO	transmembrane receptor protein kinase activity	5	81	0.108358
GO	calmodulin binding	7	129	0.108628
GO	establishment of localization	79	2217	0.111714
GO	positive regulation of transcription from RNA polymerase II promoter	7	130	0.111925
GO	induction of apoptosis by extracellular signals	3	38	0.114031
GO	ion channel complex	7	131	0.115274
GO	intrinsic to plasma membrane	39	1026	0.115667
GO	positive regulation of cell projection organization	2	19	0.116997
GO	glucose transport	2	19	0.116997
GO	DNA damage checkpoint	2	19	0.116997
GO	acetylcholine binding	2	19	0.116997
GO	RNA methyltransferase activity	2	19	0.116997
GO	vasculature development	2	19	0.116997
GO	adenyl ribonucleotide binding	47	1264	0.118183
GO	glutamate carboxypeptidase II activity	1	4	0.118917
GO	positive regulation of axon extension	1	4	0.118917
GO	Rab-protein geranylgeranyltransferase activity	1	4	0.118917
GO	COPI-coated vesicle	1	4	0.118917
GO	nucleoside salvage	1	4	0.118917
GO	purine ribonucleoside salvage	1	4	0.118917
GO	purine salvage	1	4	0.118917
GO	nucleus organization	1	4	0.118917
GO	amino acid and derivative metabolic process	1	4	0.118917
GO	positive regulation of MAPK activity	1	4	0.118917
GO	protein-arginine deiminase activity	1	4	0.118917
GO	long-term memory	1	4	0.118917
GO	inositol-1,4,5-triphosphate receptor activity	1	4	0.118917
GO	ethanolamine and derivative metabolic process	1	4	0.118917
GO	negative regulation of neurological system process	1	4	0.118917
GO	neurotrophin binding	1	4	0.118917
GO	regulation of cellular amine metabolic process	1	4	0.118917
GO	platelet-derived growth factor receptor binding	1	4	0.118917
GO	substrate-bound cell migration	1	4	0.118917
GO	phosphodiesterase I activity	1	4	0.118917
GO	multidrug transporter activity	1	4	0.118917
GO	delta DNA polymerase activity	1	4	0.118917
GO	DNA polymerase complex	1	4	0.118917
GO	transposase activity	1	4	0.118917
GO	establishment of mitochondrion localization	1	4	0.118917
GO	integral to mitochondrial outer membrane	1	4	0.118917
GO	mitochondrion localization, microtubule-mediated	1	4	0.118917
GO	mitochondrion transport along microtubule	1	4	0.118917
GO	calcineurin complex	1	4	0.118917
GO	transmembrane receptor protein tyrosine kinase activation (dimerization)	1	4	0.118917
GO	embryonic heart tube development	1	4	0.118917
GO	platelet activating factor receptor activity	1	4	0.118917
GO	zinc ion transporter activity	1	4	0.118917
GO	calcium:sodium antiporter activity	1	4	0.118917
GO	solute:hydrogen symporter activity	1	4	0.118917
GO	negative regulation of immune effector process	1	4	0.118917
GO	negative T cell selection	1	4	0.118917
GO	negative thymic T cell selection	1	4	0.118917
GO	positive regulation of tumor necrosis factor biosynthetic process	1	4	0.118917
GO	uropod	1	4	0.118917
GO	oligopeptide transporter activity	1	4	0.118917
GO	arm morphogenesis	1	4	0.118917
GO	embryonic arm morphogenesis	1	4	0.118917
GO	muscle thin filament tropomyosin	1	4	0.118917
GO	actinin binding	1	4	0.118917
GO	myofibril assembly	1	4	0.118917
GO	chemosensory behavior	1	4	0.118917
GO	creatine metabolic process	1	4	0.118917
GO	folic acid transporter activity	1	4	0.118917
GO	leading edge	1	4	0.118917
GO	[heparan sulfate]-glucosamine N-sulfotransferase activity	1	4	0.118917
GO	heparan sulfate proteoglycan biosynthetic process	1	4	0.118917
GO	negative regulation of antigen receptor-mediated signaling pathway	1	4	0.118917
GO	negative regulation of T cell receptor signaling pathway	1	4	0.118917
GO	sensory perception of light stimulus	9	183	0.119088
GO	visual perception	9	183	0.119088
GO	sulfotransferase activity	3	39	0.120831
GO	protein homodimerization activity	7	133	0.122128
GO	cognition	19	457	0.124768
GO	microsome	7	134	0.125632
GO	synapse	5	85	0.125885
GO	hydrolase activity, acting on acid anhydrides	27	686	0.127195
GO	carbohydrate kinase activity	2	20	0.127428
GO	hexose transport	2	20	0.127428
GO	monosaccharide transport	2	20	0.127428
GO	Golgi trans face	2	20	0.127428
GO	myelination	2	20	0.127428
GO	ATP-dependent RNA helicase activity	2	20	0.127428
GO	cyclic nucleotide binding	2	20	0.127428
GO	tumor necrosis factor receptor binding	2	20	0.127428
GO	extracellular structure organization	3	40	0.127776
GO	phosphotransferase activity, alcohol group as acceptor	25	630	0.129472
GO	adenyl nucleotide binding	49	1334	0.129635
GO	transcriptional repressor activity	5	86	0.13046
GO	protein tyrosine kinase activity	5	86	0.13046
GO	electron transport	13	294	0.130986
GO	Golgi apparatus	9	188	0.133954
GO	vesicular fraction	7	137	0.136444
GO	integral to plasma membrane	38	1014	0.13713
GO	neurological system process	19	464	0.138014
GO	excitatory extracellular ligand-gated ion channel activity	2	21	0.138067
GO	response to hypoxia	2	21	0.138067
GO	glutamate receptor activity	2	21	0.138067
GO	RNA-dependent ATPase activity	2	21	0.138067
GO	tumor necrosis factor receptor superfamily binding	2	21	0.138067
GO	coated vesicle	4	64	0.138551
GO	sulfur metabolic process	4	64	0.138551
GO	microtubule-based process	7	138	0.140146
GO	regulation of anatomical structure morphogenesis	6	113	0.141348
GO	regulation of cell cycle process	3	42	0.142075
GO	ATP biosynthetic process	3	42	0.142075
GO	actin cytoskeleton organization and biogenesis	5	89	0.144622
GO	anaphase	1	5	0.146371
GO	mitotic anaphase	1	5	0.146371
GO	G2 phase of mitotic cell cycle	1	5	0.146371
GO	G2 phase	1	5	0.146371
GO	regulation of macrophage activation	1	5	0.146371
GO	malate metabolic process	1	5	0.146371
GO	axonal fasciculation	1	5	0.146371
GO	transmembrane-ephrin receptor activity	1	5	0.146371
GO	N-acetylglucosamine 6-O-sulfotransferase activity	1	5	0.146371
GO	endomembrane system	1	5	0.146371
GO	phosphoinositide 3-kinase regulator activity	1	5	0.146371
GO	profilin binding	1	5	0.146371
GO	receptor guanylyl cyclase signaling pathway	1	5	0.146371
GO	receptor tyrosine kinase binding	1	5	0.146371
GO	3-beta-hydroxy-delta5-steroid dehydrogenase activity	1	5	0.146371
GO	extracellular matrix binding	1	5	0.146371
GO	osteoblast development	1	5	0.146371
GO	molybdopterin cofactor biosynthetic process	1	5	0.146371
GO	molybdopterin cofactor metabolic process	1	5	0.146371
GO	Mo-molybdopterin cofactor biosynthetic process	1	5	0.146371
GO	Mo-molybdopterin cofactor metabolic process	1	5	0.146371
GO	cell projection biogenesis	1	5	0.146371
GO	uridine kinase activity	1	5	0.146371
GO	oxidoreductase activity, acting on NADH or NADPH, with oxygen as acceptor	1	5	0.146371
GO	intrinsic to mitochondrial outer membrane	1	5	0.146371
GO	3'-phosphoadenosine 5'-phosphosulfate binding	1	5	0.146371
GO	chondroitin sulfotransferase activity	1	5	0.146371
GO	ornithine decarboxylase regulator activity	1	5	0.146371
GO	DNA synthesis during DNA repair	1	5	0.146371
GO	phototransduction, visible light	1	5	0.146371
GO	carbohydrate phosphorylation	1	5	0.146371
GO	zinc ion homeostasis	1	5	0.146371
GO	regulation of tumor necrosis factor biosynthetic process	1	5	0.146371
GO	regulation of tumor necrosis factor production	1	5	0.146371
GO	phosphate binding	1	5	0.146371
GO	parathyroid gland development	1	5	0.146371
GO	regulation of protein ubiquitination	1	5	0.146371
GO	protein self-association	1	5	0.146371
GO	metalloexopeptidase activity	1	5	0.146371
GO	phosphagen metabolic process	1	5	0.146371
GO	glycerophosphodiester phosphodiesterase activity	1	5	0.146371
GO	heparan sulfate sulfotransferase activity	1	5	0.146371
GO	retrograde transport, endosome to Golgi	1	5	0.146371
GO	positive regulation of pseudopodium formation	1	5	0.146371
GO	regulation of pseudopodium formation	1	5	0.146371
GO	motor activity	7	140	0.147695
GO	Rho GTPase activator activity	2	22	0.148891
GO	DNA integrity checkpoint	2	22	0.148891
GO	mediator complex	2	22	0.148891
GO	regulation of catabolic process	2	22	0.148891
GO	peptide transport	2	22	0.148891
GO	antioxidant activity	3	43	0.149416
GO	ATP-dependent helicase activity	5	91	0.154415
GO	purine NTP-dependent helicase activity	5	91	0.154415
GO	plasma membrane part	54	1509	0.158297
GO	N-acetylglucosamine metabolic process	2	23	0.159878
GO	detection of light stimulus involved in sensory perception	2	23	0.159878
GO	detection of light stimulus involved in visual perception	2	23	0.159878
GO	detection of stimulus involved in sensory perception	2	23	0.159878
GO	phototransduction	2	23	0.159878
GO	small ribosomal subunit	2	23	0.159878
GO	regulation of cell morphogenesis	4	68	0.16185
GO	protein kinase activity	21	534	0.163664
GO	positive regulation of cellular component organization	3	45	0.164448
GO	synaptic vesicle	3	45	0.164448
GO	pyrophosphatase activity	26	680	0.165293
GO	actin binding	11	253	0.16795
GO	microtubule-based movement	5	94	0.1696
GO	hydrolase activity, acting on acid anhydrides, in phosphorus-containing anhydrides	26	683	0.170746
GO	glucosamine metabolic process	2	24	0.171007
GO	myosin II complex	2	24	0.171007
GO	RNA catabolic process	2	24	0.171007
GO	sulfur compound biosynthetic process	2	24	0.171007
GO	flagellum	2	24	0.171007
GO	ATP binding	45	1248	0.1712
GO	regulation of neurotransmitter levels	3	46	0.172126
GO	actin filament organization	3	46	0.172126
GO	extracellular ligand-gated ion channel activity	3	46	0.172126
GO	transferase activity, transferring sulfur-containing groups	3	46	0.172126
GO	alpha(1,3)-fucosyltransferase activity	1	6	0.172971
GO	protein geranylgeranyltransferase activity	1	6	0.172971
GO	defense response to Gram-positive bacterium	1	6	0.172971
GO	positive regulation of phagocytosis	1	6	0.172971
GO	regulation of phagocytosis	1	6	0.172971
GO	malate dehydrogenase activity	1	6	0.172971
GO	SAP kinase activity	1	6	0.172971
GO	neuron adhesion	1	6	0.172971
GO	histone acetyltransferase binding	1	6	0.172971
GO	tachykinin signaling pathway	1	6	0.172971
GO	G-protein coupled receptor kinase activity	1	6	0.172971
GO	DNA replication factor A complex	1	6	0.172971
GO	steroid delta-isomerase activity	1	6	0.172971
GO	calcium-release channel activity	1	6	0.172971
GO	traversing start control point of mitotic cell cycle	1	6	0.172971
GO	molybdenum ion binding	1	6	0.172971
GO	mitotic spindle checkpoint	1	6	0.172971
GO	nucleotide diphosphatase activity	1	6	0.172971
GO	transposition, DNA-mediated	1	6	0.172971
GO	transposition	1	6	0.172971
GO	integral to mitochondrial membrane	1	6	0.172971
GO	regulation of epithelial cell differentiation	1	6	0.172971
GO	calcium:cation antiporter activity	1	6	0.172971
GO	cardiac inotropy	1	6	0.172971
GO	lymphocyte costimulation	1	6	0.172971
GO	negative regulation of adaptive immune response based on somatic recombination of immune receptors built from immunoglobulin superfamily domains	1	6	0.172971
GO	negative regulation of adaptive immune response	1	6	0.172971
GO	T cell costimulation	1	6	0.172971
GO	antigen processing and presentation of endogenous peptide antigen via MHC class I	1	6	0.172971
GO	antigen processing and presentation of endogenous peptide antigen	1	6	0.172971
GO	response to pH	1	6	0.172971
GO	metanephros development	1	6	0.172971
GO	sex chromatin	1	6	0.172971
GO	folic acid transport	1	6	0.172971
GO	aspartic-type endopeptidase activity	1	6	0.172971
GO	aspartic-type peptidase activity	1	6	0.172971
GO	5'-nucleotidase activity	1	6	0.172971
GO	actin cytoskeleton reorganization	1	6	0.172971
GO	positive regulation of myeloid leukocyte differentiation	1	6	0.172971
GO	35S primary transcript processing	1	6	0.172971
GO	lipid phosphatase activity	1	6	0.172971
GO	LIM domain binding	1	6	0.172971
GO	axoneme	1	6	0.172971
GO	nucleoside-triphosphatase activity	25	655	0.173092
GO	GTPase activator activity	8	173	0.173129
GO	nucleotide binding	66	1888	0.175185
GO	ATP metabolic process	3	47	0.179904
GO	antiporter activity	3	47	0.179904
GO	glycosaminoglycan metabolic process	3	47	0.179904
GO	positive regulation of cell differentiation	4	71	0.180188
GO	axon ensheathment	2	25	0.182259
GO	ensheathment of neurons	2	25	0.182259
GO	regulation of MAPKKK cascade	2	25	0.182259
GO	icosanoid biosynthetic process	2	25	0.182259
GO	epithelial cell differentiation	2	25	0.182259
GO	voltage-gated calcium channel activity	2	25	0.182259
GO	solute:cation antiporter activity	2	25	0.182259
GO	small conjugating protein ligase activity	7	149	0.183911
GO	potassium ion transport	7	149	0.183911
GO	electron carrier activity	5	97	0.185339
GO	neuron projection	4	72	0.18645
GO	regulation of Ras GTPase activity	3	48	0.187775
GO	aminoglycan metabolic process	3	48	0.187775
GO	sensory perception	17	430	0.188678
GO	ubiquitin-protein ligase activity	6	124	0.190533
GO	ligand-gated channel activity	4	73	0.19278
GO	ligand-gated ion channel activity	4	73	0.19278
GO	biopolymer biosynthetic process	62	1781	0.193375
GO	cellular biopolymer biosynthetic process	62	1781	0.193375
GO	regulation of Wnt receptor signaling pathway	2	26	0.193616
GO	SH3/SH2 adaptor activity	3	49	0.195733
GO	lipid modification	3	49	0.195733
GO	dioxygenase activity	3	49	0.195733
GO	oxidoreductase activity, acting on single donors with incorporation of molecular oxygen, incorporation of two atoms of oxygen	3	49	0.195733
GO	negative regulation of cell communication	5	99	0.196116
GO	cell-cell signaling	19	491	0.196216
GO	dipeptidyl-peptidase IV activity	1	7	0.198743
GO	lipopolysaccharide biosynthetic process	1	7	0.198743
GO	racemase and epimerase activity, acting on carbohydrates and derivatives	1	7	0.198743
GO	chromosome organization and biogenesis	1	7	0.198743
GO	N-glycan processing	1	7	0.198743
GO	lysozyme activity	1	7	0.198743
GO	peptidoglycan catabolic process	1	7	0.198743
GO	AP-1 adaptor complex	1	7	0.198743
GO	cellular metabolic compound salvage	1	7	0.198743
GO	positive regulation of erythrocyte differentiation	1	7	0.198743
GO	sterol transporter activity	1	7	0.198743
GO	filopodium formation	1	7	0.198743
GO	microspike assembly	1	7	0.198743
GO	signal complex formation	1	7	0.198743
GO	lipoxygenase activity	1	7	0.198743
GO	response to mechanical stimulus	1	7	0.198743
GO	gamma-glutamyltransferase activity	1	7	0.198743
GO	glutathione biosynthetic process	1	7	0.198743
GO	fear response	1	7	0.198743
GO	drug:hydrogen antiporter activity	1	7	0.198743
GO	tetracycline transport	1	7	0.198743
GO	tetracycline:hydrogen antiporter activity	1	7	0.198743
GO	melanocortin receptor activity	1	7	0.198743
GO	negative regulation of protein catabolic process	1	7	0.198743
GO	embryonic organ development	1	7	0.198743
GO	autophagic vacuole	1	7	0.198743
GO	regulation of epidermis development	1	7	0.198743
GO	opioid receptor activity	1	7	0.198743
GO	proton-transporting ATP synthase complex, catalytic core F(1)	1	7	0.198743
GO	proton-transporting two-sector ATPase complex, catalytic domain	1	7	0.198743
GO	superoxide release	1	7	0.198743
GO	chondroitin sulfate biosynthetic process	1	7	0.198743
GO	chondroitin sulfate metabolic process	1	7	0.198743
GO	regulation of DNA replication initiation	1	7	0.198743
GO	tube development	1	7	0.198743
GO	transcription factor TFIIH complex	1	7	0.198743
GO	angiotensin receptor activity	1	7	0.198743
GO	angiotensin type II receptor activity	1	7	0.198743
GO	sarcolemma	1	7	0.198743
GO	regulation of T cell mediated immunity	1	7	0.198743
GO	germ cell migration	1	7	0.198743
GO	signal peptide processing	1	7	0.198743
GO	Ras GTPase activator activity	4	74	0.199177
GO	positive regulation of transcription	11	263	0.199451
GO	positive regulation of gene expression	11	264	0.202737
GO	extrinsic to membrane	3	50	0.203771
GO	oxidoreductase activity, acting on single donors with incorporation of molecular oxygen	3	50	0.203771
GO	nuclear hormone receptor binding	3	50	0.203771
GO	transaminase activity	2	27	0.205059
GO	fatty acid oxidation	2	27	0.205059
GO	lipid oxidation	2	27	0.205059
GO	striated muscle contraction	2	27	0.205059
GO	protein import into nucleus	2	27	0.205059
GO	steroid metabolic process	7	154	0.20548
GO	negative regulation of transcription	11	265	0.206047
GO	sensory perception of smell	5	101	0.207104
GO	hydrolase activity	67	1948	0.210344
GO	rRNA metabolic process	3	51	0.211885
GO	hemopoietic or lymphoid organ development	3	51	0.211885
GO	nucleotide biosynthetic process	6	129	0.214804
GO	cellular macromolecule biosynthetic process	62	1798	0.215159
GO	cellular biosynthetic process	78	2292	0.215911
GO	negative regulation of gene expression	11	268	0.216113
GO	learning or memory	2	28	0.216573
GO	serine esterase activity	2	28	0.216573
GO	protein serine/threonine phosphatase activity	2	28	0.216573
GO	nuclear import	2	28	0.216573
GO	positive regulation of transcription, DNA-dependent	9	212	0.217316
GO	identical protein binding	12	297	0.217893
GO	sodium ion transport	5	103	0.218289
GO	kinase regulator activity	4	77	0.218735
GO	macromolecule biosynthetic process	62	1801	0.219132
GO	steroid hormone receptor activity	3	52	0.220067
GO	exonuclease activity	3	52	0.220067
GO	positive regulation of RNA metabolic process	9	213	0.221168
GO	lipopolysaccharide metabolic process	1	8	0.223714
GO	focal adhesion formation	1	8	0.223714
GO	mannosyl-oligosaccharide 1,2-alpha-mannosidase activity	1	8	0.223714
GO	protein prenyltransferase activity	1	8	0.223714
GO	purine nucleoside metabolic process	1	8	0.223714
GO	purine ribonucleoside metabolic process	1	8	0.223714
GO	MAP kinase kinase activity	1	8	0.223714
GO	protein serine/threonine/tyrosine kinase activity	1	8	0.223714
GO	catecholamine biosynthetic process	1	8	0.223714
GO	cytoplasmic dynein complex	1	8	0.223714
GO	two-component sensor activity	1	8	0.223714
GO	kinesin binding	1	8	0.223714
GO	protein amino acid sulfation	1	8	0.223714
GO	sulfation	1	8	0.223714
GO	kainate selective glutamate receptor activity	1	8	0.223714
GO	antibiotic transporter activity	1	8	0.223714
GO	tetracycline transporter activity	1	8	0.223714
GO	protein kinase activator activity	1	8	0.223714
GO	receptor activator activity	1	8	0.223714
GO	amyloid precursor protein metabolic process	1	8	0.223714
GO	basal lamina	1	8	0.223714
GO	lymph node development	1	8	0.223714
GO	antigen processing and presentation of endogenous antigen	1	8	0.223714
GO	MHC class I protein binding	1	8	0.223714
GO	thymus development	1	8	0.223714
GO	embryonic forelimb morphogenesis	1	8	0.223714
GO	transforming growth factor beta receptor binding	1	8	0.223714
GO	retinol binding	1	8	0.223714
GO	nucleotidase activity	1	8	0.223714
GO	proteoglycan biosynthetic process	1	8	0.223714
GO	snoRNA binding	1	8	0.223714
GO	regulation of T cell receptor signaling pathway	1	8	0.223714
GO	fusion of sperm to egg plasma membrane	1	8	0.223714
GO	macrophage differentiation	1	8	0.223714
GO	peptide receptor activity, G-protein coupled	5	104	0.223951
GO	positive regulation of macromolecule biosynthetic process	12	300	0.227666
GO	nucleoside metabolic process	2	29	0.228142
GO	actin filament binding	2	29	0.228142
GO	solute:solute antiporter activity	2	29	0.228142
GO	intracellular receptor-mediated signaling pathway	3	53	0.228312
GO	purine nucleoside triphosphate biosynthetic process	3	53	0.228312
GO	purine ribonucleoside triphosphate biosynthetic process	3	53	0.228312
GO	hormone receptor binding	3	53	0.228312
GO	transcription	49	1413	0.234906
GO	ribonucleoside triphosphate biosynthetic process	3	54	0.236614
GO	positive regulation of nucleobase, nucleoside, nucleotide and nucleic acid metabolic process	11	274	0.236832
GO	nucleoside phosphate metabolic process	8	189	0.237578
GO	nucleotide metabolic process	8	189	0.237578
GO	transition metal ion binding	82	2435	0.238661
GO	amino sugar metabolic process	2	30	0.239752
GO	RNA helicase activity	2	30	0.239752
GO	steroid hormone receptor binding	2	30	0.239752
GO	cell activation	7	162	0.241823
GO	ligand-dependent nuclear receptor activity	3	55	0.244967
GO	ribonuclease activity	3	55	0.244967
GO	cell surface	4	81	0.245554
GO	Wnt receptor signaling pathway	4	81	0.245554
GO	oxidoreductase activity, acting on paired donors, with incorporation or reduction of molecular oxygen	5	108	0.247014
GO	peptide receptor activity	5	108	0.247014
GO	microtubule nucleation	1	9	0.247907
GO	Ran GTPase binding	1	9	0.247907
GO	fucose catabolic process	1	9	0.247907
GO	L-fucose catabolic process	1	9	0.247907
GO	L-fucose metabolic process	1	9	0.247907
GO	channel or pore class transporter activity	1	9	0.247907
GO	acrosome	1	9	0.247907
GO	anchoring collagen	1	9	0.247907
GO	dolichyl-diphosphooligosaccharide-protein glycotransferase activity	1	9	0.247907
GO	oligosaccharyl transferase complex	1	9	0.247907
GO	regulation of Cdc42 GTPase activity	1	9	0.247907
GO	negative regulation of BMP signaling pathway	1	9	0.247907
GO	ciliary or flagellar motility	1	9	0.247907
GO	protein kinase A binding	1	9	0.247907
GO	regulation of striated muscle contraction	1	9	0.247907
GO	hydrogen peroxide catabolic process	1	9	0.247907
GO	hydrogen peroxide metabolic process	1	9	0.247907
GO	mannosyltransferase activity	1	9	0.247907
GO	heterophilic cell adhesion	1	9	0.247907
GO	signalosome complex	1	9	0.247907
GO	negative regulation of defense response	1	9	0.247907
GO	negative regulation of immune response	1	9	0.247907
GO	negative regulation of inflammatory response	1	9	0.247907
GO	thymic T cell selection	1	9	0.247907
GO	peptide antigen binding	1	9	0.247907
GO	forelimb morphogenesis	1	9	0.247907
GO	actomyosin structure organization	1	9	0.247907
GO	cytoskeletal anchoring	1	9	0.247907
GO	vitamin transporter activity	1	9	0.247907
GO	bone resorption	1	9	0.247907
GO	filopodium	1	9	0.247907
GO	purine ribonucleotide binding	54	1577	0.250816
GO	ribonucleotide binding	54	1577	0.250816
GO	positive regulation of cellular biosynthetic process	12	307	0.251129
GO	regulation of synaptic transmission	2	31	0.251389
GO	sodium channel activity	2	31	0.251389
GO	biosynthetic process	79	2352	0.251487
GO	extracellular matrix part	4	82	0.252371
GO	cytokine binding	4	82	0.252371
GO	contractile fiber part	3	56	0.253366
GO	nucleoside triphosphate biosynthetic process	3	56	0.253366
GO	organ development	15	396	0.255044
GO	positive regulation of biosynthetic process	12	309	0.25799
GO	protein binding, bridging	4	83	0.259226
GO	leukocyte activation	6	138	0.260881
GO	axon guidance	3	57	0.261805
GO	protein kinase inhibitor activity	2	32	0.263039
GO	regulation of muscle contraction	2	32	0.263039
GO	response to organic substance	2	32	0.263039
GO	nuclear chromosome	2	32	0.263039
GO	nucleolus	5	111	0.264696
GO	cytoskeleton-dependent intracellular transport	5	111	0.264696
GO	potassium channel complex	4	84	0.266118
GO	voltage-gated potassium channel complex	4	84	0.266118
GO	purine nucleotide binding	56	1649	0.266482
GO	plasma membrane	23	639	0.266974
GO	RNA binding	22	609	0.267214
GO	clathrin-coated vesicle	3	58	0.270279
GO	purine ribonucleoside triphosphate metabolic process	3	58	0.270279
GO	occluding junction	3	58	0.270279
GO	tight junction	3	58	0.270279
GO	G1 phase of mitotic cell cycle	1	10	0.271348
GO	mannosyl-oligosaccharide mannosidase activity	1	10	0.271348
GO	COPI vesicle coat	1	10	0.271348
GO	sperm-egg recognition	1	10	0.271348
GO	dicarboxylic acid metabolic process	1	10	0.271348
GO	neurite development	1	10	0.271348
GO	peptidyl-asparagine modification	1	10	0.271348
GO	protein amino acid N-linked glycosylation via asparagine	1	10	0.271348
GO	mitotic spindle organization and biogenesis	1	10	0.271348
GO	regulation of Rho GTPase activity	1	10	0.271348
GO	regulation of BMP signaling pathway	1	10	0.271348
GO	glucose transporter activity	1	10	0.271348
GO	intracellular ligand-gated ion channel activity	1	10	0.271348
GO	protein stabilization	1	10	0.271348
GO	hydrogen ion transporter activity	1	10	0.271348
GO	mitochondrial proton-transporting ATP synthase complex	1	10	0.271348
GO	proton-transporting ATP synthase complex	1	10	0.271348
GO	DNA-dependent DNA replication	1	10	0.271348
GO	heart looping	1	10	0.271348
GO	heart morphogenesis	1	10	0.271348
GO	C-X-C chemokine receptor activity	1	10	0.271348
GO	prostaglandin biosynthetic process	1	10	0.271348
GO	prostanoid biosynthetic process	1	10	0.271348
GO	estrogen receptor signaling pathway	1	10	0.271348
GO	heparan sulfate proteoglycan metabolic process	1	10	0.271348
GO	inorganic anion exchanger activity	1	10	0.271348
GO	regulation of antigen receptor-mediated signaling pathway	1	10	0.271348
GO	vitamin D receptor binding	1	10	0.271348
GO	regulation of GTPase activity	4	85	0.273044
GO	sodium ion binding	4	85	0.273044
GO	transferase activity, transferring phosphorus-containing groups	30	854	0.273574
GO	cell cycle checkpoint	2	33	0.274692
GO	protein amino acid ADP-ribosylation	2	33	0.274692
GO	transferase activity, transferring nitrogenous groups	2	33	0.274692
GO	protein serine/threonine phosphatase complex	2	33	0.274692
GO	positive regulation of macromolecule metabolic process	13	344	0.277293
GO	regulation of cell adhesion	3	59	0.278783
GO	purine nucleoside triphosphate metabolic process	3	59	0.278783
GO	ribonucleoside triphosphate metabolic process	3	59	0.278783
GO	nucleobase, nucleoside, nucleotide and nucleic acid metabolic process	80	2405	0.279831
GO	extracellular matrix structural constituent	4	86	0.279999
GO	regulation of cell projection organization	2	34	0.286334
GO	basement membrane	2	34	0.286334
GO	germ cell development	2	34	0.286334
GO	negative regulation of cellular process	30	860	0.286468
GO	molecular adaptor activity	3	60	0.287312
GO	negative regulation of nucleobase, nucleoside, nucleotide and nucleic acid metabolic process	11	288	0.287814
GO	nucleobase, nucleoside and nucleotide metabolic process	8	201	0.290503
GO	nucleotide-sugar metabolic process	1	11	0.294059
GO	racemase and epimerase activity	1	11	0.294059
GO	positive regulation of endocytosis	1	11	0.294059
GO	AP-type membrane coat adaptor complex	1	11	0.294059
GO	clathrin adaptor complex	1	11	0.294059
GO	wound healing	1	11	0.294059
GO	ribonucleoside metabolic process	1	11	0.294059
GO	regulation of erythrocyte differentiation	1	11	0.294059
GO	tRNA methyltransferase activity	1	11	0.294059
GO	oligosaccharyl transferase activity	1	11	0.294059
GO	mammary gland development	1	11	0.294059
GO	vesicle targeting	1	11	0.294059
GO	receptor metabolic process	1	11	0.294059
GO	cGMP biosynthetic process	1	11	0.294059
GO	steroid catabolic process	1	11	0.294059
GO	negative regulation of catabolic process	1	11	0.294059
GO	biogenic amine catabolic process	1	11	0.294059
GO	aromatic compound biosynthetic process	1	11	0.294059
GO	pteridine and derivative biosynthetic process	1	11	0.294059
GO	phosphatidylinositol 3-kinase activity	1	11	0.294059
GO	response to ionizing radiation	1	11	0.294059
GO	3'-5'-exoribonuclease activity	1	11	0.294059
GO	exosome (RNase complex)	1	11	0.294059
GO	FMN binding	1	11	0.294059
GO	anchored to membrane	1	11	0.294059
GO	anchored to plasma membrane	1	11	0.294059
GO	response to hydrogen peroxide	1	11	0.294059
GO	protein kinase C binding	1	11	0.294059
GO	C-X-C chemokine binding	1	11	0.294059
GO	zinc ion transport	1	11	0.294059
GO	protein polyubiquitination	1	11	0.294059
GO	histone acetylation	1	11	0.294059
GO	PcG protein complex	1	11	0.294059
GO	cofactor transporter activity	1	11	0.294059
GO	cofactor transport	1	11	0.294059
GO	retinal binding	1	11	0.294059
GO	anion exchanger activity	1	11	0.294059
GO	bicarbonate transmembrane transporter activity	1	11	0.294059
GO	chloride transmembrane transporter activity	1	11	0.294059
GO	positive regulation of cellular metabolic process	13	349	0.294326
GO	hydrolase activity, acting on glycosyl bonds	5	116	0.294753
GO	potassium ion binding	5	116	0.294753
GO	detection of stimulus	3	61	0.29586
GO	regulation of transmission of nerve impulse	2	35	0.297957
GO	ruffle	2	35	0.297957
GO	proton-transporting two-sector ATPase complex	2	35	0.297957
GO	negative regulation of immune system process	2	35	0.297957
GO	cytoplasmic vesicle	6	145	0.298342
GO	negative regulation of cell proliferation	8	203	0.299606
GO	lymphocyte activation	5	117	0.300836
GO	catalytic activity	150	4629	0.30222
GO	vesicle	6	146	0.30378
GO	carboxylesterase activity	3	62	0.304423
GO	protein-tyrosine kinase activity	5	118	0.306938
GO	cation channel complex	5	118	0.306938
GO	cell-cell junction	4	90	0.308066
GO	cell cycle phase	8	205	0.308773
GO	G-protein coupled receptor protein signaling pathway	21	595	0.309283
GO	kinase inhibitor activity	2	36	0.309549
GO	carbohydrate transport	2	36	0.309549
GO	sugar porter activity	2	36	0.309549
GO	regulation of neurological system process	2	36	0.309549
GO	endoribonuclease activity	2	36	0.309549
GO	hydrolase activity, hydrolyzing O-glycosyl compounds	4	91	0.31513
GO	olfactory receptor activity	4	91	0.31513
GO	regulation of axon extension	1	12	0.316064
GO	G2/M transition of mitotic cell cycle	1	12	0.316064
GO	cell wall catabolic process	1	12	0.316064
GO	receptor signaling protein tyrosine kinase activity	1	12	0.316064
GO	axonemal dynein complex	1	12	0.316064
GO	protein phosphatase binding	1	12	0.316064
GO	drug transport	1	12	0.316064
GO	kinase activator activity	1	12	0.316064
GO	protein N-terminus binding	1	12	0.316064
GO	regulation of ion transport	1	12	0.316064
GO	negative regulation of response to external stimulus	1	12	0.316064
GO	T cell selection	1	12	0.316064
GO	myosin binding	1	12	0.316064
GO	response to heat	1	12	0.316064
GO	pyridoxal phosphate binding	1	12	0.316064
GO	gastrulation (sensu Mammalia)	1	12	0.316064
GO	anion:anion antiporter activity	1	12	0.316064
GO	cytoskeletal part	19	538	0.320017
GO	negative regulation of cell growth	2	37	0.321101
GO	amine binding	2	37	0.321101
GO	regulation of myeloid cell differentiation	2	37	0.321101
GO	gland development	2	37	0.321101
GO	ATP synthesis coupled proton transport	2	37	0.321101
GO	energy coupled proton transport, down electrochemical gradient	2	37	0.321101
GO	regulation of Rab GTPase activity	2	37	0.321101
GO	protein kinase regulator activity	3	64	0.321576
GO	nucleoside triphosphate metabolic process	3	64	0.321576
GO	purine ribonucleotide biosynthetic process	3	64	0.321576
GO	cell-cell adhesion	9	238	0.324504
GO	zinc ion binding	67	2030	0.325217
GO	rhodopsin-like receptor activity	9	239	0.328848
GO	inorganic cation transmembrane transporter activity	4	93	0.329298
GO	negative regulation of macromolecule biosynthetic process	11	299	0.329887
GO	protein kinase binding	3	65	0.330157
GO	biological adhesion	22	634	0.331911
GO	cell adhesion	22	634	0.331911
GO	protein amino acid N-linked glycosylation	2	38	0.332605
GO	axon	2	38	0.332605
GO	icosanoid metabolic process	2	38	0.332605
GO	transmembrane ion transport	2	38	0.332605
GO	positive regulation of metabolic process	13	360	0.332789
GO	neurotransmitter binding	4	94	0.336395
GO	positive regulation of axonogenesis	1	13	0.337383
GO	anaphase-promoting complex	1	13	0.337383
GO	fucose metabolic process	1	13	0.337383
GO	cell wall metabolic process	1	13	0.337383
GO	cell wall organization	1	13	0.337383
GO	cell-cell recognition	1	13	0.337383
GO	external encapsulating structure organization	1	13	0.337383
GO	negative regulation of neuron differentiation	1	13	0.337383
GO	positive regulation of epithelial cell proliferation	1	13	0.337383
GO	vascular endothelial growth factor receptor activity	1	13	0.337383
GO	protein histidine kinase activity	1	13	0.337383
GO	regulation of JNK cascade	1	13	0.337383
GO	negative regulation of transforming growth factor beta receptor signaling pathway	1	13	0.337383
GO	axoneme part	1	13	0.337383
GO	phosphoinositide 3-kinase complex	1	13	0.337383
GO	multicellular organismal response to stress	1	13	0.337383
GO	regulation of protein stability	1	13	0.337383
GO	pteridine and derivative metabolic process	1	13	0.337383
GO	regulation of nitrogen compound metabolic process	1	13	0.337383
GO	G-protein signaling, adenylate cyclase inhibiting pathway	1	13	0.337383
GO	exoribonuclease activity, producing 5'-phosphomonoesters	1	13	0.337383
GO	exoribonuclease activity	1	13	0.337383
GO	embryo implantation	1	13	0.337383
GO	patterning of blood vessels	1	13	0.337383
GO	negative regulation of T cell proliferation	1	13	0.337383
GO	MHC protein binding	1	13	0.337383
GO	microvillus	1	13	0.337383
GO	vitamin transport	1	13	0.337383
GO	muscle contraction	5	123	0.337681
GO	muscle system process	5	123	0.337681
GO	extracellular region	21	607	0.34198
GO	isomerase activity	5	124	0.343864
GO	sensory perception of chemical stimulus	5	124	0.343864
GO	cell recognition	2	39	0.344052
GO	regulation of cell shape	2	39	0.344052
GO	protein import	2	39	0.344052
GO	Rab GTPase activator activity	2	39	0.344052
GO	phosphoric ester hydrolase activity	10	273	0.346118
GO	developmental process	73	2234	0.348628
GO	heart development	4	96	0.350606
GO	negative regulation of signal transduction	4	96	0.350606
GO	transcription factor activity	29	859	0.35406
GO	regulation of cell differentiation	7	185	0.354913
GO	alkali metal ion binding	7	185	0.354913
GO	DNA damage response, signal transduction	2	40	0.355435
GO	negative regulation of multicellular organismal process	2	40	0.355435
GO	excretion	2	40	0.355435
GO	cellular process	292	9213	0.355707
GO	ligase activity	12	336	0.355833
GO	endosome	4	97	0.357714
GO	aminophospholipid transporter activity	1	14	0.35804
GO	phospholipid transport	1	14	0.35804
GO	phospholipid-translocating ATPase activity	1	14	0.35804
GO	fucosyltransferase activity	1	14	0.35804
GO	prenyltransferase activity	1	14	0.35804
GO	retrograde vesicle-mediated transport, Golgi to ER	1	14	0.35804
GO	gas transport	1	14	0.35804
GO	oxygen transporter activity	1	14	0.35804
GO	oxygen transport	1	14	0.35804
GO	MAP kinase activity	1	14	0.35804
GO	neuron recognition	1	14	0.35804
GO	diacylglycerol kinase activity	1	14	0.35804
GO	induction of apoptosis via death domain receptors	1	14	0.35804
GO	alkene biosynthetic process	1	14	0.35804
GO	leukotriene biosynthetic process	1	14	0.35804
GO	cholesterol homeostasis	1	14	0.35804
GO	lipid homeostasis	1	14	0.35804
GO	sterol homeostasis	1	14	0.35804
GO	memory	1	14	0.35804
GO	positive regulation of MAPKKK cascade	1	14	0.35804
GO	PDZ domain binding	1	14	0.35804
GO	cGMP metabolic process	1	14	0.35804
GO	microtubule cytoskeleton	1	14	0.35804
GO	amino acid derivative catabolic process	1	14	0.35804
GO	positive regulation of protein secretion	1	14	0.35804
GO	glial cell differentiation	1	14	0.35804
GO	pyrimidine ribonucleotide biosynthetic process	1	14	0.35804
GO	lactation	1	14	0.35804
GO	cation:cation antiporter activity	1	14	0.35804
GO	negative regulation of cell migration	1	14	0.35804
GO	negative regulation of cell motion	1	14	0.35804
GO	condensed nuclear chromosome	1	14	0.35804
GO	isoprenoid binding	1	14	0.35804
GO	retinoid binding	1	14	0.35804
GO	regulation of osteoclast differentiation	1	14	0.35804
GO	tissue homeostasis	1	14	0.35804
GO	protein dimerization activity	10	276	0.358559
GO	transcription from RNA polymerase II promoter	7	186	0.359998
GO	cell motion	11	307	0.361244
GO	translation	8	217	0.364795
GO	negative regulation of cellular biosynthetic process	11	308	0.365196
GO	nucleobase, nucleoside, nucleotide kinase activity	2	41	0.366747
GO	transmembrane transport	2	41	0.366747
GO	cell projection part	2	41	0.366747
GO	protein localization	2	41	0.366747
GO	intramolecular oxidoreductase activity	2	41	0.366747
GO	negative regulation of biosynthetic process	11	309	0.369153
GO	response to oxidative stress	3	70	0.372935
GO	steroid biosynthetic process	3	70	0.372935
GO	amino acid derivative metabolic process	3	70	0.372935
GO	hemostasis	3	70	0.372935
GO	purine ribonucleotide metabolic process	3	70	0.372935
GO	phosphoric diester hydrolase activity	3	70	0.372935
GO	vacuole	5	129	0.374856
GO	intracellular	58	1778	0.375016
GO	negative regulation of growth	2	42	0.37798
GO	single-stranded DNA binding	2	42	0.37798
GO	morphogenesis of an epithelium	2	42	0.37798
GO	mannosidase activity	1	15	0.378053
GO	non-membrane spanning protein tyrosine kinase activity	1	15	0.378053
GO	cell projection assembly	1	15	0.378053
GO	gamma-aminobutyric acid signaling pathway	1	15	0.378053
GO	activation of NF-kappaB-inducing kinase	1	15	0.378053
GO	intramolecular oxidoreductase activity, transposing C=C bonds	1	15	0.378053
GO	phospholipid dephosphorylation	1	15	0.378053
GO	pyrimidine ribonucleotide metabolic process	1	15	0.378053
GO	aging	1	15	0.378053
GO	phospholipase C activation	1	15	0.378053
GO	calpain activity	1	15	0.378053
GO	negative regulation of lymphocyte proliferation	1	15	0.378053
GO	negative regulation of mononuclear cell proliferation	1	15	0.378053
GO	Z disc	1	15	0.378053
GO	nuclear heterochromatin	1	15	0.378053
GO	intracellular transporter activity	1	15	0.378053
GO	nuclear membrane	1	15	0.378053
GO	fat cell differentiation	1	15	0.378053
GO	plasma membrane fusion	1	15	0.378053
GO	RNA polymerase II transcription mediator activity	1	15	0.378053
GO	spermatid development	1	15	0.378053
GO	muscle development	4	100	0.379022
GO	transmembrane receptor activity	26	776	0.379313
GO	lipid transporter activity	3	71	0.381438
GO	cytoskeletal protein binding	13	374	0.383143
GO	oxidoreductase activity, acting on CH-OH group of donors	4	101	0.386112
GO	regulation of cyclin-dependent protein kinase activity	2	43	0.38913
GO	ossification	2	43	0.38913
GO	regulation of cell migration	2	43	0.38913
GO	actin filament bundle	1	16	0.397443
GO	stress fiber	1	16	0.397443
GO	ribonucleoside monophosphate biosynthetic process	1	16	0.397443
GO	ribonucleoside monophosphate metabolic process	1	16	0.397443
GO	spindle pole	1	16	0.397443
GO	viral genome replication	1	16	0.397443
GO	cytolysis	1	16	0.397443
GO	myosin filament	1	16	0.397443
GO	striated muscle thick filament	1	16	0.397443
GO	phosphotransferase activity, nitrogenous group as acceptor	1	16	0.397443
GO	metal ion transporter activity	1	16	0.397443
GO	bile acid metabolic process	1	16	0.397443
GO	phosphatase binding	1	16	0.397443
GO	monosaccharide binding	1	16	0.397443
GO	heterogeneous nuclear ribonucleoprotein complex	1	16	0.397443
GO	4 iron, 4 sulfur cluster binding	1	16	0.397443
GO	mechanoreceptor differentiation	1	16	0.397443
GO	mitochondrial envelope	1	16	0.397443
GO	actin filament	1	16	0.397443
GO	RNA modification	1	16	0.397443
GO	signal sequence binding	1	16	0.397443
GO	purine nucleotide biosynthetic process	3	73	0.398365
GO	adherens junction	2	44	0.40019
GO	macromolecule localization	2	44	0.40019
GO	endoplasmic reticulum part	4	103	0.400257
GO	GTPase regulator activity	12	349	0.405073
GO	hydrolase activity, acting on ester bonds	19	567	0.405286
GO	cytoplasmic membrane-bounded vesicle	5	134	0.405834
GO	membrane-bounded vesicle	5	134	0.405834
GO	cellular carbohydrate biosynthetic process	3	74	0.406781
GO	protein modification	8	226	0.407422
GO	biological regulation	183	5781	0.41208
GO	coenzyme metabolic process	4	105	0.414345
GO	receptor complex	3	75	0.415162
GO	angiogenesis	3	75	0.415162
GO	mitochondrial membrane part	3	75	0.415162
GO	nuclear transport	3	75	0.415162
GO	nucleocytoplasmic transport	3	75	0.415162
GO	positive regulation of cell development	1	17	0.41623
GO	positive regulation of neurogenesis	1	17	0.41623
GO	cell-cell adherens junction	1	17	0.41623
GO	nucleoside monophosphate biosynthetic process	1	17	0.41623
GO	nucleoside monophosphate metabolic process	1	17	0.41623
GO	regulation of synaptic plasticity	1	17	0.41623
GO	ephrin receptor activity	1	17	0.41623
GO	peripheral nervous system development	1	17	0.41623
GO	negative regulation of Wnt receptor signaling pathway	1	17	0.41623
GO	transferase activity, transferring amino-acyl groups	1	17	0.41623
GO	learning	1	17	0.41623
GO	MHC class I receptor activity	1	17	0.41623
GO	autophagy	1	17	0.41623
GO	NADP binding	1	17	0.41623
GO	response to reactive oxygen species	1	17	0.41623
GO	response to toxin	1	17	0.41623
GO	protein phosphatase type 2A complex	1	17	0.41623
GO	transcription from RNA polymerase III promoter	1	17	0.41623
GO	response to nutrient	1	17	0.41623
GO	prostaglandin metabolic process	1	17	0.41623
GO	prostanoid metabolic process	1	17	0.41623
GO	male gonad development	1	17	0.41623
GO	enzyme binding	8	228	0.416905
GO	metallopeptidase activity	5	136	0.41818
GO	mitochondrial inner membrane	5	136	0.41818
GO	phosphorylation	20	603	0.419147
GO	regulation of cellular process	169	5341	0.420253
GO	extracellular space	15	447	0.421383
GO	transferase activity, transferring alkyl or aryl (other than methyl) groups	2	46	0.422019
GO	protein C-terminus binding	2	46	0.422019
GO	regulation of cell motion	2	46	0.422019
GO	negative regulation of biological process	30	919	0.422304
GO	kinase binding	3	76	0.423505
GO	microtubule motor activity	3	76	0.423505
GO	endonuclease activity	3	76	0.423505
GO	DNA replication	5	137	0.424337
GO	regulation of catalytic activity	9	261	0.426094
GO	anatomical structure development	30	921	0.427081
GO	regulation of biological process	173	5475	0.427172
GO	helicase activity	5	138	0.430482
GO	nuclease activity	5	138	0.430482
GO	RNA polymerase II transcription factor activity	8	231	0.431114
GO	chloride channel activity	2	47	0.43278
GO	intrinsic to Golgi membrane	2	47	0.43278
GO	regulation of protein modification process	2	47	0.43278
GO	insulin receptor binding	1	18	0.434432
GO	intra-Golgi vesicle-mediated transport	1	18	0.434432
GO	acetylcholine receptor activity	1	18	0.434432
GO	phosphoinositide-mediated signaling	1	18	0.434432
GO	cellular alkene metabolic process	1	18	0.434432
GO	leukotriene metabolic process	1	18	0.434432
GO	receptor regulator activity	1	18	0.434432
GO	natural killer cell activation	1	18	0.434432
GO	ATP-dependent DNA helicase activity	1	18	0.434432
GO	protein phosphatase type 2A regulator activity	1	18	0.434432
GO	antigen processing and presentation of peptide antigen via MHC class I	1	18	0.434432
GO	vacuolar transport	1	18	0.434432
GO	protein amino acid phosphorylation	19	577	0.435308
GO	intrinsic to organelle membrane	4	108	0.435335
GO	organelle inner membrane	5	139	0.436613
GO	nervous system development	10	295	0.438172
GO	regulation of body fluid levels	3	78	0.440064
GO	lipid biosynthetic process	8	233	0.440568
GO	phosphatase activity	7	202	0.441585
GO	microtubule associated complex	4	109	0.442286
GO	regulation of hydrolase activity	4	109	0.442286
GO	anion channel activity	2	48	0.443432
GO	pregnancy	2	48	0.443432
GO	rRNA processing	2	48	0.443432
GO	ribosomal subunit	2	48	0.443432
GO	regulation of molecular function	10	297	0.446554
GO	binding	321	10236	0.447301
GO	ribosome	5	141	0.448831
GO	phosphoprotein phosphatase activity	5	141	0.448831
GO	fat-soluble vitamin metabolic process	1	19	0.452067
GO	myeloid leukocyte activation	1	19	0.452067
GO	connexon channel activity	1	19	0.452067
GO	connexon complex	1	19	0.452067
GO	catecholamine metabolic process	1	19	0.452067
GO	caspase activity	1	19	0.452067
GO	regulation of epithelial cell proliferation	1	19	0.452067
GO	post-Golgi vesicle-mediated transport	1	19	0.452067
GO	calcium-dependent phospholipid binding	1	19	0.452067
GO	regulation of neuron apoptosis	1	19	0.452067
GO	solute:hydrogen antiporter activity	1	19	0.452067
GO	collagen binding	1	19	0.452067
GO	exonuclease activity, active with either ribo- or deoxyribonucleic acids and producing 5'-phosphomonoesters	1	19	0.452067
GO	pyrimidine nucleotide biosynthetic process	1	19	0.452067
GO	superoxide metabolic process	1	19	0.452067
GO	G-protein signaling, coupled to cAMP nucleotide second messenger	1	19	0.452067
GO	proteasome core complex (sensu Eukaryota)	1	19	0.452067
GO	threonine endopeptidase activity	1	19	0.452067
GO	endoplasmic reticulum lumen	1	19	0.452067
GO	cortical cytoskeleton	1	19	0.452067
GO	Wnt receptor signaling pathway, calcium modulating pathway	1	19	0.452067
GO	regulation of myeloid leukocyte differentiation	1	19	0.452067
GO	ligand-dependent nuclear receptor transcription coactivator activity	1	19	0.452067
GO	regulation of protein complex assembly	1	19	0.452067
GO	positive regulation of transport	2	49	0.453973
GO	B cell activation	2	49	0.453973
GO	digestion	2	49	0.453973
GO	steroid hormone receptor signaling pathway	2	49	0.453973
GO	cofactor binding	5	142	0.454914
GO	cell morphogenesis	3	80	0.456437
GO	cellular structure morphogenesis	3	80	0.456437
GO	negative regulation of macromolecule metabolic process	12	363	0.458398
GO	carbohydrate metabolic process	16	490	0.459757
GO	RNA processing	13	395	0.459787
GO	regulation of transcription, DNA-dependent	62	1957	0.464045
GO	anchoring junction	2	50	0.464398
GO	coenzyme biosynthetic process	2	50	0.464398
GO	anatomical structure homeostasis	2	50	0.464398
GO	purine nucleotide metabolic process	3	81	0.464548
GO	intracellular transport	19	588	0.468361
GO	microtubule cytoskeleton organization	1	20	0.469153
GO	hydrolase activity, hydrolyzing N-glycosyl compounds	1	20	0.469153
GO	coated vesicle membrane	1	20	0.469153
GO	phenol metabolic process	1	20	0.469153
GO	protein phosphatase inhibitor activity	1	20	0.469153
GO	glutathione transferase activity	1	20	0.469153
GO	steroid dehydrogenase activity, acting on the CH-OH group of donors, NAD or NADP as acceptor	1	20	0.469153
GO	meiotic recombination	1	20	0.469153
GO	glycosaminoglycan biosynthetic process	1	20	0.469153
GO	GPI anchor biosynthetic process	1	20	0.469153
GO	determination of left/right symmetry	1	20	0.469153
GO	negative regulation of response to stimulus	1	20	0.469153
GO	negative regulation of T cell activation	1	20	0.469153
GO	heterochromatin	1	20	0.469153
GO	protein amino acid acetylation	1	20	0.469153
GO	proteoglycan metabolic process	1	20	0.469153
GO	inorganic anion transmembrane transporter activity	1	20	0.469153
GO	peptide metabolic process	1	20	0.469153
GO	thyroid hormone receptor binding	1	20	0.469153
GO	multicellular organismal process	50	1577	0.469719
GO	establishment of localization in cell	22	685	0.472689
GO	negative regulation of cellular metabolic process	12	367	0.47356
GO	perinuclear region of cytoplasm	2	51	0.474705
GO	neuron differentiation	2	51	0.474705
GO	circulation	2	51	0.474705
GO	regulation of locomotion	2	51	0.474705
GO	myeloid cell differentiation	2	51	0.474705
GO	cellular developmental process	21	654	0.475136
GO	transcription, DNA-dependent	7	209	0.476883
GO	protein serine/threonine kinase activity	13	400	0.47796
GO	cellular component assembly	14	432	0.478497
GO	cellular lipid metabolic process	16	497	0.482635
GO	lysosome	4	115	0.483393
GO	lytic vacuole	4	115	0.483393
GO	RNA metabolic process	22	689	0.483822
GO	system development	13	402	0.485203
GO	Golgi-associated vesicle	1	21	0.485708
GO	regulation of endocytosis	1	21	0.485708
GO	keratinization	1	21	0.485708
GO	G-protein signaling, coupled to IP3 second messenger (phospholipase C activating)	1	21	0.485708
GO	positive regulation of protein transport	1	21	0.485708
GO	adenylate cyclase activation	1	21	0.485708
GO	aminoglycan biosynthetic process	1	21	0.485708
GO	GPI anchor metabolic process	1	21	0.485708
GO	determination of bilateral symmetry	1	21	0.485708
GO	determination of symmetry	1	21	0.485708
GO	acetyl-CoA catabolic process	1	21	0.485708
GO	tricarboxylic acid cycle	1	21	0.485708
GO	regulation of inflammatory response	1	21	0.485708
GO	calcium channel complex	1	21	0.485708
GO	voltage-gated calcium channel complex	1	21	0.485708
GO	glycerol metabolic process	1	21	0.485708
GO	magnesium ion binding	11	339	0.488442
GO	regulation of RNA metabolic process	62	1972	0.489561
GO	regulation of neuron differentiation	2	53	0.494952
GO	ubiquitin cycle	11	341	0.496294
GO	RNA biosynthetic process	7	213	0.496794
GO	pattern specification process	5	149	0.496916
GO	phosphate metabolic process	24	759	0.500008
GO	phosphorus metabolic process	24	759	0.500008
GO	actin filament capping	1	22	0.501746
GO	barbed-end actin filament capping	1	22	0.501746
GO	GABA-A receptor activity	1	22	0.501746
GO	odontogenesis (sensu Vertebrata)	1	22	0.501746
GO	regulation of transforming growth factor beta receptor signaling pathway	1	22	0.501746
GO	neurotransmitter secretion	1	22	0.501746
GO	keratin filament	1	22	0.501746
GO	alcohol biosynthetic process	1	22	0.501746
GO	nucleotide kinase activity	1	22	0.501746
GO	regulation of DNA replication	1	22	0.501746
GO	dorsal/ventral pattern formation	1	22	0.501746
GO	response to UV	1	22	0.501746
GO	response to metal ion	1	22	0.501746
GO	positive regulation of T cell proliferation	1	22	0.501746
GO	regulation of lymphocyte mediated immunity	1	22	0.501746
GO	nuclear chromatin	1	22	0.501746
GO	myeloid leukocyte differentiation	1	22	0.501746
GO	negative regulation of metabolic process	12	375	0.503648
GO	fatty acid biosynthetic process	2	54	0.504888
GO	cell junction	4	119	0.510118
GO	anion transmembrane transporter activity	3	87	0.512019
GO	diacylglycerol binding	2	55	0.514696
GO	cellular lipid catabolic process	2	55	0.514696
GO	transferase activity	49	1569	0.514958
GO	cell-substrate adherens junction	1	23	0.517286
GO	negative regulation of actin filament depolymerization	1	23	0.517286
GO	cysteine protease inhibitor activity	1	23	0.517286
GO	NAD binding	1	23	0.517286
GO	viral reproductive process	1	23	0.517286
GO	muscle myosin complex	1	23	0.517286
GO	endoribonuclease activity, producing 5'-phosphomonoesters	1	23	0.517286
GO	DNA replication initiation	1	23	0.517286
GO	regulation of protein secretion	1	23	0.517286
GO	synaptogenesis	1	23	0.517286
GO	establishment of organelle localization	1	23	0.517286
GO	NAD+ ADP-ribosyltransferase activity	1	23	0.517286
GO	nucleotide-excision repair	1	23	0.517286
GO	regulation of adaptive immune response based on somatic recombination of immune receptors built from immunoglobulin superfamily domains	1	23	0.517286
GO	regulation of adaptive immune response	1	23	0.517286
GO	regulation of leukocyte mediated immunity	1	23	0.517286
GO	antigen processing and presentation of peptide antigen	1	23	0.517286
GO	gonad development	1	23	0.517286
GO	reproductive structure development	1	23	0.517286
GO	platelet activation	1	23	0.517286
GO	organelle membrane	11	348	0.523531
GO	biogenic amine metabolic process	2	56	0.524375
GO	exocytosis	2	56	0.524375
GO	localization	2	56	0.524375
GO	elevation of cytosolic calcium ion concentration	2	56	0.524375
GO	ncRNA metabolic process	5	154	0.526155
GO	macromolecular complex assembly	13	414	0.528179
GO	small GTPase regulator activity	7	220	0.531034
GO	response to external stimulus	13	415	0.531716
GO	response to other organism	5	155	0.531915
GO	regulation of axonogenesis	1	24	0.532342
GO	cellular polysaccharide biosynthetic process	1	24	0.532342
GO	polysaccharide biosynthetic process	1	24	0.532342
GO	phospholipid transporter activity	1	24	0.532342
GO	regulation of actin filament depolymerization	1	24	0.532342
GO	carboxypeptidase A activity	1	24	0.532342
GO	biogenic amine biosynthetic process	1	24	0.532342
GO	endonuclease activity, active with either ribo- or deoxyribonucleic acids and producing 5'-phosphomonoesters	1	24	0.532342
GO	steroid dehydrogenase activity	1	24	0.532342
GO	positive regulation of secretion	1	24	0.532342
GO	telomere maintenance	1	24	0.532342
GO	telomere organization	1	24	0.532342
GO	coenzyme catabolic process	1	24	0.532342
GO	response to inorganic substance	1	24	0.532342
GO	negative regulation of cell adhesion	1	24	0.532342
GO	intracellular organelle lumen	1	24	0.532342
GO	organelle lumen	1	24	0.532342
GO	regulation of multicellular organismal process	12	383	0.533292
GO	G-protein signaling, coupled to cyclic nucleotide second messenger	2	57	0.533923
GO	cytosolic calcium ion homeostasis	2	57	0.533923
GO	coenzyme binding	4	123	0.536199
GO	mitochondrial part	10	319	0.537086
GO	carbohydrate biosynthetic process	3	91	0.542396
GO	protein tyrosine phosphatase activity	3	91	0.542396
GO	regulation of neurogenesis	2	58	0.543339
GO	positive regulation of cell activation	2	58	0.543339
GO	positive regulation of leukocyte activation	2	58	0.543339
GO	cell-substrate junction	1	25	0.546928
GO	heterotrimeric G-protein complex	1	25	0.546928
GO	chromosome segregation	1	25	0.546928
GO	protein kinase C activation	1	25	0.546928
GO	carboxy-lyase activity	1	25	0.546928
GO	GABA receptor activity	1	25	0.546928
GO	cyclic nucleotide biosynthetic process	1	25	0.546928
GO	protein phosphatase regulator activity	1	25	0.546928
GO	cAMP-mediated signaling	1	25	0.546928
GO	chemokine receptor activity	1	25	0.546928
GO	G-protein chemoattractant receptor activity	1	25	0.546928
GO	small nuclear ribonucleoprotein complex	1	25	0.546928
GO	negative regulation of lymphocyte activation	1	25	0.546928
GO	response to nutrient levels	1	25	0.546928
GO	growth factor activity	5	158	0.549
GO	endoplasmic reticulum membrane	2	59	0.552622
GO	T cell activation	2	59	0.552622
GO	regulation of cellular component organization	6	192	0.554594
GO	cofactor metabolic process	4	126	0.555294
GO	neurotransmitter receptor activity	3	93	0.557169
GO	Golgi apparatus part	5	160	0.560222
GO	regulation of homeostatic process	1	26	0.561061
GO	fatty acid catabolic process	1	26	0.561061
GO	response to drug	1	26	0.561061
GO	phosphoinositide biosynthetic process	1	26	0.561061
GO	cofactor catabolic process	1	26	0.561061
GO	negative regulation of cell activation	1	26	0.561061
GO	negative regulation of leukocyte activation	1	26	0.561061
GO	positive regulation of lymphocyte proliferation	1	26	0.561061
GO	positive regulation of mononuclear cell proliferation	1	26	0.561061
GO	response to temperature stimulus	1	26	0.561061
GO	regulation of DNA binding	1	26	0.561061
GO	negative regulation of cellular component organization	2	60	0.561771
GO	cellular calcium ion homeostasis	2	60	0.561771
GO	cellular di-, tri-valent inorganic cation homeostasis	2	60	0.561771
GO	cellular metal ion homeostasis	2	60	0.561771
GO	regulation of cell growth	4	128	0.567789
GO	small GTPase binding	2	61	0.570784
GO	nuclear chromosome part	2	61	0.570784
GO	regulation of cell morphogenesis involved in differentiation	1	27	0.574753
GO	JNK cascade	1	27	0.574753
GO	acute-phase response	1	27	0.574753
GO	phosphatase regulator activity	1	27	0.574753
GO	chemokine binding	1	27	0.574753
GO	regulation of immune effector process	1	27	0.574753
GO	positive regulation of protein modification process	1	27	0.574753
GO	cell development	3	96	0.578783
GO	integral to organelle membrane	3	96	0.578783
GO	carboxylic acid biosynthetic process	2	62	0.579663
GO	organic acid biosynthetic process	2	62	0.579663
GO	phospholipid biosynthetic process	2	62	0.579663
GO	lipid raft	1	28	0.588019
GO	peptidoglycan metabolic process	1	28	0.588019
GO	amino acid derivative biosynthetic process	1	28	0.588019
GO	activation of MAPK activity	1	28	0.588019
GO	positive regulation of MAP kinase activity	1	28	0.588019
GO	glycoprotein metabolic process	1	28	0.588019
GO	monovalent inorganic cation homeostasis	1	28	0.588019
GO	pyrimidine nucleotide metabolic process	1	28	0.588019
GO	acetyl-CoA metabolic process	1	28	0.588019
GO	response to extracellular stimulus	1	28	0.588019
GO	protein amino acid acylation	1	28	0.588019
GO	negative regulation of protein metabolic process	2	63	0.588406
GO	neurotransmitter transport	2	63	0.588406
GO	cell projection organization	2	64	0.597014
GO	blood coagulation	2	64	0.597014
GO	coagulation	2	64	0.597014
GO	cofactor biosynthetic process	2	64	0.597014
GO	oxidoreductase activity, acting on NADH or NADPH	2	64	0.597014
GO	stress-activated protein kinase signaling pathway	1	29	0.600872
GO	cytoplasmic vesicle membrane	1	29	0.600872
GO	inositol or phosphatidylinositol kinase activity	1	29	0.600872
GO	condensed chromosome	1	29	0.600872
GO	protein homooligomerization	1	29	0.600872
GO	anion:cation symporter activity	1	29	0.600872
GO	cytoplasmic membrane-bound vesicle	1	29	0.600872
GO	xenobiotic metabolic process	1	30	0.613324
GO	acute inflammatory response	1	30	0.613324
GO	B cell differentiation	1	30	0.613324
GO	3'-5' exonuclease activity	1	30	0.613324
GO	carboxylic acid catabolic process	1	30	0.613324
GO	organic acid catabolic process	1	30	0.613324
GO	reproductive process in a multicellular organism	1	30	0.613324
GO	embryonic pattern specification	1	30	0.613324
GO	mesoderm development	1	31	0.625389
GO	secretory granule	1	31	0.625389
GO	regulation of peptidyl-tyrosine phosphorylation	1	31	0.625389
GO	phosphotransferase activity, phosphate group as acceptor	1	31	0.625389
GO	DNA helicase activity	1	31	0.625389
GO	cytokine and chemokine mediated signaling pathway	1	31	0.625389
GO	hormone biosynthetic process	1	31	0.625389
GO	response to endogenous stimulus	1	31	0.625389
GO	response to hormone stimulus	1	31	0.625389
GO	lung development	1	31	0.625389
GO	scavenger receptor activity	1	31	0.625389
GO	peptidyl-prolyl cis-trans isomerase activity	1	32	0.637077
GO	double-stranded RNA binding	1	32	0.637077
GO	hemopoiesis	1	32	0.637077
GO	inositol or phosphatidylinositol phosphatase activity	1	32	0.637077
GO	regulation of T cell proliferation	1	32	0.637077
GO	protein tyrosine/serine/threonine phosphatase activity	1	32	0.637077
GO	endosome transport	1	32	0.637077
GO	biological_process	370	12025	0.989
GO	biopolymer metabolic process	127	4240	0.989
GO	catabolic process	15	585	0.989
GO	cell part	350	11508	0.989
GO	cellular biopolymer metabolic process	127	4205	0.989
GO	cellular catabolic process	15	499	0.989
GO	cellular macromolecule metabolic process	127	4299	0.989
GO	cellular metabolic process	166	5452	0.989
GO	cellular protein metabolic process	58	2114	0.989
GO	cellular_component	376	12479	0.989
GO	macromolecule metabolic process	129	4377	0.989
GO	metabolic process	178	5892	0.989
GO	molecular_function	408	13235	0.989
GO	peptidase activity, acting on L-amino acid peptides	7	367	0.989
GO	peptidase activity	9	430	0.989
GO	primary metabolic process	157	5310	0.989
GO	protein metabolic process	58	2146	0.989
GO	proteolysis	14	600	0.989
GO	regulation of biological quality	19	623	0.989
GO	positive regulation of biological process	28	959	0.989
GO	positive regulation of cellular process	25	869	0.989
GO	positive regulation of developmental process	9	303	0.989
GO	protein binding	171	5615	0.989
GO	regulation of cell development	2	66	0.989
GO	regulation of developmental process	21	688	0.989
GO	regulation of nervous system development	2	65	0.989
GO	carboxylic acid metabolic process	12	426	0.989
GO	cellular carbohydrate metabolic process	8	265	0.989
GO	cellular polysaccharide metabolic process	1	52	0.989
GO	cytoplasm	35	1513	0.989
GO	intracellular part	204	7475	0.989
GO	lipid metabolic process	16	625	0.989
GO	organic acid metabolic process	12	428	0.989
GO	polysaccharide metabolic process	1	54	0.989
GO	enzyme regulator activity	20	661	0.989
GO	guanyl-nucleotide exchange factor activity	4	145	0.989
GO	intracellular signaling cascade	27	892	0.989
GO	MAPKKK cascade	1	50	0.989
GO	protein kinase cascade	4	148	0.989
GO	small GTPase mediated signal transduction	7	255	0.989
GO	cellular component organization	32	1072	0.989
GO	GTPase binding	2	69	0.989
GO	intracellular membrane-bounded organelle	154	5464	0.989
GO	intracellular organelle part	55	2103	0.989
GO	intracellular organelle	168	5964	0.989
GO	macromolecular complex subunit organization	13	426	0.989
GO	macromolecular complex	50	1869	0.989
GO	membrane-bounded organelle	154	5464	0.989
GO	nucleus	107	3782	0.989
GO	organelle organization	12	450	0.989
GO	organelle part	55	2113	0.989
GO	organelle	168	5965	0.989
GO	protein complex	41	1430	0.989
GO	Ras GTPase binding	1	53	0.989
GO	biopolymer modification	34	1150	0.989
GO	immune response	9	496	0.989
GO	immune system process	14	628	0.989
GO	post-translational protein modification	29	943	0.989
GO	protein modification process	33	1118	0.989
GO	response to stimulus	54	1859	0.989
GO	regulation of biosynthetic process	66	2222	0.989
GO	regulation of cellular biosynthetic process	66	2220	0.989
GO	regulation of cellular metabolic process	69	2359	0.989
GO	regulation of gene expression	64	2176	0.989
GO	regulation of macromolecule biosynthetic process	66	2203	0.989
GO	regulation of macromolecule metabolic process	69	2358	0.989
GO	regulation of metabolic process	69	2401	0.989
GO	regulation of nucleobase, nucleoside, nucleotide and nucleic acid metabolic process	65	2127	0.989
GO	regulation of transcription	64	2071	0.989
GO	transcription activator activity	5	177	0.989
GO	transcription coactivator activity	5	177	0.989
GO	transcription cofactor activity	9	294	0.989
GO	transcription corepressor activity	3	108	0.989
GO	transcription factor binding	9	378	0.989
GO	transcription regulator activity	37	1192	0.989
GO	transcription repressor activity	3	119	0.989
GO	multicellular organismal development	21	765	0.989
GO	receptor binding	18	673	0.989
GO	cell cycle arrest	2	74	0.989
GO	cell cycle process	10	321	0.989
GO	cell cycle	11	422	0.989
GO	enzyme inhibitor activity	2	188	0.989
GO	induction of apoptosis by intracellular signals	1	34	0.989
GO	induction of apoptosis	5	186	0.989
GO	induction of programmed cell death	5	187	0.989
GO	positive regulation of apoptosis	5	219	0.989
GO	positive regulation of programmed cell death	5	221	0.989
GO	regulation of apoptosis	11	440	0.989
GO	regulation of cell proliferation	13	418	0.989
GO	regulation of kinase activity	3	127	0.989
GO	regulation of programmed cell death	11	444	0.989
GO	regulation of protein kinase activity	3	124	0.989
GO	regulation of transferase activity	3	130	0.989
GO	DNA binding	56	1959	0.989
GO	nucleic acid binding	91	2929	0.989
GO	tissue development	4	164	0.989
GO	amino acid activation	1	48	0.989
GO	amino acid metabolic process	3	204	0.989
GO	aminoacyl-tRNA ligase activity	1	49	0.989
GO	cell differentiation	18	588	0.989
GO	cell fraction	22	839	0.989
GO	cellular amine metabolic process	9	310	0.989
GO	cellular amino acid and derivative metabolic process	6	260	0.989
GO	cellular nitrogen compound metabolic process	9	319	0.989
GO	cytoplasmic part	66	2621	0.989
GO	ligase activity, forming aminoacyl-tRNA and related compounds	1	49	0.989
GO	ligase activity, forming carbon-oxygen bonds	1	49	0.989
GO	mitochondrion	15	728	0.989
GO	nitrogen compound metabolic process	9	331	0.989
GO	soluble fraction	4	216	0.989
GO	tRNA aminoacylation for protein translation	1	48	0.989
GO	tRNA aminoacylation	1	48	0.989
GO	tRNA metabolic process	2	92	0.989
GO	biopolymer catabolic process	6	227	0.989
GO	cell division	6	206	0.989
GO	cellular biopolymer catabolic process	4	148	0.989
GO	cellular macromolecule catabolic process	7	289	0.989
GO	cellular protein catabolic process	4	148	0.989
GO	macromolecule catabolic process	7	313	0.989
GO	modification-dependent macromolecule catabolic process	4	145	0.989
GO	modification-dependent protein catabolic process	4	145	0.989
GO	nuclear part	17	807	0.989
GO	protein catabolic process	4	174	0.989
GO	proteolysis involved in cellular protein catabolic process	4	147	0.989
GO	regulation of progression through cell cycle	5	222	0.989
GO	ubiquitin ligase complex	2	70	0.989
GO	ubiquitin-dependent protein catabolic process	4	144	0.989
GO	regulation of growth	4	143	0.989
GO	lipid transport	1	80	0.989
GO	cell-matrix adhesion	1	65	0.989
GO	cell-substrate adhesion	1	67	0.989
GO	protein complex binding	1	87	0.989
GO	cell proliferation	10	336	0.989
GO	regulation of heart contraction	1	35	0.989
GO	actin cytoskeleton	2	95	0.989
GO	cytoskeleton	12	467	0.989
GO	intracellular non-membrane-bounded organelle	25	929	0.989
GO	negative regulation of cellular protein metabolic process	1	58	0.989
GO	negative regulation of cytoskeleton organization	1	38	0.989
GO	negative regulation of organelle organization	1	42	0.989
GO	negative regulation of protein complex disassembly	1	34	0.989
GO	non-membrane-bounded organelle	25	929	0.989
GO	regulation of actin cytoskeleton organization	1	42	0.989
GO	regulation of actin filament length	1	39	0.989
GO	regulation of actin filament-based process	1	42	0.989
GO	regulation of actin polymerization or depolymerization	1	37	0.989
GO	regulation of cellular component size	1	39	0.989
GO	regulation of cellular protein metabolic process	3	190	0.989
GO	regulation of cytoskeleton organization	1	56	0.989
GO	regulation of organelle organization	1	64	0.989
GO	regulation of protein complex disassembly	1	40	0.989
GO	regulation of protein metabolic process	5	201	0.989
GO	response to stress	27	986	0.989
GO	extrinsic to plasma membrane	1	35	0.989
GO	GTPase activity	3	178	0.989
GO	alcohol catabolic process	1	65	0.989
GO	biopolymer glycosylation	3	118	0.989
GO	carbohydrate catabolic process	2	92	0.989
GO	cellular alcohol metabolic process	7	265	0.989
GO	cellular carbohydrate catabolic process	1	83	0.989
GO	glycosylation	3	118	0.989
GO	hexose catabolic process	1	61	0.989
GO	hexose metabolic process	2	131	0.989
GO	monosaccharide catabolic process	1	62	0.989
GO	monosaccharide metabolic process	2	136	0.989
GO	protein amino acid glycosylation	3	118	0.989
GO	transferase activity, transferring glycosyl groups	4	234	0.989
GO	transferase activity, transferring hexosyl groups	3	157	0.989
GO	gamete generation	4	174	0.989
GO	male gamete generation	4	152	0.989
GO	reproductive process	7	303	0.989
GO	spermatogenesis	4	152	0.989
GO	DNA metabolic process	11	405	0.989
GO	apoptosis	7	327	0.989
GO	cell death	9	374	0.989
GO	death	9	374	0.989
GO	mitosis	4	129	0.989
GO	positive regulation of cell communication	2	141	0.989
GO	positive regulation of I-kappaB kinase/NF-kappaB cascade	1	88	0.989
GO	positive regulation of protein kinase cascade	2	109	0.989
GO	positive regulation of signal transduction	2	137	0.989
GO	programmed cell death	7	328	0.989
GO	regulation of cell communication	14	463	0.989
GO	regulation of I-kappaB kinase/NF-kappaB cascade	1	95	0.989
GO	regulation of protein kinase cascade	3	134	0.989
GO	regulation of signal transduction	12	418	0.989
GO	Golgi membrane	1	50	0.989
GO	insoluble fraction	19	651	0.989
GO	membrane fraction	19	638	0.989
GO	cellular response to DNA damage stimulus	5	246	0.989
GO	cellular response to stimulus	5	264	0.989
GO	cellular response to stress	5	258	0.989
GO	negative regulation of RNA metabolic process	5	191	0.989
GO	negative regulation of transcription, DNA-dependent	5	189	0.989
GO	response to DNA damage stimulus	6	270	0.989
GO	sequence-specific DNA binding	11	447	0.989
GO	establishment of protein localization	13	590	0.989
GO	intracellular protein transport	8	315	0.989
GO	protein transport	13	589	0.989
GO	neuropeptide signaling pathway	2	86	0.989
GO	negative regulation of transcription from RNA polymerase II promoter	4	130	0.989
GO	regulation of transcription from RNA polymerase II promoter	11	412	0.989
GO	cytoplasmic vesicle part	2	73	0.989
GO	Golgi vesicle transport	3	107	0.989
GO	membrane coat	1	42	0.989
GO	vesicle coat	1	40	0.989
GO	vesicle-mediated transport	8	368	0.989
GO	oxidoreductase activity	20	644	0.989
GO	behavior	7	276	0.989
GO	response to chemical stimulus	12	388	0.989
GO	defense response	8	470	0.989
GO	multi-organism process	5	199	0.989
GO	response to biotic stimulus	6	212	0.989
GO	neuropeptide binding	1	41	0.989
GO	endoplasmic reticulum	16	637	0.989
GO	vitamin metabolic process	1	59	0.989
GO	positive regulation of immune system process	2	115	0.989
GO	regulation of cell activation	2	86	0.989
GO	regulation of immune system process	5	179	0.989
GO	regulation of leukocyte activation	2	86	0.989
GO	regulation of localization	5	176	0.989
GO	regulation of transport	3	129	0.989
GO	response to virus	1	82	0.989
GO	anion transport	3	161	0.989
GO	collagen	1	35	0.989
GO	extracellular region part	20	682	0.989
GO	inorganic anion transport	2	134	0.989
GO	phosphate transport	1	80	0.989
GO	structural molecule activity	19	652	0.989
GO	coated pit	1	46	0.989
GO	endocytosis	2	136	0.989
GO	membrane invagination	2	140	0.989
GO	membrane organization	3	210	0.989
GO	protein transporter activity	2	67	0.989
GO	vesicle membrane	1	37	0.989
GO	response to wounding	5	261	0.989
GO	ribonucleoprotein complex	9	391	0.989
GO	structural constituent of ribosome	5	164	0.989
GO	anatomical structure morphogenesis	11	468	0.989
GO	anatomical structure formation	3	106	0.989
GO	antimicrobial humoral response (sensu Vertebrata)	2	78	0.989
GO	cell motility	8	257	0.989
GO	chemotaxis	2	128	0.989
GO	fatty acid metabolic process	4	151	0.989
GO	glucose metabolic process	1	95	0.989
GO	locomotion	2	138	0.989
GO	locomotory behavior	2	177	0.989
GO	monocarboxylic acid metabolic process	5	205	0.989
GO	receptor signaling protein activity	3	142	0.989
GO	receptor signaling protein serine/threonine kinase activity	1	45	0.989
GO	striated muscle development	1	33	0.989
GO	taxis	2	128	0.989
GO	G-protein coupled receptor activity	11	405	0.989
GO	oxidoreductase activity, acting on the CH-OH group of donors, NAD or NADP as acceptor	2	91	0.989
GO	brain development	1	64	0.989
GO	negative regulation of cell differentiation	1	78	0.989
GO	negative regulation of developmental process	5	272	0.989
GO	methyltransferase activity	3	123	0.989
GO	ncRNA processing	3	108	0.989
GO	transferase activity, transferring one-carbon groups	3	126	0.989
GO	tRNA processing	1	48	0.989
GO	thiolester hydrolase activity	1	76	0.989
GO	ubiquitin thiolesterase activity	1	59	0.989
GO	anti-apoptosis	3	132	0.989
GO	negative regulation of apoptosis	3	179	0.989
GO	negative regulation of programmed cell death	3	181	0.989
GO	peptidyl-amino acid modification	1	63	0.989
GO	lipid binding	8	317	0.989
GO	amine biosynthetic process	1	66	0.989
GO	carbon-carbon lyase activity	1	36	0.989
GO	cellular aromatic compound metabolic process	2	82	0.989
GO	lyase activity	2	146	0.989
GO	nitrogen compound biosynthetic process	1	77	0.989
GO	microtubule	4	191	0.989
GO	central nervous system development	1	89	0.989
GO	cholesterol metabolic process	1	70	0.989
GO	sterol metabolic process	1	76	0.989
GO	translation factor activity, nucleic acid binding	1	95	0.989
GO	translation initiation factor activity	1	57	0.989
GO	translation regulator activity	1	109	0.989
GO	secretion by cell	3	104	0.989
GO	secretion	5	162	0.989
GO	positive regulation of cell proliferation	4	191	0.989
GO	protein heterodimerization activity	2	90	0.989
GO	regulation of angiogenesis	1	34	0.989
GO	second-messenger-mediated signaling	3	105	0.989
GO	carbohydrate binding	5	255	0.989
GO	glycosaminoglycan binding	1	96	0.989
GO	heparin binding	1	73	0.989
GO	pattern binding	1	112	0.989
GO	polysaccharide binding	1	100	0.989
GO	extracellular matrix	4	198	0.989
GO	proteinaceous extracellular matrix	4	190	0.989
GO	lamellipodium	1	35	0.989
GO	Ras guanyl-nucleotide exchange factor activity	2	85	0.989
GO	regulation of Ras protein signal transduction	2	98	0.989
GO	regulation of Rho protein signal transduction	2	73	0.989
GO	regulation of small GTPase mediated signal transduction	3	140	0.989
GO	Rho guanyl-nucleotide exchange factor activity	2	71	0.989
GO	sugar binding	4	152	0.989
GO	transcriptional activator activity	2	111	0.989
GO	chromatin modification	4	161	0.989
GO	chromosome organization	5	302	0.989
GO	establishment or maintenance of chromatin architecture	4	237	0.989
GO	cis-trans isomerase activity	1	33	0.989
GO	protein folding	3	223	0.989
GO	nucleoplasm part	3	298	0.989
GO	GTP binding	7	329	0.989
GO	guanyl nucleotide binding	7	338	0.989
GO	guanyl ribonucleotide binding	7	338	0.989
GO	hydrolase activity, acting on carbon-nitrogen (but not peptide) bonds	2	99	0.989
GO	inflammatory response	2	231	0.989
GO	skeletal development	1	109	0.989
GO	chemical homeostasis	5	208	0.989
GO	embryonic development	2	73	0.989
GO	homeostatic process	8	324	0.989
GO	mitochondrial membrane	5	168	0.989
GO	mitochondrial transport	1	43	0.989
GO	anion binding	1	52	0.989
GO	chloride ion binding	1	52	0.989
GO	chloride transport	1	42	0.989
GO	methylation	1	38	0.989
GO	one-carbon compound metabolic process	1	69	0.989
GO	response to protein stimulus	1	45	0.989
GO	response to unfolded protein	1	45	0.989
GO	acyltransferase activity	2	166	0.989
GO	transferase activity, transferring acyl groups other than amino-acyl groups	2	166	0.989
GO	transferase activity, transferring acyl groups	2	175	0.989
GO	cytosol	6	317	0.989
GO	cytosolic part	1	54	0.989
GO	dephosphorylation	3	140	0.989
GO	phospholipid binding	3	112	0.989
GO	protein amino acid dephosphorylation	3	125	0.989
GO	regulation of G-protein coupled receptor protein signaling pathway	1	35	0.989
GO	receptor-mediated endocytosis	1	33	0.989
GO	generation of a signal involved in cell-cell signaling	1	39	0.989
GO	negative regulation of catalytic activity	2	72	0.989
GO	positive regulation of catalytic activity	1	68	0.989
GO	positive regulation of kinase activity	1	47	0.989
GO	positive regulation of protein kinase activity	1	46	0.989
GO	positive regulation of transferase activity	1	50	0.989
GO	regulation of MAP kinase activity	1	47	0.989
GO	protein domain specific binding	2	84	0.989
GO	cyclic nucleotide metabolic process	1	36	0.989
GO	chromosomal part	2	234	0.989
GO	secondary active transmembrane transporter activity	4	137	0.989
GO	mRNA metabolic process	4	244	0.989
GO	mRNA processing	3	223	0.989
GO	nuclear mRNA splicing, via spliceosome	1	36	0.989
GO	RNA splicing, via transesterification reactions with bulged adenosine as nucleophile	1	36	0.989
GO	RNA splicing, via transesterification reactions	1	36	0.989
GO	RNA splicing	3	198	0.989
GO	unfolded protein binding	1	103	0.989
GO	growth factor binding	2	68	0.989
GO	epidermis development	2	83	0.989
GO	intermediate filament	1	106	0.989
GO	lipid catabolic process	2	112	0.989
GO	cyclic-nucleotide-mediated signaling	2	65	0.989
GO	nucleoplasm	1	77	0.989
GO	protein modification by small protein conjugation	2	72	0.989
GO	protein ubiquitination	2	65	0.989
GO	posttranscriptional regulation of gene expression	1	98	0.989
GO	amine catabolic process	1	64	0.989
GO	nitrogen compound catabolic process	1	66	0.989
GO	regulation of cellular localization	1	74	0.989
GO	regulation of establishment of protein localization	1	47	0.989
GO	regulation of protein localization	1	47	0.989
GO	regulation of protein transport	1	47	0.989
GO	regulation of secretion	1	60	0.989
GO	serine hydrolase activity	2	109	0.989
GO	cation homeostasis	4	158	0.989
GO	ion homeostasis	4	180	0.989
GO	metal ion homeostasis	3	109	0.989
GO	steroid binding	1	51	0.989
GO	iron-sulfur cluster binding	1	33	0.989
GO	metal cluster binding	1	33	0.989
GO	electron transport chain	1	39	0.989
GO	generation of precursor metabolites and energy	3	180	0.989
GO	mitochondrial electron transport, NADH to ubiquinone	1	34	0.989
GO	mitochondrial respiratory chain complex I	1	35	0.989
GO	NADH dehydrogenase (quinone) activity	1	38	0.989
GO	NADH dehydrogenase (ubiquinone) activity	1	38	0.989
GO	NADH dehydrogenase activity	1	38	0.989
GO	NADH dehydrogenase complex	1	35	0.989
GO	oxidation reduction	1	39	0.989
GO	oxidoreductase activity, acting on NADH or NADPH, quinone or similar compound as acceptor	1	42	0.989
GO	respiratory chain complex I	1	35	0.989
GO	respiratory electron transport chain	1	39	0.989
GO	DNA repair	3	222	0.989
GO	negative regulation of progression through cell cycle	3	98	0.989
GO	protein targeting	4	151	0.989
GO	leukocyte differentiation	2	69	0.989
GO	lymphocyte differentiation	1	50	0.989
GO	calcium ion homeostasis	2	101	0.989
GO	cellular cation homeostasis	2	67	0.989
GO	cellular chemical homeostasis	2	84	0.989
GO	cellular homeostasis	2	131	0.989
GO	cellular ion homeostasis	2	84	0.989
GO	di-, tri-valent inorganic cation homeostasis	3	127	0.989
GO	microbody	1	83	0.989
GO	peroxisome	1	82	0.989
GO	ER to Golgi vesicle-mediated transport	1	71	0.989
GO	phosphoinositide binding	1	64	0.989
GO	membrane lipid biosynthetic process	2	77	0.989
GO	membrane lipid metabolic process	3	158	0.989
GO	phospholipid metabolic process	3	112	0.989
GO	cell migration	3	131	0.989
GO	regulation of phosphate metabolic process	1	52	0.989
GO	regulation of phosphorus metabolic process	1	52	0.989
GO	regulation of phosphorylation	1	49	0.989
GO	regulation of protein amino acid phosphorylation	1	40	0.989
GO	DNA-dependent ATPase activity	1	41	0.989
GO	hormone activity	3	103	0.989
GO	hydrogen ion transmembrane transporter activity	1	82	0.989
GO	hydrogen ion transporting ATP synthase activity, rotational mechanism	1	34	0.989
GO	hydrogen ion transporting ATPase activity, rotational mechanism	1	35	0.989
GO	monovalent inorganic cation transmembrane transporter activity	1	84	0.989
GO	FAD binding	1	63	0.989
GO	hormone metabolic process	1	74	0.989
GO	oxygen and reactive oxygen species metabolic process	1	36	0.989
GO	regulation of hormone levels	1	87	0.989
GO	chromatin binding	2	95	0.989
GO	chromatin remodeling	1	39	0.989
GO	chromosome	2	154	0.989
GO	DNA recombination	1	62	0.989
GO	outer membrane	1	67	0.989
GO	integral to Golgi membrane	1	39	0.989
GO	glycerophospholipid biosynthetic process	1	35	0.989
GO	glycerophospholipid metabolic process	1	50	0.989
GO	phosphoinositide metabolic process	1	35	0.989
GO	protein amino acid lipidation	1	37	0.989
GO	regulation of DNA metabolic process	1	49	0.989
GO	branching morphogenesis of a tube	1	34	0.989
GO	morphogenesis of a branching structure	1	35	0.989
GO	organ morphogenesis	2	171	0.989
GO	regionalization	2	92	0.989
GO	tube morphogenesis	1	42	0.989
GO	transferase activity, transferring pentosyl groups	1	45	0.989
GO	double-stranded DNA binding	1	45	0.989
GO	structure-specific DNA binding	1	50	0.989
GO	cytosolic large ribosomal subunit (sensu Eukaryota)	1	36	0.989
GO	integral to endoplasmic reticulum membrane	1	34	0.989
GO	intrinsic to endoplasmic reticulum membrane	1	36	0.989
GO	envelope	1	60	0.989
GO	organelle envelope	1	60	0.989
GO	oxidoreductase activity, acting on the CH-CH group of donors	1	44	0.989
GO	transition metal ion transport	1	41	0.989
GO	solute:cation symporter activity	2	66	0.989
GO	symporter activity	2	99	0.989
GO	spliceosome	1	125	0.989
GO	cellular defense response	2	65	0.989
GO	external side of plasma membrane	1	51	0.989
GO	positive regulation of cytokine biosynthetic process	1	41	0.989
GO	positive regulation of lymphocyte activation	1	55	0.989
GO	positive regulation of T cell activation	1	47	0.989
GO	regulation of cytokine biosynthetic process	1	60	0.989
GO	regulation of cytokine production	1	82	0.989
GO	regulation of defense response	1	33	0.989
GO	regulation of immune response	1	96	0.989
GO	regulation of lymphocyte activation	1	81	0.989
GO	regulation of lymphocyte proliferation	1	38	0.989
GO	regulation of mononuclear cell proliferation	1	38	0.989
GO	regulation of response to external stimulus	1	45	0.989
GO	regulation of response to stimulus	1	146	0.989
GO	regulation of T cell activation	1	68	0.989
GO	antigen processing and presentation	1	51	0.989
GO	carbon-oxygen lyase activity	1	58	0.989
GO	hydro-lyase activity	1	49	0.989
GO	membrane-enclosed lumen	1	37	0.989
GO	neuron migration	1	42	0.989
GO	appendage morphogenesis	1	39	0.989
GO	embryonic appendage morphogenesis	1	37	0.989
GO	embryonic limb morphogenesis	1	37	0.989
GO	embryonic morphogenesis	1	79	0.989
GO	limb morphogenesis	1	39	0.989
GO	cell growth	1	37	0.989
GO	cytokine activity	3	147	0.989
GO	growth	1	77	0.989
GO	transforming growth factor beta receptor signaling pathway	1	36	0.989
[truncated: 40 more rows]

## Sheet: GO Terms with Genes
Category	Term	Count in Selected Genes	Count in Total Population	P-value	Gene	Gene Symbol	Title
GO	protein complex scaffold	5	19	0.000233466	162989	DEDD2	death effector domain containing 2
GO	protein complex scaffold	5	19	0.000233466	22941	SHANK2	SH3 and multiple ankyrin repeat domains 2
GO	protein complex scaffold	5	19	0.000233466	23542	MAPK8IP2	mitogen-activated protein kinase 8 interacting protein 2
GO	protein complex scaffold	5	19	0.000233466	29775	CARD10	caspase recruitment domain family, member 10
GO	protein complex scaffold	5	19	0.000233466	64210	MMS19	MMS19 nucleotide excision repair homolog (S. cerevisiae)
GO	receptor signaling complex scaffold activity	5	19	0.000233466	162989	DEDD2	death effector domain containing 2
GO	receptor signaling complex scaffold activity	5	19	0.000233466	22941	SHANK2	SH3 and multiple ankyrin repeat domains 2
GO	receptor signaling complex scaffold activity	5	19	0.000233466	23542	MAPK8IP2	mitogen-activated protein kinase 8 interacting protein 2
GO	receptor signaling complex scaffold activity	5	19	0.000233466	29775	CARD10	caspase recruitment domain family, member 10
GO	receptor signaling complex scaffold activity	5	19	0.000233466	64210	MMS19	MMS19 nucleotide excision repair homolog (S. cerevisiae)
GO	cation-transporting ATPase activity	4	11	0.000258453	10396	ATP8A1	ATPase, aminophospholipid transporter (APLT), class I, type 8A, member 1
GO	cation-transporting ATPase activity	4	11	0.000258453	487	ATP2A1	ATPase, Ca++ transporting, cardiac muscle, fast twitch 1
GO	cation-transporting ATPase activity	4	11	0.000258453	489	ATP2A3	ATPase, Ca++ transporting, ubiquitous
GO	cation-transporting ATPase activity	4	11	0.000258453	492	ATP2B3	ATPase, Ca++ transporting, plasma membrane 3
GO	calcium ion transport	10	87	0.000370456	140803	TRPM6	transient receptor potential cation channel, subfamily M, member 6
GO	calcium ion transport	10	87	0.000370456	27091	CACNG5	calcium channel, voltage-dependent, gamma subunit 5
GO	calcium ion transport	10	87	0.000370456	3708	ITPR1	inositol 1,4,5-triphosphate receptor, type 1
GO	calcium ion transport	10	87	0.000370456	487	ATP2A1	ATPase, Ca++ transporting, cardiac muscle, fast twitch 1
GO	calcium ion transport	10	87	0.000370456	489	ATP2A3	ATPase, Ca++ transporting, ubiquitous
GO	calcium ion transport	10	87	0.000370456	492	ATP2B3	ATPase, Ca++ transporting, plasma membrane 3
GO	calcium ion transport	10	87	0.000370456	53373	TPCN1	two pore segment channel 1
GO	calcium ion transport	10	87	0.000370456	6546	SLC8A1	solute carrier family 8 (sodium/calcium exchanger), member 1
GO	calcium ion transport	10	87	0.000370456	7442	TRPV1	transient receptor potential cation channel, subfamily V, member 1
GO	calcium ion transport	10	87	0.000370456	783	CACNB2	calcium channel, voltage-dependent, beta 2 subunit
GO	metal ion transmembrane transporter activity	18	246	0.000738852	1137	CHRNA4	cholinergic receptor, nicotinic, alpha 4
GO	metal ion transmembrane transporter activity	18	246	0.000738852	1142	CHRNB3	cholinergic receptor, nicotinic, beta 3
GO	metal ion transmembrane transporter activity	18	246	0.000738852	140803	TRPM6	transient receptor potential cation channel, subfamily M, member 6
GO	metal ion transmembrane transporter activity	18	246	0.000738852	23416	KCNH3	potassium voltage-gated channel, subfamily H (eag-related), member 3
GO	metal ion transmembrane transporter activity	18	246	0.000738852	27091	CACNG5	calcium channel, voltage-dependent, gamma subunit 5
GO	metal ion transmembrane transporter activity	18	246	0.000738852	284252	KCTD1	potassium channel tetramerisation domain containing 1
GO	metal ion transmembrane transporter activity	18	246	0.000738852	3708	ITPR1	inositol 1,4,5-triphosphate receptor, type 1
GO	metal ion transmembrane transporter activity	18	246	0.000738852	3749	KCNC4	potassium voltage-gated channel, Shaw-related subfamily, member 4
GO	metal ion transmembrane transporter activity	18	246	0.000738852	487	ATP2A1	ATPase, Ca++ transporting, cardiac muscle, fast twitch 1
GO	metal ion transmembrane transporter activity	18	246	0.000738852	489	ATP2A3	ATPase, Ca++ transporting, ubiquitous
GO	metal ion transmembrane transporter activity	18	246	0.000738852	492	ATP2B3	ATPase, Ca++ transporting, plasma membrane 3
GO	metal ion transmembrane transporter activity	18	246	0.000738852	53373	TPCN1	two pore segment channel 1
GO	metal ion transmembrane transporter activity	18	246	0.000738852	54442	KCTD5	potassium channel tetramerisation domain containing 5
GO	metal ion transmembrane transporter activity	18	246	0.000738852	57657	HCN3	hyperpolarization activated cyclic nucleotide-gated potassium channel 3
GO	metal ion transmembrane transporter activity	18	246	0.000738852	610	HCN2	hyperpolarization activated cyclic nucleotide-gated potassium channel 2
GO	metal ion transmembrane transporter activity	18	246	0.000738852	7442	TRPV1	transient receptor potential cation channel, subfamily V, member 1
GO	metal ion transmembrane transporter activity	18	246	0.000738852	783	CACNB2	calcium channel, voltage-dependent, beta 2 subunit
GO	metal ion transmembrane transporter activity	18	246	0.000738852	90134	KCNH7	potassium voltage-gated channel, subfamily H (eag-related), member 7
GO	oxidoreductase activity, acting on paired donors, with incorporation or reduction of molecular oxygen, reduced flavin or flavoprotein as one donor, and incorporation of one atom of oxygen	5	28	0.00156527	113612	CYP2U1	cytochrome P450, family 2, subfamily U, polypeptide 1
GO	oxidoreductase activity, acting on paired donors, with incorporation or reduction of molecular oxygen, reduced flavin or flavoprotein as one donor, and incorporation of one atom of oxygen	5	28	0.00156527	1551	CYP3A7	cytochrome P450, family 3, subfamily A, polypeptide 7
GO	oxidoreductase activity, acting on paired donors, with incorporation or reduction of molecular oxygen, reduced flavin or flavoprotein as one donor, and incorporation of one atom of oxygen	5	28	0.00156527	1565	CYP2D6	cytochrome P450, family 2, subfamily D, polypeptide 6
GO	oxidoreductase activity, acting on paired donors, with incorporation or reduction of molecular oxygen, reduced flavin or flavoprotein as one donor, and incorporation of one atom of oxygen	5	28	0.00156527	1588	CYP19A1	cytochrome P450, family 19, subfamily A, polypeptide 1
GO	oxidoreductase activity, acting on paired donors, with incorporation or reduction of molecular oxygen, reduced flavin or flavoprotein as one donor, and incorporation of one atom of oxygen	5	28	0.00156527	6916	TBXAS1	thromboxane A synthase 1 (platelet)
GO	metabotropic glutamate, GABA-B-like receptor activity	4	17	0.00160604	2914	GRM4	glutamate receptor, metabotropic 4
GO	metabotropic glutamate, GABA-B-like receptor activity	4	17	0.00160604	2916	GRM6	glutamate receptor, metabotropic 6
GO	metabotropic glutamate, GABA-B-like receptor activity	4	17	0.00160604	2917	GRM7	glutamate receptor, metabotropic 7
GO	metabotropic glutamate, GABA-B-like receptor activity	4	17	0.00160604	55890	GPRC5C	G protein-coupled receptor, family C, group 5, member C
GO	calcium ion transmembrane transporter activity	3	9	0.00219606	487	ATP2A1	ATPase, Ca++ transporting, cardiac muscle, fast twitch 1
GO	calcium ion transmembrane transporter activity	3	9	0.00219606	489	ATP2A3	ATPase, Ca++ transporting, ubiquitous
GO	calcium ion transmembrane transporter activity	3	9	0.00219606	492	ATP2B3	ATPase, Ca++ transporting, plasma membrane 3
GO	calcium-transporting ATPase activity	3	9	0.00219606	487	ATP2A1	ATPase, Ca++ transporting, cardiac muscle, fast twitch 1
GO	calcium-transporting ATPase activity	3	9	0.00219606	489	ATP2A3	ATPase, Ca++ transporting, ubiquitous
GO	calcium-transporting ATPase activity	3	9	0.00219606	492	ATP2B3	ATPase, Ca++ transporting, plasma membrane 3
GO	di-, tri-valent inorganic cation transmembrane transporter activity	3	9	0.00219606	487	ATP2A1	ATPase, Ca++ transporting, cardiac muscle, fast twitch 1
GO	di-, tri-valent inorganic cation transmembrane transporter activity	3	9	0.00219606	489	ATP2A3	ATPase, Ca++ transporting, ubiquitous
GO	di-, tri-valent inorganic cation transmembrane transporter activity	3	9	0.00219606	492	ATP2B3	ATPase, Ca++ transporting, plasma membrane 3
GO	di-, tri-valent inorganic cation transport	10	111	0.00245781	140803	TRPM6	transient receptor potential cation channel, subfamily M, member 6
GO	di-, tri-valent inorganic cation transport	10	111	0.00245781	27091	CACNG5	calcium channel, voltage-dependent, gamma subunit 5
GO	di-, tri-valent inorganic cation transport	10	111	0.00245781	3708	ITPR1	inositol 1,4,5-triphosphate receptor, type 1
GO	di-, tri-valent inorganic cation transport	10	111	0.00245781	487	ATP2A1	ATPase, Ca++ transporting, cardiac muscle, fast twitch 1
GO	di-, tri-valent inorganic cation transport	10	111	0.00245781	489	ATP2A3	ATPase, Ca++ transporting, ubiquitous
GO	di-, tri-valent inorganic cation transport	10	111	0.00245781	492	ATP2B3	ATPase, Ca++ transporting, plasma membrane 3
GO	di-, tri-valent inorganic cation transport	10	111	0.00245781	53373	TPCN1	two pore segment channel 1
GO	di-, tri-valent inorganic cation transport	10	111	0.00245781	6546	SLC8A1	solute carrier family 8 (sodium/calcium exchanger), member 1
GO	di-, tri-valent inorganic cation transport	10	111	0.00245781	7442	TRPV1	transient receptor potential cation channel, subfamily V, member 1
GO	di-, tri-valent inorganic cation transport	10	111	0.00245781	783	CACNB2	calcium channel, voltage-dependent, beta 2 subunit
GO	cation transport	25	434	0.00250547	115584	SLC5A11	solute carrier family 5 (sodium/glucose cotransporter), member 11
GO	cation transport	25	434	0.00250547	140803	TRPM6	transient receptor potential cation channel, subfamily M, member 6
GO	cation transport	25	434	0.00250547	23416	KCNH3	potassium voltage-gated channel, subfamily H (eag-related), member 3
GO	cation transport	25	434	0.00250547	23516	SLC39A14	solute carrier family 39 (zinc transporter), member 14
GO	cation transport	25	434	0.00250547	245973	ATP6V1C2	ATPase, H+ transporting, lysosomal 42kDa, V1 subunit C2
GO	cation transport	25	434	0.00250547	27091	CACNG5	calcium channel, voltage-dependent, gamma subunit 5
GO	cation transport	25	434	0.00250547	284252	KCTD1	potassium channel tetramerisation domain containing 1
GO	cation transport	25	434	0.00250547	3708	ITPR1	inositol 1,4,5-triphosphate receptor, type 1
GO	cation transport	25	434	0.00250547	3749	KCNC4	potassium voltage-gated channel, Shaw-related subfamily, member 4
GO	cation transport	25	434	0.00250547	487	ATP2A1	ATPase, Ca++ transporting, cardiac muscle, fast twitch 1
GO	cation transport	25	434	0.00250547	489	ATP2A3	ATPase, Ca++ transporting, ubiquitous
GO	cation transport	25	434	0.00250547	492	ATP2B3	ATPase, Ca++ transporting, plasma membrane 3
GO	cation transport	25	434	0.00250547	53373	TPCN1	two pore segment channel 1
GO	cation transport	25	434	0.00250547	534	ATP6V1G2	ATPase, H+ transporting, lysosomal 13kDa, V1 subunit G2
GO	cation transport	25	434	0.00250547	539	ATP5O	ATP synthase, H+ transporting, mitochondrial F1 complex, O subunit
GO	cation transport	25	434	0.00250547	54442	KCTD5	potassium channel tetramerisation domain containing 5
GO	cation transport	25	434	0.00250547	57657	HCN3	hyperpolarization activated cyclic nucleotide-gated potassium channel 3
GO	cation transport	25	434	0.00250547	610	HCN2	hyperpolarization activated cyclic nucleotide-gated potassium channel 2
GO	cation transport	25	434	0.00250547	64924	SLC30A5	solute carrier family 30 (zinc transporter), member 5
GO	cation transport	25	434	0.00250547	6546	SLC8A1	solute carrier family 8 (sodium/calcium exchanger), member 1
GO	cation transport	25	434	0.00250547	7442	TRPV1	transient receptor potential cation channel, subfamily V, member 1
GO	cation transport	25	434	0.00250547	783	CACNB2	calcium channel, voltage-dependent, beta 2 subunit
GO	cation transport	25	434	0.00250547	84102	SLC41A2	solute carrier family 41, member 2
GO	cation transport	25	434	0.00250547	8671	SLC4A4	solute carrier family 4, sodium bicarbonate cotransporter, member 4
GO	cation transport	25	434	0.00250547	90134	KCNH7	potassium voltage-gated channel, subfamily H (eag-related), member 7
GO	cation transmembrane transporter activity	24	411	0.00254235	10396	ATP8A1	ATPase, aminophospholipid transporter (APLT), class I, type 8A, member 1
GO	cation transmembrane transporter activity	24	411	0.00254235	1137	CHRNA4	cholinergic receptor, nicotinic, alpha 4
GO	cation transmembrane transporter activity	24	411	0.00254235	1142	CHRNB3	cholinergic receptor, nicotinic, beta 3
GO	cation transmembrane transporter activity	24	411	0.00254235	140803	TRPM6	transient receptor potential cation channel, subfamily M, member 6
GO	cation transmembrane transporter activity	24	411	0.00254235	23416	KCNH3	potassium voltage-gated channel, subfamily H (eag-related), member 3
GO	cation transmembrane transporter activity	24	411	0.00254235	27091	CACNG5	calcium channel, voltage-dependent, gamma subunit 5
GO	cation transmembrane transporter activity	24	411	0.00254235	284252	KCTD1	potassium channel tetramerisation domain containing 1
GO	cation transmembrane transporter activity	24	411	0.00254235	29988	SLC2A8	solute carrier family 2 (facilitated glucose transporter), member 8
GO	cation transmembrane transporter activity	24	411	0.00254235	3708	ITPR1	inositol 1,4,5-triphosphate receptor, type 1
GO	cation transmembrane transporter activity	24	411	0.00254235	3749	KCNC4	potassium voltage-gated channel, Shaw-related subfamily, member 4
GO	cation transmembrane transporter activity	24	411	0.00254235	487	ATP2A1	ATPase, Ca++ transporting, cardiac muscle, fast twitch 1
GO	cation transmembrane transporter activity	24	411	0.00254235	489	ATP2A3	ATPase, Ca++ transporting, ubiquitous
GO	cation transmembrane transporter activity	24	411	0.00254235	492	ATP2B3	ATPase, Ca++ transporting, plasma membrane 3
GO	cation transmembrane transporter activity	24	411	0.00254235	53373	TPCN1	two pore segment channel 1
GO	cation transmembrane transporter activity	24	411	0.00254235	539	ATP5O	ATP synthase, H+ transporting, mitochondrial F1 complex, O subunit
GO	cation transmembrane transporter activity	24	411	0.00254235	54442	KCTD5	potassium channel tetramerisation domain containing 5
GO	cation transmembrane transporter activity	24	411	0.00254235	57657	HCN3	hyperpolarization activated cyclic nucleotide-gated potassium channel 3
GO	cation transmembrane transporter activity	24	411	0.00254235	610	HCN2	hyperpolarization activated cyclic nucleotide-gated potassium channel 2
GO	cation transmembrane transporter activity	24	411	0.00254235	6546	SLC8A1	solute carrier family 8 (sodium/calcium exchanger), member 1
GO	cation transmembrane transporter activity	24	411	0.00254235	6564	SLC15A1	solute carrier family 15 (oligopeptide transporter), member 1
GO	cation transmembrane transporter activity	24	411	0.00254235	7442	TRPV1	transient receptor potential cation channel, subfamily V, member 1
GO	cation transmembrane transporter activity	24	411	0.00254235	783	CACNB2	calcium channel, voltage-dependent, beta 2 subunit
GO	cation transmembrane transporter activity	24	411	0.00254235	8671	SLC4A4	solute carrier family 4, sodium bicarbonate cotransporter, member 4
GO	cation transmembrane transporter activity	24	411	0.00254235	90134	KCNH7	potassium voltage-gated channel, subfamily H (eag-related), member 7
GO	metal ion transport	21	356	0.00408267	115584	SLC5A11	solute carrier family 5 (sodium/glucose cotransporter), member 11
GO	metal ion transport	21	356	0.00408267	140803	TRPM6	transient receptor potential cation channel, subfamily M, member 6
GO	metal ion transport	21	356	0.00408267	23416	KCNH3	potassium voltage-gated channel, subfamily H (eag-related), member 3
GO	metal ion transport	21	356	0.00408267	23516	SLC39A14	solute carrier family 39 (zinc transporter), member 14
GO	metal ion transport	21	356	0.00408267	27091	CACNG5	calcium channel, voltage-dependent, gamma subunit 5
GO	metal ion transport	21	356	0.00408267	284252	KCTD1	potassium channel tetramerisation domain containing 1
GO	metal ion transport	21	356	0.00408267	3708	ITPR1	inositol 1,4,5-triphosphate receptor, type 1
GO	metal ion transport	21	356	0.00408267	3749	KCNC4	potassium voltage-gated channel, Shaw-related subfamily, member 4
GO	metal ion transport	21	356	0.00408267	487	ATP2A1	ATPase, Ca++ transporting, cardiac muscle, fast twitch 1
GO	metal ion transport	21	356	0.00408267	489	ATP2A3	ATPase, Ca++ transporting, ubiquitous
GO	metal ion transport	21	356	0.00408267	492	ATP2B3	ATPase, Ca++ transporting, plasma membrane 3
GO	metal ion transport	21	356	0.00408267	53373	TPCN1	two pore segment channel 1
GO	metal ion transport	21	356	0.00408267	54442	KCTD5	potassium channel tetramerisation domain containing 5
GO	metal ion transport	21	356	0.00408267	57657	HCN3	hyperpolarization activated cyclic nucleotide-gated potassium channel 3
GO	metal ion transport	21	356	0.00408267	610	HCN2	hyperpolarization activated cyclic nucleotide-gated potassium channel 2
GO	metal ion transport	21	356	0.00408267	64924	SLC30A5	solute carrier family 30 (zinc transporter), member 5
GO	metal ion transport	21	356	0.00408267	6546	SLC8A1	solute carrier family 8 (sodium/calcium exchanger), member 1
GO	metal ion transport	21	356	0.00408267	7442	TRPV1	transient receptor potential cation channel, subfamily V, member 1
GO	metal ion transport	21	356	0.00408267	783	CACNB2	calcium channel, voltage-dependent, beta 2 subunit
GO	metal ion transport	21	356	0.00408267	8671	SLC4A4	solute carrier family 4, sodium bicarbonate cotransporter, member 4
GO	metal ion transport	21	356	0.00408267	90134	KCNH7	potassium voltage-gated channel, subfamily H (eag-related), member 7
GO	tubulin-tyrosine ligase activity	3	11	0.0041174	23093	TTLL5	tubulin tyrosine ligase-like family, member 5
GO	tubulin-tyrosine ligase activity	3	11	0.0041174	254173	TTLL10	tubulin tyrosine ligase-like family, member 10
GO	tubulin-tyrosine ligase activity	3	11	0.0041174	25809	TTLL1	tubulin tyrosine ligase-like family, member 1
GO	transporter activity	46	990	0.00454505	10396	ATP8A1	ATPase, aminophospholipid transporter (APLT), class I, type 8A, member 1
GO	transporter activity	46	990	0.00454505	1137	CHRNA4	cholinergic receptor, nicotinic, alpha 4
GO	transporter activity	46	990	0.00454505	1142	CHRNB3	cholinergic receptor, nicotinic, beta 3
GO	transporter activity	46	990	0.00454505	114757	CYGB	cytoglobin
GO	transporter activity	46	990	0.00454505	115584	SLC5A11	solute carrier family 5 (sodium/glucose cotransporter), member 11
GO	transporter activity	46	990	0.00454505	116843	C6orf192	chromosome 6 open reading frame 192
GO	transporter activity	46	990	0.00454505	1179	CLCA1	chloride channel regulator 1
GO	transporter activity	46	990	0.00454505	130340	AP1S3	adaptor-related protein complex 1, sigma 3 subunit
GO	transporter activity	46	990	0.00454505	140803	TRPM6	transient receptor potential cation channel, subfamily M, member 6
GO	transporter activity	46	990	0.00454505	19	ABCA1	ATP-binding cassette, sub-family A (ABC1), member 1
GO	transporter activity	46	990	0.00454505	23208	SYT11	synaptotagmin XI
GO	transporter activity	46	990	0.00454505	23416	KCNH3	potassium voltage-gated channel, subfamily H (eag-related), member 3
GO	transporter activity	46	990	0.00454505	253512	SLC25A30	solute carrier family 25, member 30
GO	transporter activity	46	990	0.00454505	256471	MFSD8	major facilitator superfamily domain containing 8
GO	transporter activity	46	990	0.00454505	2565	GABRG1	gamma-aminobutyric acid (GABA) A receptor, gamma 1
GO	transporter activity	46	990	0.00454505	27091	CACNG5	calcium channel, voltage-dependent, gamma subunit 5
GO	transporter activity	46	990	0.00454505	27445	PCLO	piccolo (presynaptic cytomatrix protein)
GO	transporter activity	46	990	0.00454505	284252	KCTD1	potassium channel tetramerisation domain containing 1
GO	transporter activity	46	990	0.00454505	2890	GRIA1	glutamate receptor, ionotropic, AMPA 1
GO	transporter activity	46	990	0.00454505	2893	GRIA4	glutamate receptor, ionotrophic, AMPA 4
GO	transporter activity	46	990	0.00454505	29988	SLC2A8	solute carrier family 2 (facilitated glucose transporter), member 8
GO	transporter activity	46	990	0.00454505	3708	ITPR1	inositol 1,4,5-triphosphate receptor, type 1
GO	transporter activity	46	990	0.00454505	3749	KCNC4	potassium voltage-gated channel, Shaw-related subfamily, member 4
GO	transporter activity	46	990	0.00454505	487	ATP2A1	ATPase, Ca++ transporting, cardiac muscle, fast twitch 1
GO	transporter activity	46	990	0.00454505	489	ATP2A3	ATPase, Ca++ transporting, ubiquitous
GO	transporter activity	46	990	0.00454505	492	ATP2B3	ATPase, Ca++ transporting, plasma membrane 3
GO	transporter activity	46	990	0.00454505	5243	ABCB1	ATP-binding cassette, sub-family B (MDR/TAP), member 1
GO	transporter activity	46	990	0.00454505	53373	TPCN1	two pore segment channel 1
GO	transporter activity	46	990	0.00454505	539	ATP5O	ATP synthase, H+ transporting, mitochondrial F1 complex, O subunit
GO	transporter activity	46	990	0.00454505	5444	PON1	paraoxonase 1
GO	transporter activity	46	990	0.00454505	54442	KCTD5	potassium channel tetramerisation domain containing 5
GO	transporter activity	46	990	0.00454505	57657	HCN3	hyperpolarization activated cyclic nucleotide-gated potassium channel 3
GO	transporter activity	46	990	0.00454505	610	HCN2	hyperpolarization activated cyclic nucleotide-gated potassium channel 2
GO	transporter activity	46	990	0.00454505	6397	SEC14L1	SEC14-like 1 (S. cerevisiae)
GO	transporter activity	46	990	0.00454505	6546	SLC8A1	solute carrier family 8 (sodium/calcium exchanger), member 1
GO	transporter activity	46	990	0.00454505	6564	SLC15A1	solute carrier family 15 (oligopeptide transporter), member 1
GO	transporter activity	46	990	0.00454505	6861	SYT5	synaptotagmin V
GO	transporter activity	46	990	0.00454505	6891	TAP2	transporter 2, ATP-binding cassette, sub-family B (MDR/TAP)
GO	transporter activity	46	990	0.00454505	7442	TRPV1	transient receptor potential cation channel, subfamily V, member 1
GO	transporter activity	46	990	0.00454505	783	CACNB2	calcium channel, voltage-dependent, beta 2 subunit
GO	transporter activity	46	990	0.00454505	81034	SLC25A32	solute carrier family 25, member 32
GO	transporter activity	46	990	0.00454505	83447	SLC25A31	solute carrier family 25 (mitochondrial carrier; adenine nucleotide translocator), member 31
GO	transporter activity	46	990	0.00454505	8671	SLC4A4	solute carrier family 4, sodium bicarbonate cotransporter, member 4
GO	transporter activity	46	990	0.00454505	90134	KCNH7	potassium voltage-gated channel, subfamily H (eag-related), member 7
GO	transporter activity	46	990	0.00454505	94160	ABCC12	ATP-binding cassette, sub-family C (CFTR/MRP), member 12
GO	transporter activity	46	990	0.00454505	9559	VPS26A	vacuolar protein sorting 26 homolog A (S. pombe)
GO	calcium ion transporter activity	2	4	0.0055759	3708	ITPR1	inositol 1,4,5-triphosphate receptor, type 1
GO	calcium ion transporter activity	2	4	0.0055759	6546	SLC8A1	solute carrier family 8 (sodium/calcium exchanger), member 1
GO	vasopressin receptor activity	2	4	0.0055759	552	AVPR1A	arginine vasopressin receptor 1A
GO	vasopressin receptor activity	2	4	0.0055759	554	AVPR2	arginine vasopressin receptor 2
GO	ion transmembrane transporter activity	28	542	0.00647554	10396	ATP8A1	ATPase, aminophospholipid transporter (APLT), class I, type 8A, member 1
GO	ion transmembrane transporter activity	28	542	0.00647554	1137	CHRNA4	cholinergic receptor, nicotinic, alpha 4
GO	ion transmembrane transporter activity	28	542	0.00647554	1142	CHRNB3	cholinergic receptor, nicotinic, beta 3
GO	ion transmembrane transporter activity	28	542	0.00647554	1179	CLCA1	chloride channel regulator 1
GO	ion transmembrane transporter activity	28	542	0.00647554	140803	TRPM6	transient receptor potential cation channel, subfamily M, member 6
GO	ion transmembrane transporter activity	28	542	0.00647554	23416	KCNH3	potassium voltage-gated channel, subfamily H (eag-related), member 3
GO	ion transmembrane transporter activity	28	542	0.00647554	2565	GABRG1	gamma-aminobutyric acid (GABA) A receptor, gamma 1
GO	ion transmembrane transporter activity	28	542	0.00647554	27091	CACNG5	calcium channel, voltage-dependent, gamma subunit 5
GO	ion transmembrane transporter activity	28	542	0.00647554	284252	KCTD1	potassium channel tetramerisation domain containing 1
GO	ion transmembrane transporter activity	28	542	0.00647554	2890	GRIA1	glutamate receptor, ionotropic, AMPA 1
GO	ion transmembrane transporter activity	28	542	0.00647554	2893	GRIA4	glutamate receptor, ionotrophic, AMPA 4
GO	ion transmembrane transporter activity	28	542	0.00647554	29988	SLC2A8	solute carrier family 2 (facilitated glucose transporter), member 8
GO	ion transmembrane transporter activity	28	542	0.00647554	3708	ITPR1	inositol 1,4,5-triphosphate receptor, type 1
GO	ion transmembrane transporter activity	28	542	0.00647554	3749	KCNC4	potassium voltage-gated channel, Shaw-related subfamily, member 4
GO	ion transmembrane transporter activity	28	542	0.00647554	487	ATP2A1	ATPase, Ca++ transporting, cardiac muscle, fast twitch 1
GO	ion transmembrane transporter activity	28	542	0.00647554	489	ATP2A3	ATPase, Ca++ transporting, ubiquitous
GO	ion transmembrane transporter activity	28	542	0.00647554	492	ATP2B3	ATPase, Ca++ transporting, plasma membrane 3
GO	ion transmembrane transporter activity	28	542	0.00647554	53373	TPCN1	two pore segment channel 1
GO	ion transmembrane transporter activity	28	542	0.00647554	539	ATP5O	ATP synthase, H+ transporting, mitochondrial F1 complex, O subunit
GO	ion transmembrane transporter activity	28	542	0.00647554	54442	KCTD5	potassium channel tetramerisation domain containing 5
GO	ion transmembrane transporter activity	28	542	0.00647554	57657	HCN3	hyperpolarization activated cyclic nucleotide-gated potassium channel 3
GO	ion transmembrane transporter activity	28	542	0.00647554	610	HCN2	hyperpolarization activated cyclic nucleotide-gated potassium channel 2
GO	ion transmembrane transporter activity	28	542	0.00647554	6546	SLC8A1	solute carrier family 8 (sodium/calcium exchanger), member 1
GO	ion transmembrane transporter activity	28	542	0.00647554	6564	SLC15A1	solute carrier family 15 (oligopeptide transporter), member 1
GO	ion transmembrane transporter activity	28	542	0.00647554	7442	TRPV1	transient receptor potential cation channel, subfamily V, member 1
GO	ion transmembrane transporter activity	28	542	0.00647554	783	CACNB2	calcium channel, voltage-dependent, beta 2 subunit
GO	ion transmembrane transporter activity	28	542	0.00647554	8671	SLC4A4	solute carrier family 4, sodium bicarbonate cotransporter, member 4
GO	ion transmembrane transporter activity	28	542	0.00647554	90134	KCNH7	potassium voltage-gated channel, subfamily H (eag-related), member 7
GO	ATPase activity	17	278	0.00654175	10349	ABCA10	ATP-binding cassette, sub-family A (ABC1), member 10
GO	ATPase activity	17	278	0.00654175	10396	ATP8A1	ATPase, aminophospholipid transporter (APLT), class I, type 8A, member 1
GO	ATPase activity	17	278	0.00654175	11056	DDX52	DEAD (Asp-Glu-Ala-Asp) box polypeptide 52
GO	ATPase activity	17	278	0.00654175	1778	DYNC1H1	dynein, cytoplasmic 1, heavy chain 1
GO	ATPase activity	17	278	0.00654175	19	ABCA1	ATP-binding cassette, sub-family A (ABC1), member 1
GO	ATPase activity	17	278	0.00654175	200383	LOC200383	similar to Dynein heavy chain at 16F
GO	ATPase activity	17	278	0.00654175	487	ATP2A1	ATPase, Ca++ transporting, cardiac muscle, fast twitch 1
GO	ATPase activity	17	278	0.00654175	489	ATP2A3	ATPase, Ca++ transporting, ubiquitous
GO	ATPase activity	17	278	0.00654175	492	ATP2B3	ATPase, Ca++ transporting, plasma membrane 3
GO	ATPase activity	17	278	0.00654175	51750	RTEL1	regulator of telomere elongation helicase 1
GO	ATPase activity	17	278	0.00654175	5243	ABCB1	ATP-binding cassette, sub-family B (MDR/TAP), member 1
GO	ATPase activity	17	278	0.00654175	54606	DDX56	DEAD (Asp-Glu-Ala-Asp) box polypeptide 56
GO	ATPase activity	17	278	0.00654175	56897	WRNIP1	Werner helicase interacting protein 1
GO	ATPase activity	17	278	0.00654175	6891	TAP2	transporter 2, ATP-binding cassette, sub-family B (MDR/TAP)
GO	ATPase activity	17	278	0.00654175	79039	DDX54	DEAD (Asp-Glu-Ala-Asp) box polypeptide 54
GO	ATPase activity	17	278	0.00654175	90957	DHX57	DEAH (Asp-Glu-Ala-Asp/His) box polypeptide 57
GO	ATPase activity	17	278	0.00654175	94160	ABCC12	ATP-binding cassette, sub-family C (CFTR/MRP), member 12
GO	hydrolase activity, acting on acid anhydrides, catalyzing transmembrane movement of substances	8	89	0.00655288	10396	ATP8A1	ATPase, aminophospholipid transporter (APLT), class I, type 8A, member 1
GO	hydrolase activity, acting on acid anhydrides, catalyzing transmembrane movement of substances	8	89	0.00655288	245973	ATP6V1C2	ATPase, H+ transporting, lysosomal 42kDa, V1 subunit C2
GO	hydrolase activity, acting on acid anhydrides, catalyzing transmembrane movement of substances	8	89	0.00655288	487	ATP2A1	ATPase, Ca++ transporting, cardiac muscle, fast twitch 1
GO	hydrolase activity, acting on acid anhydrides, catalyzing transmembrane movement of substances	8	89	0.00655288	489	ATP2A3	ATPase, Ca++ transporting, ubiquitous
GO	hydrolase activity, acting on acid anhydrides, catalyzing transmembrane movement of substances	8	89	0.00655288	492	ATP2B3	ATPase, Ca++ transporting, plasma membrane 3
GO	hydrolase activity, acting on acid anhydrides, catalyzing transmembrane movement of substances	8	89	0.00655288	5243	ABCB1	ATP-binding cassette, sub-family B (MDR/TAP), member 1
GO	hydrolase activity, acting on acid anhydrides, catalyzing transmembrane movement of substances	8	89	0.00655288	6891	TAP2	transporter 2, ATP-binding cassette, sub-family B (MDR/TAP)
GO	hydrolase activity, acting on acid anhydrides, catalyzing transmembrane movement of substances	8	89	0.00655288	94160	ABCC12	ATP-binding cassette, sub-family C (CFTR/MRP), member 12
GO	cation channel activity	15	234	0.00679633	1137	CHRNA4	cholinergic receptor, nicotinic, alpha 4
GO	cation channel activity	15	234	0.00679633	1142	CHRNB3	cholinergic receptor, nicotinic, beta 3
GO	cation channel activity	15	234	0.00679633	140803	TRPM6	transient receptor potential cation channel, subfamily M, member 6
GO	cation channel activity	15	234	0.00679633	23416	KCNH3	potassium voltage-gated channel, subfamily H (eag-related), member 3
GO	cation channel activity	15	234	0.00679633	27091	CACNG5	calcium channel, voltage-dependent, gamma subunit 5
GO	cation channel activity	15	234	0.00679633	284252	KCTD1	potassium channel tetramerisation domain containing 1
GO	cation channel activity	15	234	0.00679633	3708	ITPR1	inositol 1,4,5-triphosphate receptor, type 1
GO	cation channel activity	15	234	0.00679633	3749	KCNC4	potassium voltage-gated channel, Shaw-related subfamily, member 4
GO	cation channel activity	15	234	0.00679633	53373	TPCN1	two pore segment channel 1
GO	cation channel activity	15	234	0.00679633	54442	KCTD5	potassium channel tetramerisation domain containing 5
GO	cation channel activity	15	234	0.00679633	57657	HCN3	hyperpolarization activated cyclic nucleotide-gated potassium channel 3
GO	cation channel activity	15	234	0.00679633	610	HCN2	hyperpolarization activated cyclic nucleotide-gated potassium channel 2
GO	cation channel activity	15	234	0.00679633	7442	TRPV1	transient receptor potential cation channel, subfamily V, member 1
GO	cation channel activity	15	234	0.00679633	783	CACNB2	calcium channel, voltage-dependent, beta 2 subunit
GO	cation channel activity	15	234	0.00679633	90134	KCNH7	potassium voltage-gated channel, subfamily H (eag-related), member 7
GO	substrate-specific transmembrane transporter activity	28	545	0.00695836	10396	ATP8A1	ATPase, aminophospholipid transporter (APLT), class I, type 8A, member 1
GO	substrate-specific transmembrane transporter activity	28	545	0.00695836	1137	CHRNA4	cholinergic receptor, nicotinic, alpha 4
GO	substrate-specific transmembrane transporter activity	28	545	0.00695836	1142	CHRNB3	cholinergic receptor, nicotinic, beta 3
GO	substrate-specific transmembrane transporter activity	28	545	0.00695836	1179	CLCA1	chloride channel regulator 1
GO	substrate-specific transmembrane transporter activity	28	545	0.00695836	140803	TRPM6	transient receptor potential cation channel, subfamily M, member 6
GO	substrate-specific transmembrane transporter activity	28	545	0.00695836	23416	KCNH3	potassium voltage-gated channel, subfamily H (eag-related), member 3
GO	substrate-specific transmembrane transporter activity	28	545	0.00695836	2565	GABRG1	gamma-aminobutyric acid (GABA) A receptor, gamma 1
GO	substrate-specific transmembrane transporter activity	28	545	0.00695836	27091	CACNG5	calcium channel, voltage-dependent, gamma subunit 5
GO	substrate-specific transmembrane transporter activity	28	545	0.00695836	284252	KCTD1	potassium channel tetramerisation domain containing 1
GO	substrate-specific transmembrane transporter activity	28	545	0.00695836	2890	GRIA1	glutamate receptor, ionotropic, AMPA 1
GO	substrate-specific transmembrane transporter activity	28	545	0.00695836	2893	GRIA4	glutamate receptor, ionotrophic, AMPA 4
GO	substrate-specific transmembrane transporter activity	28	545	0.00695836	29988	SLC2A8	solute carrier family 2 (facilitated glucose transporter), member 8
GO	substrate-specific transmembrane transporter activity	28	545	0.00695836	3708	ITPR1	inositol 1,4,5-triphosphate receptor, type 1
GO	substrate-specific transmembrane transporter activity	28	545	0.00695836	3749	KCNC4	potassium voltage-gated channel, Shaw-related subfamily, member 4
GO	substrate-specific transmembrane transporter activity	28	545	0.00695836	487	ATP2A1	ATPase, Ca++ transporting, cardiac muscle, fast twitch 1
GO	substrate-specific transmembrane transporter activity	28	545	0.00695836	489	ATP2A3	ATPase, Ca++ transporting, ubiquitous
GO	substrate-specific transmembrane transporter activity	28	545	0.00695836	492	ATP2B3	ATPase, Ca++ transporting, plasma membrane 3
GO	substrate-specific transmembrane transporter activity	28	545	0.00695836	53373	TPCN1	two pore segment channel 1
GO	substrate-specific transmembrane transporter activity	28	545	0.00695836	539	ATP5O	ATP synthase, H+ transporting, mitochondrial F1 complex, O subunit
GO	substrate-specific transmembrane transporter activity	28	545	0.00695836	54442	KCTD5	potassium channel tetramerisation domain containing 5
GO	substrate-specific transmembrane transporter activity	28	545	0.00695836	57657	HCN3	hyperpolarization activated cyclic nucleotide-gated potassium channel 3
GO	substrate-specific transmembrane transporter activity	28	545	0.00695836	610	HCN2	hyperpolarization activated cyclic nucleotide-gated potassium channel 2
GO	substrate-specific transmembrane transporter activity	28	545	0.00695836	6546	SLC8A1	solute carrier family 8 (sodium/calcium exchanger), member 1
GO	substrate-specific transmembrane transporter activity	28	545	0.00695836	6564	SLC15A1	solute carrier family 15 (oligopeptide transporter), member 1
GO	substrate-specific transmembrane transporter activity	28	545	0.00695836	7442	TRPV1	transient receptor potential cation channel, subfamily V, member 1
GO	substrate-specific transmembrane transporter activity	28	545	0.00695836	783	CACNB2	calcium channel, voltage-dependent, beta 2 subunit
GO	substrate-specific transmembrane transporter activity	28	545	0.00695836	8671	SLC4A4	solute carrier family 4, sodium bicarbonate cotransporter, member 4
GO	substrate-specific transmembrane transporter activity	28	545	0.00695836	90134	KCNH7	potassium voltage-gated channel, subfamily H (eag-related), member 7
GO	calcium ion binding	39	828	0.00696194	1002	CDH4	cadherin 4, type 1, R-cadherin (retinal)
GO	calcium ion binding	39	828	0.00696194	10677	AVIL	advillin
GO	calcium ion binding	39	828	0.00696194	10905	MAN1A2	mannosidase, alpha, class 1A, member 2
GO	calcium ion binding	39	828	0.00696194	117286	CIB3	calcium and integrin binding family member 3
GO	calcium ion binding	39	828	0.00696194	124989	C17orf57	chromosome 17 open reading frame 57
GO	calcium ion binding	39	828	0.00696194	140803	TRPM6	transient receptor potential cation channel, subfamily M, member 6
GO	calcium ion binding	39	828	0.00696194	163688	CALML6	calmodulin-like 6
GO	calcium ion binding	39	828	0.00696194	166968	MIER3	mesoderm induction early response 1, family member 3
GO	calcium ion binding	39	828	0.00696194	1821	DRP2	dystrophin related protein 2
GO	calcium ion binding	39	828	0.00696194	2192	FBLN1	fibulin 1
GO	calcium ion binding	39	828	0.00696194	221154	EFHA1	EF-hand domain family, member A1
GO	calcium ion binding	39	828	0.00696194	23208	SYT11	synaptotagmin XI
GO	calcium ion binding	39	828	0.00696194	23569	PADI4	peptidyl arginine deiminase, type IV
GO	calcium ion binding	39	828	0.00696194	240	ALOX5	arachidonate 5-lipoxygenase
GO	calcium ion binding	39	828	0.00696194	27091	CACNG5	calcium channel, voltage-dependent, gamma subunit 5
GO	calcium ion binding	39	828	0.00696194	27445	PCLO	piccolo (presynaptic cytomatrix protein)
GO	calcium ion binding	39	828	0.00696194	2979	GUCA1B	guanylate cyclase activator 1B (retina)
GO	calcium ion binding	39	828	0.00696194	29930	PCDHB1	protocadherin beta 1
GO	calcium ion binding	39	828	0.00696194	325	APCS	amyloid P component, serum
GO	calcium ion binding	39	828	0.00696194	3423	IDS	iduronate 2-sulfatase
GO	calcium ion binding	39	828	0.00696194	3708	ITPR1	inositol 1,4,5-triphosphate receptor, type 1
GO	calcium ion binding	39	828	0.00696194	412	STS	steroid sulfatase (microsomal), isozyme S
GO	calcium ion binding	39	828	0.00696194	487	ATP2A1	ATPase, Ca++ transporting, cardiac muscle, fast twitch 1
GO	calcium ion binding	39	828	0.00696194	489	ATP2A3	ATPase, Ca++ transporting, ubiquitous
GO	calcium ion binding	39	828	0.00696194	492	ATP2B3	ATPase, Ca++ transporting, plasma membrane 3
GO	calcium ion binding	39	828	0.00696194	4951	OCM2	oncomodulin 2
GO	calcium ion binding	39	828	0.00696194	5101	PCDH9	protocadherin 9
GO	calcium ion binding	39	828	0.00696194	53373	TPCN1	two pore segment channel 1
GO	calcium ion binding	39	828	0.00696194	53905	DUOX1	dual oxidase 1
GO	calcium ion binding	39	828	0.00696194	54798	DCHS2	dachsous 2 (Drosophila)
GO	calcium ion binding	39	828	0.00696194	55288	RHOT1	ras homolog gene family, member T1
GO	calcium ion binding	39	828	0.00696194	57863	CADM3	cell adhesion molecule 3
GO	calcium ion binding	39	828	0.00696194	6546	SLC8A1	solute carrier family 8 (sodium/calcium exchanger), member 1
GO	calcium ion binding	39	828	0.00696194	6861	SYT5	synaptotagmin V
GO	calcium ion binding	39	828	0.00696194	7442	TRPV1	transient receptor potential cation channel, subfamily V, member 1
GO	calcium ion binding	39	828	0.00696194	783	CACNB2	calcium channel, voltage-dependent, beta 2 subunit
GO	calcium ion binding	39	828	0.00696194	79987	SVEP1	sushi, von Willebrand factor type A, EGF and pentraxin domain containing 1
GO	calcium ion binding	39	828	0.00696194	80144	FRAS1	Fraser syndrome 1
GO	calcium ion binding	39	828	0.00696194	868	CBLB	Cas-Br-M (murine) ecotropic retroviral transforming sequence b
GO	substrate-specific transporter activity	34	698	0.00699922	10396	ATP8A1	ATPase, aminophospholipid transporter (APLT), class I, type 8A, member 1
GO	substrate-specific transporter activity	34	698	0.00699922	1137	CHRNA4	cholinergic receptor, nicotinic, alpha 4
GO	substrate-specific transporter activity	34	698	0.00699922	1142	CHRNB3	cholinergic receptor, nicotinic, beta 3
GO	substrate-specific transporter activity	34	698	0.00699922	114757	CYGB	cytoglobin
GO	substrate-specific transporter activity	34	698	0.00699922	1179	CLCA1	chloride channel regulator 1
GO	substrate-specific transporter activity	34	698	0.00699922	130340	AP1S3	adaptor-related protein complex 1, sigma 3 subunit
GO	substrate-specific transporter activity	34	698	0.00699922	140803	TRPM6	transient receptor potential cation channel, subfamily M, member 6
GO	substrate-specific transporter activity	34	698	0.00699922	19	ABCA1	ATP-binding cassette, sub-family A (ABC1), member 1
GO	substrate-specific transporter activity	34	698	0.00699922	23416	KCNH3	potassium voltage-gated channel, subfamily H (eag-related), member 3
GO	substrate-specific transporter activity	34	698	0.00699922	2565	GABRG1	gamma-aminobutyric acid (GABA) A receptor, gamma 1
GO	substrate-specific transporter activity	34	698	0.00699922	27091	CACNG5	calcium channel, voltage-dependent, gamma subunit 5
GO	substrate-specific transporter activity	34	698	0.00699922	284252	KCTD1	potassium channel tetramerisation domain containing 1
GO	substrate-specific transporter activity	34	698	0.00699922	2890	GRIA1	glutamate receptor, ionotropic, AMPA 1
GO	substrate-specific transporter activity	34	698	0.00699922	2893	GRIA4	glutamate receptor, ionotrophic, AMPA 4
GO	substrate-specific transporter activity	34	698	0.00699922	29988	SLC2A8	solute carrier family 2 (facilitated glucose transporter), member 8
GO	substrate-specific transporter activity	34	698	0.00699922	3708	ITPR1	inositol 1,4,5-triphosphate receptor, type 1
GO	substrate-specific transporter activity	34	698	0.00699922	3749	KCNC4	potassium voltage-gated channel, Shaw-related subfamily, member 4
GO	substrate-specific transporter activity	34	698	0.00699922	487	ATP2A1	ATPase, Ca++ transporting, cardiac muscle, fast twitch 1
GO	substrate-specific transporter activity	34	698	0.00699922	489	ATP2A3	ATPase, Ca++ transporting, ubiquitous
GO	substrate-specific transporter activity	34	698	0.00699922	492	ATP2B3	ATPase, Ca++ transporting, plasma membrane 3
GO	substrate-specific transporter activity	34	698	0.00699922	53373	TPCN1	two pore segment channel 1
GO	substrate-specific transporter activity	34	698	0.00699922	539	ATP5O	ATP synthase, H+ transporting, mitochondrial F1 complex, O subunit
GO	substrate-specific transporter activity	34	698	0.00699922	5444	PON1	paraoxonase 1
GO	substrate-specific transporter activity	34	698	0.00699922	54442	KCTD5	potassium channel tetramerisation domain containing 5
GO	substrate-specific transporter activity	34	698	0.00699922	57657	HCN3	hyperpolarization activated cyclic nucleotide-gated potassium channel 3
GO	substrate-specific transporter activity	34	698	0.00699922	610	HCN2	hyperpolarization activated cyclic nucleotide-gated potassium channel 2
GO	substrate-specific transporter activity	34	698	0.00699922	6546	SLC8A1	solute carrier family 8 (sodium/calcium exchanger), member 1
GO	substrate-specific transporter activity	34	698	0.00699922	6564	SLC15A1	solute carrier family 15 (oligopeptide transporter), member 1
GO	substrate-specific transporter activity	34	698	0.00699922	6891	TAP2	transporter 2, ATP-binding cassette, sub-family B (MDR/TAP)
GO	substrate-specific transporter activity	34	698	0.00699922	7442	TRPV1	transient receptor potential cation channel, subfamily V, member 1
GO	substrate-specific transporter activity	34	698	0.00699922	783	CACNB2	calcium channel, voltage-dependent, beta 2 subunit
GO	substrate-specific transporter activity	34	698	0.00699922	8671	SLC4A4	solute carrier family 4, sodium bicarbonate cotransporter, member 4
GO	substrate-specific transporter activity	34	698	0.00699922	90134	KCNH7	potassium voltage-gated channel, subfamily H (eag-related), member 7
GO	substrate-specific transporter activity	34	698	0.00699922	9559	VPS26A	vacuolar protein sorting 26 homolog A (S. pombe)
GO	ion channel activity	19	330	0.00785322	1137	CHRNA4	cholinergic receptor, nicotinic, alpha 4
GO	ion channel activity	19	330	0.00785322	1142	CHRNB3	cholinergic receptor, nicotinic, beta 3
GO	ion channel activity	19	330	0.00785322	1179	CLCA1	chloride channel regulator 1
GO	ion channel activity	19	330	0.00785322	140803	TRPM6	transient receptor potential cation channel, subfamily M, member 6
GO	ion channel activity	19	330	0.00785322	23416	KCNH3	potassium voltage-gated channel, subfamily H (eag-related), member 3
GO	ion channel activity	19	330	0.00785322	2565	GABRG1	gamma-aminobutyric acid (GABA) A receptor, gamma 1
GO	ion channel activity	19	330	0.00785322	27091	CACNG5	calcium channel, voltage-dependent, gamma subunit 5
GO	ion channel activity	19	330	0.00785322	284252	KCTD1	potassium channel tetramerisation domain containing 1
GO	ion channel activity	19	330	0.00785322	2890	GRIA1	glutamate receptor, ionotropic, AMPA 1
GO	ion channel activity	19	330	0.00785322	2893	GRIA4	glutamate receptor, ionotrophic, AMPA 4
GO	ion channel activity	19	330	0.00785322	3708	ITPR1	inositol 1,4,5-triphosphate receptor, type 1
GO	ion channel activity	19	330	0.00785322	3749	KCNC4	potassium voltage-gated channel, Shaw-related subfamily, member 4
GO	ion channel activity	19	330	0.00785322	53373	TPCN1	two pore segment channel 1
GO	ion channel activity	19	330	0.00785322	54442	KCTD5	potassium channel tetramerisation domain containing 5
GO	ion channel activity	19	330	0.00785322	57657	HCN3	hyperpolarization activated cyclic nucleotide-gated potassium channel 3
GO	ion channel activity	19	330	0.00785322	610	HCN2	hyperpolarization activated cyclic nucleotide-gated potassium channel 2
GO	ion channel activity	19	330	0.00785322	7442	TRPV1	transient receptor potential cation channel, subfamily V, member 1
GO	ion channel activity	19	330	0.00785322	783	CACNB2	calcium channel, voltage-dependent, beta 2 subunit
GO	ion channel activity	19	330	0.00785322	90134	KCNH7	potassium voltage-gated channel, subfamily H (eag-related), member 7
GO	neurotransmitter catabolic process	2	5	0.00910177	10003	NAALAD2	N-acetylated alpha-linked acidic dipeptidase 2
GO	neurotransmitter catabolic process	2	5	0.00910177	43	ACHE	acetylcholinesterase (Yt blood group)
GO	calcium sensitive guanylate cyclase activator activity	2	5	0.00910177	2979	GUCA1B	guanylate cyclase activator 1B (retina)
GO	calcium sensitive guanylate cyclase activator activity	2	5	0.00910177	2981	GUCA2B	guanylate cyclase activator 2B (uroguanylin)
GO	iron ion binding	16	265	0.00918586	113612	CYP2U1	cytochrome P450, family 2, subfamily U, polypeptide 1
GO	iron ion binding	16	265	0.00918586	114757	CYGB	cytoglobin
GO	iron ion binding	16	265	0.00918586	120227	CYP2R1	cytochrome P450, family 2, subfamily R, polypeptide 1
GO	iron ion binding	16	265	0.00918586	1551	CYP3A7	cytochrome P450, family 3, subfamily A, polypeptide 7
GO	iron ion binding	16	265	0.00918586	1565	CYP2D6	cytochrome P450, family 2, subfamily D, polypeptide 6
GO	iron ion binding	16	265	0.00918586	1588	CYP19A1	cytochrome P450, family 19, subfamily A, polypeptide 1
GO	iron ion binding	16	265	0.00918586	197350	LOC197350	hypothetical protein LOC197350
GO	iron ion binding	16	265	0.00918586	2064	ERBB2	v-erb-b2 erythroblastic leukemia viral oncogene homolog 2, neuro/glioblastoma derived oncogene homolog (avian)
GO	iron ion binding	16	265	0.00918586	23081	JMJD2C	jumonji domain containing 2C
GO	iron ion binding	16	265	0.00918586	23498	HAAO	3-hydroxyanthranilate 3,4-dioxygenase
GO	iron ion binding	16	265	0.00918586	240	ALOX5	arachidonate 5-lipoxygenase
GO	iron ion binding	16	265	0.00918586	4337	MOCS1	molybdenum cofactor synthesis 1
GO	iron ion binding	16	265	0.00918586	53905	DUOX1	dual oxidase 1
GO	iron ion binding	16	265	0.00918586	5533	PPP3CC	protein phosphatase 3 (formerly 2B), catalytic subunit, gamma isoform
GO	iron ion binding	16	265	0.00918586	6392	SDHD	succinate dehydrogenase complex, subunit D, integral membrane protein
GO	iron ion binding	16	265	0.00918586	6916	TBXAS1	thromboxane A synthase 1 (platelet)
GO	transmembrane transporter activity	31	636	0.00966191	10396	ATP8A1	ATPase, aminophospholipid transporter (APLT), class I, type 8A, member 1
GO	transmembrane transporter activity	31	636	0.00966191	1137	CHRNA4	cholinergic receptor, nicotinic, alpha 4
GO	transmembrane transporter activity	31	636	0.00966191	1142	CHRNB3	cholinergic receptor, nicotinic, beta 3
GO	transmembrane transporter activity	31	636	0.00966191	1179	CLCA1	chloride channel regulator 1
GO	transmembrane transporter activity	31	636	0.00966191	140803	TRPM6	transient receptor potential cation channel, subfamily M, member 6
GO	transmembrane transporter activity	31	636	0.00966191	23416	KCNH3	potassium voltage-gated channel, subfamily H (eag-related), member 3
GO	transmembrane transporter activity	31	636	0.00966191	2565	GABRG1	gamma-aminobutyric acid (GABA) A receptor, gamma 1
GO	transmembrane transporter activity	31	636	0.00966191	27091	CACNG5	calcium channel, voltage-dependent, gamma subunit 5
GO	transmembrane transporter activity	31	636	0.00966191	284252	KCTD1	potassium channel tetramerisation domain containing 1
GO	transmembrane transporter activity	31	636	0.00966191	2890	GRIA1	glutamate receptor, ionotropic, AMPA 1
GO	transmembrane transporter activity	31	636	0.00966191	2893	GRIA4	glutamate receptor, ionotrophic, AMPA 4
GO	transmembrane transporter activity	31	636	0.00966191	29988	SLC2A8	solute carrier family 2 (facilitated glucose transporter), member 8
GO	transmembrane transporter activity	31	636	0.00966191	3708	ITPR1	inositol 1,4,5-triphosphate receptor, type 1
GO	transmembrane transporter activity	31	636	0.00966191	3749	KCNC4	potassium voltage-gated channel, Shaw-related subfamily, member 4
GO	transmembrane transporter activity	31	636	0.00966191	487	ATP2A1	ATPase, Ca++ transporting, cardiac muscle, fast twitch 1
GO	transmembrane transporter activity	31	636	0.00966191	489	ATP2A3	ATPase, Ca++ transporting, ubiquitous
GO	transmembrane transporter activity	31	636	0.00966191	492	ATP2B3	ATPase, Ca++ transporting, plasma membrane 3
GO	transmembrane transporter activity	31	636	0.00966191	5243	ABCB1	ATP-binding cassette, sub-family B (MDR/TAP), member 1
GO	transmembrane transporter activity	31	636	0.00966191	53373	TPCN1	two pore segment channel 1
GO	transmembrane transporter activity	31	636	0.00966191	539	ATP5O	ATP synthase, H+ transporting, mitochondrial F1 complex, O subunit
GO	transmembrane transporter activity	31	636	0.00966191	54442	KCTD5	potassium channel tetramerisation domain containing 5
GO	transmembrane transporter activity	31	636	0.00966191	57657	HCN3	hyperpolarization activated cyclic nucleotide-gated potassium channel 3
GO	transmembrane transporter activity	31	636	0.00966191	610	HCN2	hyperpolarization activated cyclic nucleotide-gated potassium channel 2
GO	transmembrane transporter activity	31	636	0.00966191	6546	SLC8A1	solute carrier family 8 (sodium/calcium exchanger), member 1
GO	transmembrane transporter activity	31	636	0.00966191	6564	SLC15A1	solute carrier family 15 (oligopeptide transporter), member 1
GO	transmembrane transporter activity	31	636	0.00966191	6891	TAP2	transporter 2, ATP-binding cassette, sub-family B (MDR/TAP)
GO	transmembrane transporter activity	31	636	0.00966191	7442	TRPV1	transient receptor potential cation channel, subfamily V, member 1
GO	transmembrane transporter activity	31	636	0.00966191	783	CACNB2	calcium channel, voltage-dependent, beta 2 subunit
GO	transmembrane transporter activity	31	636	0.00966191	8671	SLC4A4	solute carrier family 4, sodium bicarbonate cotransporter, member 4
GO	transmembrane transporter activity	31	636	0.00966191	90134	KCNH7	potassium voltage-gated channel, subfamily H (eag-related), member 7
GO	transmembrane transporter activity	31	636	0.00966191	94160	ABCC12	ATP-binding cassette, sub-family C (CFTR/MRP), member 12
GO	calcium channel activity	6	59	0.0099262	140803	TRPM6	transient receptor potential cation channel, subfamily M, member 6
GO	calcium channel activity	6	59	0.0099262	27091	CACNG5	calcium channel, voltage-dependent, gamma subunit 5
GO	calcium channel activity	6	59	0.0099262	3708	ITPR1	inositol 1,4,5-triphosphate receptor, type 1
GO	calcium channel activity	6	59	0.0099262	53373	TPCN1	two pore segment channel 1
GO	calcium channel activity	6	59	0.0099262	7442	TRPV1	transient receptor potential cation channel, subfamily V, member 1
GO	calcium channel activity	6	59	0.0099262	783	CACNB2	calcium channel, voltage-dependent, beta 2 subunit
GO	synapse part	10	136	0.0102118	1137	CHRNA4	cholinergic receptor, nicotinic, alpha 4
GO	synapse part	10	136	0.0102118	1142	CHRNB3	cholinergic receptor, nicotinic, beta 3
GO	synapse part	10	136	0.0102118	23208	SYT11	synaptotagmin XI
GO	synapse part	10	136	0.0102118	2565	GABRG1	gamma-aminobutyric acid (GABA) A receptor, gamma 1
GO	synapse part	10	136	0.0102118	26960	NBEA	neurobeachin
GO	synapse part	10	136	0.0102118	27445	PCLO	piccolo (presynaptic cytomatrix protein)
GO	synapse part	10	136	0.0102118	2890	GRIA1	glutamate receptor, ionotropic, AMPA 1
GO	synapse part	10	136	0.0102118	2893	GRIA4	glutamate receptor, ionotrophic, AMPA 4
GO	synapse part	10	136	0.0102118	2917	GRM7	glutamate receptor, metabotropic 7
GO	synapse part	10	136	0.0102118	6861	SYT5	synaptotagmin V
GO	substrate specific channel activity	19	339	0.0102846	1137	CHRNA4	cholinergic receptor, nicotinic, alpha 4
GO	substrate specific channel activity	19	339	0.0102846	1142	CHRNB3	cholinergic receptor, nicotinic, beta 3
GO	substrate specific channel activity	19	339	0.0102846	1179	CLCA1	chloride channel regulator 1
GO	substrate specific channel activity	19	339	0.0102846	140803	TRPM6	transient receptor potential cation channel, subfamily M, member 6
GO	substrate specific channel activity	19	339	0.0102846	23416	KCNH3	potassium voltage-gated channel, subfamily H (eag-related), member 3
GO	substrate specific channel activity	19	339	0.0102846	2565	GABRG1	gamma-aminobutyric acid (GABA) A receptor, gamma 1
GO	substrate specific channel activity	19	339	0.0102846	27091	CACNG5	calcium channel, voltage-dependent, gamma subunit 5
GO	substrate specific channel activity	19	339	0.0102846	284252	KCTD1	potassium channel tetramerisation domain containing 1
GO	substrate specific channel activity	19	339	0.0102846	2890	GRIA1	glutamate receptor, ionotropic, AMPA 1
GO	substrate specific channel activity	19	339	0.0102846	2893	GRIA4	glutamate receptor, ionotrophic, AMPA 4
GO	substrate specific channel activity	19	339	0.0102846	3708	ITPR1	inositol 1,4,5-triphosphate receptor, type 1
GO	substrate specific channel activity	19	339	0.0102846	3749	KCNC4	potassium voltage-gated channel, Shaw-related subfamily, member 4
GO	substrate specific channel activity	19	339	0.0102846	53373	TPCN1	two pore segment channel 1
GO	substrate specific channel activity	19	339	0.0102846	54442	KCTD5	potassium channel tetramerisation domain containing 5
GO	substrate specific channel activity	19	339	0.0102846	57657	HCN3	hyperpolarization activated cyclic nucleotide-gated potassium channel 3
GO	substrate specific channel activity	19	339	0.0102846	610	HCN2	hyperpolarization activated cyclic nucleotide-gated potassium channel 2
GO	substrate specific channel activity	19	339	0.0102846	7442	TRPV1	transient receptor potential cation channel, subfamily V, member 1
GO	substrate specific channel activity	19	339	0.0102846	783	CACNB2	calcium channel, voltage-dependent, beta 2 subunit
GO	substrate specific channel activity	19	339	0.0102846	90134	KCNH7	potassium voltage-gated channel, subfamily H (eag-related), member 7
GO	actin filament bundle formation	3	15	0.010349	10580	SORBS1	sorbin and SH3 domain containing 1
GO	actin filament bundle formation	3	15	0.010349	134549	SHROOM1	shroom family member 1
GO	actin filament bundle formation	3	15	0.010349	7430	EZR	ezrin
GO	establishment and/or maintenance of cell polarity	3	16	0.0124468	6425	SFRP5	secreted frizzled-related protein 5
GO	establishment and/or maintenance of cell polarity	3	16	0.0124468	6693	SPN	sialophorin
GO	establishment and/or maintenance of cell polarity	3	16	0.0124468	998	CDC42	cell division cycle 42 (GTP binding protein, 25kDa)
GO	ion transport	32	677	0.0130858	1137	CHRNA4	cholinergic receptor, nicotinic, alpha 4
GO	ion transport	32	677	0.0130858	1142	CHRNB3	cholinergic receptor, nicotinic, beta 3
GO	ion transport	32	677	0.0130858	115584	SLC5A11	solute carrier family 5 (sodium/glucose cotransporter), member 11
GO	ion transport	32	677	0.0130858	1291	COL6A1	collagen, type VI, alpha 1
GO	ion transport	32	677	0.0130858	140803	TRPM6	transient receptor potential cation channel, subfamily M, member 6
GO	ion transport	32	677	0.0130858	23416	KCNH3	potassium voltage-gated channel, subfamily H (eag-related), member 3
GO	ion transport	32	677	0.0130858	23516	SLC39A14	solute carrier family 39 (zinc transporter), member 14
GO	ion transport	32	677	0.0130858	245973	ATP6V1C2	ATPase, H+ transporting, lysosomal 42kDa, V1 subunit C2
GO	ion transport	32	677	0.0130858	2565	GABRG1	gamma-aminobutyric acid (GABA) A receptor, gamma 1
GO	ion transport	32	677	0.0130858	27091	CACNG5	calcium channel, voltage-dependent, gamma subunit 5
GO	ion transport	32	677	0.0130858	284252	KCTD1	potassium channel tetramerisation domain containing 1
GO	ion transport	32	677	0.0130858	2890	GRIA1	glutamate receptor, ionotropic, AMPA 1
GO	ion transport	32	677	0.0130858	2893	GRIA4	glutamate receptor, ionotrophic, AMPA 4
GO	ion transport	32	677	0.0130858	3708	ITPR1	inositol 1,4,5-triphosphate receptor, type 1
GO	ion transport	32	677	0.0130858	3749	KCNC4	potassium voltage-gated channel, Shaw-related subfamily, member 4
GO	ion transport	32	677	0.0130858	487	ATP2A1	ATPase, Ca++ transporting, cardiac muscle, fast twitch 1
GO	ion transport	32	677	0.0130858	489	ATP2A3	ATPase, Ca++ transporting, ubiquitous
GO	ion transport	32	677	0.0130858	492	ATP2B3	ATPase, Ca++ transporting, plasma membrane 3
GO	ion transport	32	677	0.0130858	53373	TPCN1	two pore segment channel 1
GO	ion transport	32	677	0.0130858	534	ATP6V1G2	ATPase, H+ transporting, lysosomal 13kDa, V1 subunit G2
GO	ion transport	32	677	0.0130858	539	ATP5O	ATP synthase, H+ transporting, mitochondrial F1 complex, O subunit
GO	ion transport	32	677	0.0130858	54442	KCTD5	potassium channel tetramerisation domain containing 5
GO	ion transport	32	677	0.0130858	57657	HCN3	hyperpolarization activated cyclic nucleotide-gated potassium channel 3
GO	ion transport	32	677	0.0130858	610	HCN2	hyperpolarization activated cyclic nucleotide-gated potassium channel 2
GO	ion transport	32	677	0.0130858	64924	SLC30A5	solute carrier family 30 (zinc transporter), member 5
GO	ion transport	32	677	0.0130858	65266	WNK4	WNK lysine deficient protein kinase 4
GO	ion transport	32	677	0.0130858	6546	SLC8A1	solute carrier family 8 (sodium/calcium exchanger), member 1
GO	ion transport	32	677	0.0130858	7442	TRPV1	transient receptor potential cation channel, subfamily V, member 1
GO	ion transport	32	677	0.0130858	783	CACNB2	calcium channel, voltage-dependent, beta 2 subunit
GO	ion transport	32	677	0.0130858	84102	SLC41A2	solute carrier family 41, member 2
GO	ion transport	32	677	0.0130858	8671	SLC4A4	solute carrier family 4, sodium bicarbonate cotransporter, member 4
GO	ion transport	32	677	0.0130858	90134	KCNH7	potassium voltage-gated channel, subfamily H (eag-related), member 7
GO	cell-cell junction assembly	2	6	0.0133722	125111	GJD3	gap junction protein, delta 3, 31.9kDa
GO	cell-cell junction assembly	2	6	0.0133722	928	CD9	CD9 molecule
GO	cell-cell junction organization	2	6	0.0133722	125111	GJD3	gap junction protein, delta 3, 31.9kDa
GO	cell-cell junction organization	2	6	0.0133722	928	CD9	CD9 molecule
GO	cell homeostasis	2	6	0.0133722	162989	DEDD2	death effector domain containing 2
GO	cell homeostasis	2	6	0.0133722	55288	RHOT1	ras homolog gene family, member T1
GO	cyclase activator activity	2	6	0.0133722	2979	GUCA1B	guanylate cyclase activator 1B (retina)
GO	cyclase activator activity	2	6	0.0133722	2981	GUCA2B	guanylate cyclase activator 2B (uroguanylin)
GO	guanylate cyclase activator activity	2	6	0.0133722	2979	GUCA1B	guanylate cyclase activator 1B (retina)
GO	guanylate cyclase activator activity	2	6	0.0133722	2981	GUCA2B	guanylate cyclase activator 2B (uroguanylin)
GO	inositol metabolic process	2	6	0.0133722	51477	ISYNA1	inositol-3-phosphate synthase 1
GO	inositol metabolic process	2	6	0.0133722	64768	IPPK	inositol 1,3,4,5,6-pentakisphosphate 2-kinase
GO	postsynaptic membrane	7	82	0.0139643	1137	CHRNA4	cholinergic receptor, nicotinic, alpha 4
GO	postsynaptic membrane	7	82	0.0139643	1142	CHRNB3	cholinergic receptor, nicotinic, beta 3
GO	postsynaptic membrane	7	82	0.0139643	2565	GABRG1	gamma-aminobutyric acid (GABA) A receptor, gamma 1
GO	postsynaptic membrane	7	82	0.0139643	26960	NBEA	neurobeachin
GO	postsynaptic membrane	7	82	0.0139643	2890	GRIA1	glutamate receptor, ionotropic, AMPA 1
GO	postsynaptic membrane	7	82	0.0139643	2893	GRIA4	glutamate receptor, ionotrophic, AMPA 4
GO	postsynaptic membrane	7	82	0.0139643	2917	GRM7	glutamate receptor, metabotropic 7
GO	channel activity	19	351	0.0144251	1137	CHRNA4	cholinergic receptor, nicotinic, alpha 4
GO	channel activity	19	351	0.0144251	1142	CHRNB3	cholinergic receptor, nicotinic, beta 3
GO	channel activity	19	351	0.0144251	1179	CLCA1	chloride channel regulator 1
GO	channel activity	19	351	0.0144251	140803	TRPM6	transient receptor potential cation channel, subfamily M, member 6
GO	channel activity	19	351	0.0144251	23416	KCNH3	potassium voltage-gated channel, subfamily H (eag-related), member 3
GO	channel activity	19	351	0.0144251	2565	GABRG1	gamma-aminobutyric acid (GABA) A receptor, gamma 1
GO	channel activity	19	351	0.0144251	27091	CACNG5	calcium channel, voltage-dependent, gamma subunit 5
GO	channel activity	19	351	0.0144251	284252	KCTD1	potassium channel tetramerisation domain containing 1
GO	channel activity	19	351	0.0144251	2890	GRIA1	glutamate receptor, ionotropic, AMPA 1
GO	channel activity	19	351	0.0144251	2893	GRIA4	glutamate receptor, ionotrophic, AMPA 4
GO	channel activity	19	351	0.0144251	3708	ITPR1	inositol 1,4,5-triphosphate receptor, type 1
GO	channel activity	19	351	0.0144251	3749	KCNC4	potassium voltage-gated channel, Shaw-related subfamily, member 4
GO	channel activity	19	351	0.0144251	53373	TPCN1	two pore segment channel 1
GO	channel activity	19	351	0.0144251	54442	KCTD5	potassium channel tetramerisation domain containing 5
GO	channel activity	19	351	0.0144251	57657	HCN3	hyperpolarization activated cyclic nucleotide-gated potassium channel 3
GO	channel activity	19	351	0.0144251	610	HCN2	hyperpolarization activated cyclic nucleotide-gated potassium channel 2
GO	channel activity	19	351	0.0144251	7442	TRPV1	transient receptor potential cation channel, subfamily V, member 1
GO	channel activity	19	351	0.0144251	783	CACNB2	calcium channel, voltage-dependent, beta 2 subunit
GO	channel activity	19	351	0.0144251	90134	KCNH7	potassium voltage-gated channel, subfamily H (eag-related), member 7
GO	passive transmembrane transporter activity	19	351	0.0144251	1137	CHRNA4	cholinergic receptor, nicotinic, alpha 4
GO	passive transmembrane transporter activity	19	351	0.0144251	1142	CHRNB3	cholinergic receptor, nicotinic, beta 3
GO	passive transmembrane transporter activity	19	351	0.0144251	1179	CLCA1	chloride channel regulator 1
GO	passive transmembrane transporter activity	19	351	0.0144251	140803	TRPM6	transient receptor potential cation channel, subfamily M, member 6
GO	passive transmembrane transporter activity	19	351	0.0144251	23416	KCNH3	potassium voltage-gated channel, subfamily H (eag-related), member 3
GO	passive transmembrane transporter activity	19	351	0.0144251	2565	GABRG1	gamma-aminobutyric acid (GABA) A receptor, gamma 1
GO	passive transmembrane transporter activity	19	351	0.0144251	27091	CACNG5	calcium channel, voltage-dependent, gamma subunit 5
GO	passive transmembrane transporter activity	19	351	0.0144251	284252	KCTD1	potassium channel tetramerisation domain containing 1
GO	passive transmembrane transporter activity	19	351	0.0144251	2890	GRIA1	glutamate receptor, ionotropic, AMPA 1
GO	passive transmembrane transporter activity	19	351	0.0144251	2893	GRIA4	glutamate receptor, ionotrophic, AMPA 4
GO	passive transmembrane transporter activity	19	351	0.0144251	3708	ITPR1	inositol 1,4,5-triphosphate receptor, type 1
GO	passive transmembrane transporter activity	19	351	0.0144251	3749	KCNC4	potassium voltage-gated channel, Shaw-related subfamily, member 4
GO	passive transmembrane transporter activity	19	351	0.0144251	53373	TPCN1	two pore segment channel 1
GO	passive transmembrane transporter activity	19	351	0.0144251	54442	KCTD5	potassium channel tetramerisation domain containing 5
GO	passive transmembrane transporter activity	19	351	0.0144251	57657	HCN3	hyperpolarization activated cyclic nucleotide-gated potassium channel 3
GO	passive transmembrane transporter activity	19	351	0.0144251	610	HCN2	hyperpolarization activated cyclic nucleotide-gated potassium channel 2
GO	passive transmembrane transporter activity	19	351	0.0144251	7442	TRPV1	transient receptor potential cation channel, subfamily V, member 1
GO	passive transmembrane transporter activity	19	351	0.0144251	783	CACNB2	calcium channel, voltage-dependent, beta 2 subunit
GO	passive transmembrane transporter activity	19	351	0.0144251	90134	KCNH7	potassium voltage-gated channel, subfamily H (eag-related), member 7
GO	heme binding	8	104	0.0159977	113612	CYP2U1	cytochrome P450, family 2, subfamily U, polypeptide 1
GO	heme binding	8	104	0.0159977	114757	CYGB	cytoglobin
GO	heme binding	8	104	0.0159977	120227	CYP2R1	cytochrome P450, family 2, subfamily R, polypeptide 1
GO	heme binding	8	104	0.0159977	1551	CYP3A7	cytochrome P450, family 3, subfamily A, polypeptide 7
GO	heme binding	8	104	0.0159977	1565	CYP2D6	cytochrome P450, family 2, subfamily D, polypeptide 6
GO	heme binding	8	104	0.0159977	1588	CYP19A1	cytochrome P450, family 19, subfamily A, polypeptide 1
GO	heme binding	8	104	0.0159977	6392	SDHD	succinate dehydrogenase complex, subunit D, integral membrane protein
GO	heme binding	8	104	0.0159977	6916	TBXAS1	thromboxane A synthase 1 (platelet)
GO	tetrapyrrole binding	8	104	0.0159977	113612	CYP2U1	cytochrome P450, family 2, subfamily U, polypeptide 1
GO	tetrapyrrole binding	8	104	0.0159977	114757	CYGB	cytoglobin
GO	tetrapyrrole binding	8	104	0.0159977	120227	CYP2R1	cytochrome P450, family 2, subfamily R, polypeptide 1
GO	tetrapyrrole binding	8	104	0.0159977	1551	CYP3A7	cytochrome P450, family 3, subfamily A, polypeptide 7
GO	tetrapyrrole binding	8	104	0.0159977	1565	CYP2D6	cytochrome P450, family 2, subfamily D, polypeptide 6
GO	tetrapyrrole binding	8	104	0.0159977	1588	CYP19A1	cytochrome P450, family 19, subfamily A, polypeptide 1
GO	tetrapyrrole binding	8	104	0.0159977	6392	SDHD	succinate dehydrogenase complex, subunit D, integral membrane protein
GO	tetrapyrrole binding	8	104	0.0159977	6916	TBXAS1	thromboxane A synthase 1 (platelet)
GO	regulation of cyclase activity	3	18	0.0173208	2914	GRM4	glutamate receptor, metabotropic 4
GO	regulation of cyclase activity	3	18	0.0173208	2917	GRM7	glutamate receptor, metabotropic 7
GO	regulation of cyclase activity	3	18	0.0173208	2979	GUCA1B	guanylate cyclase activator 1B (retina)
GO	regulation of lyase activity	3	18	0.0173208	2914	GRM4	glutamate receptor, metabotropic 4
GO	regulation of lyase activity	3	18	0.0173208	2917	GRM7	glutamate receptor, metabotropic 7
GO	regulation of lyase activity	3	18	0.0173208	2979	GUCA1B	guanylate cyclase activator 1B (retina)
GO	ATPase activity, coupled to transmembrane movement of substances	7	86	0.0177661	10396	ATP8A1	ATPase, aminophospholipid transporter (APLT), class I, type 8A, member 1
GO	ATPase activity, coupled to transmembrane movement of substances	7	86	0.0177661	487	ATP2A1	ATPase, Ca++ transporting, cardiac muscle, fast twitch 1
GO	ATPase activity, coupled to transmembrane movement of substances	7	86	0.0177661	489	ATP2A3	ATPase, Ca++ transporting, ubiquitous
GO	ATPase activity, coupled to transmembrane movement of substances	7	86	0.0177661	492	ATP2B3	ATPase, Ca++ transporting, plasma membrane 3
GO	ATPase activity, coupled to transmembrane movement of substances	7	86	0.0177661	5243	ABCB1	ATP-binding cassette, sub-family B (MDR/TAP), member 1
GO	ATPase activity, coupled to transmembrane movement of substances	7	86	0.0177661	6891	TAP2	transporter 2, ATP-binding cassette, sub-family B (MDR/TAP)
GO	ATPase activity, coupled to transmembrane movement of substances	7	86	0.0177661	94160	ABCC12	ATP-binding cassette, sub-family C (CFTR/MRP), member 12
GO	P-P-bond-hydrolysis-driven transmembrane transporter activity	7	86	0.0177661	10396	ATP8A1	ATPase, aminophospholipid transporter (APLT), class I, type 8A, member 1
GO	P-P-bond-hydrolysis-driven transmembrane transporter activity	7	86	0.0177661	487	ATP2A1	ATPase, Ca++ transporting, cardiac muscle, fast twitch 1
GO	P-P-bond-hydrolysis-driven transmembrane transporter activity	7	86	0.0177661	489	ATP2A3	ATPase, Ca++ transporting, ubiquitous
GO	P-P-bond-hydrolysis-driven transmembrane transporter activity	7	86	0.0177661	492	ATP2B3	ATPase, Ca++ transporting, plasma membrane 3
GO	P-P-bond-hydrolysis-driven transmembrane transporter activity	7	86	0.0177661	5243	ABCB1	ATP-binding cassette, sub-family B (MDR/TAP), member 1
GO	P-P-bond-hydrolysis-driven transmembrane transporter activity	7	86	0.0177661	6891	TAP2	transporter 2, ATP-binding cassette, sub-family B (MDR/TAP)
GO	P-P-bond-hydrolysis-driven transmembrane transporter activity	7	86	0.0177661	94160	ABCC12	ATP-binding cassette, sub-family C (CFTR/MRP), member 12
GO	primary active transmembrane transporter activity	7	86	0.0177661	10396	ATP8A1	ATPase, aminophospholipid transporter (APLT), class I, type 8A, member 1
GO	primary active transmembrane transporter activity	7	86	0.0177661	487	ATP2A1	ATPase, Ca++ transporting, cardiac muscle, fast twitch 1
GO	primary active transmembrane transporter activity	7	86	0.0177661	489	ATP2A3	ATPase, Ca++ transporting, ubiquitous
GO	primary active transmembrane transporter activity	7	86	0.0177661	492	ATP2B3	ATPase, Ca++ transporting, plasma membrane 3
GO	primary active transmembrane transporter activity	7	86	0.0177661	5243	ABCB1	ATP-binding cassette, sub-family B (MDR/TAP), member 1
GO	primary active transmembrane transporter activity	7	86	0.0177661	6891	TAP2	transporter 2, ATP-binding cassette, sub-family B (MDR/TAP)
GO	primary active transmembrane transporter activity	7	86	0.0177661	94160	ABCC12	ATP-binding cassette, sub-family C (CFTR/MRP), member 12
GO	neuromuscular junction development	2	7	0.0183376	10659	CUGBP2	CUG triplet repeat, RNA binding protein 2
GO	neuromuscular junction development	2	7	0.0183376	783	CACNB2	calcium channel, voltage-dependent, beta 2 subunit
GO	cyclase regulator activity	2	7	0.0183376	2979	GUCA1B	guanylate cyclase activator 1B (retina)
GO	cyclase regulator activity	2	7	0.0183376	2981	GUCA2B	guanylate cyclase activator 2B (uroguanylin)
GO	guanylate cyclase regulator activity	2	7	0.0183376	2979	GUCA1B	guanylate cyclase activator 1B (retina)
GO	guanylate cyclase regulator activity	2	7	0.0183376	2981	GUCA2B	guanylate cyclase activator 2B (uroguanylin)
GO	peptide transporter activity	2	7	0.0183376	6564	SLC15A1	solute carrier family 15 (oligopeptide transporter), member 1
GO	peptide transporter activity	2	7	0.0183376	6891	TAP2	transporter 2, ATP-binding cassette, sub-family B (MDR/TAP)
GO	ATPase activity, coupled to movement of substances	7	87	0.0188201	10396	ATP8A1	ATPase, aminophospholipid transporter (APLT), class I, type 8A, member 1
GO	ATPase activity, coupled to movement of substances	7	87	0.0188201	487	ATP2A1	ATPase, Ca++ transporting, cardiac muscle, fast twitch 1
GO	ATPase activity, coupled to movement of substances	7	87	0.0188201	489	ATP2A3	ATPase, Ca++ transporting, ubiquitous
GO	ATPase activity, coupled to movement of substances	7	87	0.0188201	492	ATP2B3	ATPase, Ca++ transporting, plasma membrane 3
GO	ATPase activity, coupled to movement of substances	7	87	0.0188201	5243	ABCB1	ATP-binding cassette, sub-family B (MDR/TAP), member 1
GO	ATPase activity, coupled to movement of substances	7	87	0.0188201	6891	TAP2	transporter 2, ATP-binding cassette, sub-family B (MDR/TAP)
GO	ATPase activity, coupled to movement of substances	7	87	0.0188201	94160	ABCC12	ATP-binding cassette, sub-family C (CFTR/MRP), member 12
GO	cation transporter activity	3	19	0.0201017	64924	SLC30A5	solute carrier family 30 (zinc transporter), member 5
GO	cation transporter activity	3	19	0.0201017	7442	TRPV1	transient receptor potential cation channel, subfamily V, member 1
GO	cation transporter activity	3	19	0.0201017	84102	SLC41A2	solute carrier family 41, member 2
GO	cytoskeleton organization and biogenesis	6	69	0.020394	10395	DLC1	deleted in liver cancer 1
GO	cytoskeleton organization and biogenesis	6	69	0.020394	10677	AVIL	advillin
GO	cytoskeleton organization and biogenesis	6	69	0.020394	221472	FGD2	FYVE, RhoGEF and PH domain containing 2
GO	cytoskeleton organization and biogenesis	6	69	0.020394	27445	PCLO	piccolo (presynaptic cytomatrix protein)
GO	cytoskeleton organization and biogenesis	6	69	0.020394	4139	MARK1	MAP/microtubule affinity-regulating kinase 1
GO	cytoskeleton organization and biogenesis	6	69	0.020394	84448	ABLIM2	actin binding LIM protein family, member 2
GO	beta-amyloid binding	2	8	0.0239506	23542	MAPK8IP2	mitogen-activated protein kinase 8 interacting protein 2
GO	beta-amyloid binding	2	8	0.0239506	43	ACHE	acetylcholinesterase (Yt blood group)
GO	positive regulation of anti-apoptosis	2	8	0.0239506	23542	MAPK8IP2	mitogen-activated protein kinase 8 interacting protein 2
GO	positive regulation of anti-apoptosis	2	8	0.0239506	9577	BRE	brain and reproductive organ-expressed (TNFRSF1A modulator)
GO	estrogen receptor binding	2	8	0.0239506	64210	MMS19	MMS19 nucleotide excision repair homolog (S. cerevisiae)
GO	estrogen receptor binding	2	8	0.0239506	79039	DDX54	DEAD (Asp-Glu-Ala-Asp) box polypeptide 54
GO	oligopeptide transport	2	8	0.0239506	6564	SLC15A1	solute carrier family 15 (oligopeptide transporter), member 1
GO	oligopeptide transport	2	8	0.0239506	6891	TAP2	transporter 2, ATP-binding cassette, sub-family B (MDR/TAP)
GO	ATPase activity, coupled	13	228	0.0268802	10396	ATP8A1	ATPase, aminophospholipid transporter (APLT), class I, type 8A, member 1
GO	ATPase activity, coupled	13	228	0.0268802	11056	DDX52	DEAD (Asp-Glu-Ala-Asp) box polypeptide 52
GO	ATPase activity, coupled	13	228	0.0268802	1778	DYNC1H1	dynein, cytoplasmic 1, heavy chain 1
GO	ATPase activity, coupled	13	228	0.0268802	487	ATP2A1	ATPase, Ca++ transporting, cardiac muscle, fast twitch 1
GO	ATPase activity, coupled	13	228	0.0268802	489	ATP2A3	ATPase, Ca++ transporting, ubiquitous
GO	ATPase activity, coupled	13	228	0.0268802	492	ATP2B3	ATPase, Ca++ transporting, plasma membrane 3
GO	ATPase activity, coupled	13	228	0.0268802	51750	RTEL1	regulator of telomere elongation helicase 1
GO	ATPase activity, coupled	13	228	0.0268802	5243	ABCB1	ATP-binding cassette, sub-family B (MDR/TAP), member 1
GO	ATPase activity, coupled	13	228	0.0268802	54606	DDX56	DEAD (Asp-Glu-Ala-Asp) box polypeptide 56
GO	ATPase activity, coupled	13	228	0.0268802	6891	TAP2	transporter 2, ATP-binding cassette, sub-family B (MDR/TAP)
GO	ATPase activity, coupled	13	228	0.0268802	79039	DDX54	DEAD (Asp-Glu-Ala-Asp) box polypeptide 54
GO	ATPase activity, coupled	13	228	0.0268802	90957	DHX57	DEAH (Asp-Glu-Ala-Asp/His) box polypeptide 57
GO	ATPase activity, coupled	13	228	0.0268802	94160	ABCC12	ATP-binding cassette, sub-family C (CFTR/MRP), member 12
GO	oxygen binding	4	37	0.0273273	114757	CYGB	cytoglobin
GO	oxygen binding	4	37	0.0273273	1551	CYP3A7	cytochrome P450, family 3, subfamily A, polypeptide 7
GO	oxygen binding	4	37	0.0273273	1565	CYP2D6	cytochrome P450, family 2, subfamily D, polypeptide 6
GO	oxygen binding	4	37	0.0273273	1588	CYP19A1	cytochrome P450, family 19, subfamily A, polypeptide 1
GO	gated channel activity	14	253	0.027747	1137	CHRNA4	cholinergic receptor, nicotinic, alpha 4
GO	gated channel activity	14	253	0.027747	1142	CHRNB3	cholinergic receptor, nicotinic, beta 3
GO	gated channel activity	14	253	0.027747	23416	KCNH3	potassium voltage-gated channel, subfamily H (eag-related), member 3
GO	gated channel activity	14	253	0.027747	2565	GABRG1	gamma-aminobutyric acid (GABA) A receptor, gamma 1
GO	gated channel activity	14	253	0.027747	27091	CACNG5	calcium channel, voltage-dependent, gamma subunit 5
GO	gated channel activity	14	253	0.027747	284252	KCTD1	potassium channel tetramerisation domain containing 1
GO	gated channel activity	14	253	0.027747	3708	ITPR1	inositol 1,4,5-triphosphate receptor, type 1
GO	gated channel activity	14	253	0.027747	3749	KCNC4	potassium voltage-gated channel, Shaw-related subfamily, member 4
GO	gated channel activity	14	253	0.027747	53373	TPCN1	two pore segment channel 1
GO	gated channel activity	14	253	0.027747	54442	KCTD5	potassium channel tetramerisation domain containing 5
GO	gated channel activity	14	253	0.027747	57657	HCN3	hyperpolarization activated cyclic nucleotide-gated potassium channel 3
GO	gated channel activity	14	253	0.027747	610	HCN2	hyperpolarization activated cyclic nucleotide-gated potassium channel 2
GO	gated channel activity	14	253	0.027747	783	CACNB2	calcium channel, voltage-dependent, beta 2 subunit
GO	gated channel activity	14	253	0.027747	90134	KCNH7	potassium voltage-gated channel, subfamily H (eag-related), member 7
GO	cation binding	123	3361	0.0279296	10003	NAALAD2	N-acetylated alpha-linked acidic dipeptidase 2
GO	cation binding	123	3361	0.0279296	1002	CDH4	cadherin 4, type 1, R-cadherin (retinal)
GO	cation binding	123	3361	0.0279296	10138	YAF2	YY1 associated factor 2
GO	cation binding	123	3361	0.0279296	1026	CDKN1A	cyclin-dependent kinase inhibitor 1A (p21, Cip1)
GO	cation binding	123	3361	0.0279296	10320	IKZF1	IKAROS family zinc finger 1 (Ikaros)
GO	cation binding	123	3361	0.0279296	10677	AVIL	advillin
GO	cation binding	123	3361	0.0279296	10905	MAN1A2	mannosidase, alpha, class 1A, member 2
GO	cation binding	123	3361	0.0279296	11278	KLF12	Kruppel-like factor 12
GO	cation binding	123	3361	0.0279296	112885	PHF21B	PHD finger protein 21B
GO	cation binding	123	3361	0.0279296	113612	CYP2U1	cytochrome P450, family 2, subfamily U, polypeptide 1
GO	cation binding	123	3361	0.0279296	114757	CYGB	cytoglobin
GO	cation binding	123	3361	0.0279296	117286	CIB3	calcium and integrin binding family member 3
GO	cation binding	123	3361	0.0279296	120227	CYP2R1	cytochrome P450, family 2, subfamily R, polypeptide 1
GO	cation binding	123	3361	0.0279296	124989	C17orf57	chromosome 17 open reading frame 57
GO	cation binding	123	3361	0.0279296	126068	ZNF441	zinc finger protein 441
GO	cation binding	123	3361	0.0279296	126208	ZNF787	zinc finger protein 787
GO	cation binding	123	3361	0.0279296	1368	CPM	carboxypeptidase M
GO	cation binding	123	3361	0.0279296	140803	TRPM6	transient receptor potential cation channel, subfamily M, member 6
GO	cation binding	123	3361	0.0279296	149603	RNF187	ring finger protein 187
GO	cation binding	123	3361	0.0279296	152006	RNF38	ring finger protein 38
GO	cation binding	123	3361	0.0279296	1551	CYP3A7	cytochrome P450, family 3, subfamily A, polypeptide 7
GO	cation binding	123	3361	0.0279296	1565	CYP2D6	cytochrome P450, family 2, subfamily D, polypeptide 6
GO	cation binding	123	3361	0.0279296	1588	CYP19A1	cytochrome P450, family 19, subfamily A, polypeptide 1
GO	cation binding	123	3361	0.0279296	1609	DGKQ	diacylglycerol kinase, theta 110kDa
GO	cation binding	123	3361	0.0279296	162655	ZNF519	zinc finger protein 519
GO	cation binding	123	3361	0.0279296	162972	ZNF550	zinc finger protein 550
GO	cation binding	123	3361	0.0279296	163051	ZNF709	zinc finger protein 709
GO	cation binding	123	3361	0.0279296	163688	CALML6	calmodulin-like 6
GO	cation binding	123	3361	0.0279296	166968	MIER3	mesoderm induction early response 1, family member 3
GO	cation binding	123	3361	0.0279296	169270	ZNF596	zinc finger protein 596
GO	cation binding	123	3361	0.0279296	1821	DRP2	dystrophin related protein 2
GO	cation binding	123	3361	0.0279296	197021	LCTL	lactase-like
GO	cation binding	123	3361	0.0279296	197350	LOC197350	hypothetical protein LOC197350
GO	cation binding	123	3361	0.0279296	2064	ERBB2	v-erb-b2 erythroblastic leukemia viral oncogene homolog 2, neuro/glioblastoma derived oncogene homolog (avian)
GO	cation binding	123	3361	0.0279296	2192	FBLN1	fibulin 1
GO	cation binding	123	3361	0.0279296	221154	EFHA1	EF-hand domain family, member A1
GO	cation binding	123	3361	0.0279296	221472	FGD2	FYVE, RhoGEF and PH domain containing 2
GO	cation binding	123	3361	0.0279296	23024	PDZRN3	PDZ domain containing ring finger 3
GO	cation binding	123	3361	0.0279296	23036	ZNF292	zinc finger protein 292
GO	cation binding	123	3361	0.0279296	23081	JMJD2C	jumonji domain containing 2C
GO	cation binding	123	3361	0.0279296	23208	SYT11	synaptotagmin XI
GO	cation binding	123	3361	0.0279296	23416	KCNH3	potassium voltage-gated channel, subfamily H (eag-related), member 3
GO	cation binding	123	3361	0.0279296	23498	HAAO	3-hydroxyanthranilate 3,4-dioxygenase
GO	cation binding	123	3361	0.0279296	23569	PADI4	peptidyl arginine deiminase, type IV
GO	cation binding	123	3361	0.0279296	240	ALOX5	arachidonate 5-lipoxygenase
GO	cation binding	123	3361	0.0279296	2494	NR5A2	nuclear receptor subfamily 5, group A, member 2
GO	cation binding	123	3361	0.0279296	25792	CIZ1	CDKN1A interacting zinc finger protein 1
GO	cation binding	123	3361	0.0279296	27091	CACNG5	calcium channel, voltage-dependent, gamma subunit 5
GO	cation binding	123	3361	0.0279296	27154	BRPF3	bromodomain and PHD finger containing, 3
GO	cation binding	123	3361	0.0279296	27445	PCLO	piccolo (presynaptic cytomatrix protein)
GO	cation binding	123	3361	0.0279296	284323	ZNF780A	zinc finger protein 780A
GO	cation binding	123	3361	0.0279296	285268	ZNF621	zinc finger protein 621
GO	cation binding	123	3361	0.0279296	2979	GUCA1B	guanylate cyclase activator 1B (retina)
GO	cation binding	123	3361	0.0279296	29930	PCDHB1	protocadherin beta 1
GO	cation binding	123	3361	0.0279296	325	APCS	amyloid P component, serum
GO	cation binding	123	3361	0.0279296	3423	IDS	iduronate 2-sulfatase
GO	cation binding	123	3361	0.0279296	3425	IDUA	iduronidase, alpha-L-
GO	cation binding	123	3361	0.0279296	3708	ITPR1	inositol 1,4,5-triphosphate receptor, type 1
GO	cation binding	123	3361	0.0279296	3749	KCNC4	potassium voltage-gated channel, Shaw-related subfamily, member 4
GO	cation binding	123	3361	0.0279296	412	STS	steroid sulfatase (microsomal), isozyme S
GO	cation binding	123	3361	0.0279296	4193	MDM2	Mdm2 p53 binding protein homolog (mouse)
GO	cation binding	123	3361	0.0279296	4194	MDM4	Mdm4 p53 binding protein homolog (mouse)
GO	cation binding	123	3361	0.0279296	4297	MLL	myeloid/lymphoid or mixed-lineage leukemia (trithorax homolog, Drosophila)
GO	cation binding	123	3361	0.0279296	4306	NR3C2	nuclear receptor subfamily 3, group C, member 2
GO	cation binding	123	3361	0.0279296	4337	MOCS1	molybdenum cofactor synthesis 1
GO	cation binding	123	3361	0.0279296	473	RERE	arginine-glutamic acid dipeptide (RE) repeats
GO	cation binding	123	3361	0.0279296	487	ATP2A1	ATPase, Ca++ transporting, cardiac muscle, fast twitch 1
GO	cation binding	123	3361	0.0279296	489	ATP2A3	ATPase, Ca++ transporting, ubiquitous
GO	cation binding	123	3361	0.0279296	492	ATP2B3	ATPase, Ca++ transporting, plasma membrane 3
GO	cation binding	123	3361	0.0279296	4929	NR4A2	nuclear receptor subfamily 4, group A, member 2
GO	cation binding	123	3361	0.0279296	4951	OCM2	oncomodulin 2
GO	cation binding	123	3361	0.0279296	5101	PCDH9	protocadherin 9
GO	cation binding	123	3361	0.0279296	51320	MEX3C	mex-3 homolog C (C. elegans)
GO	cation binding	123	3361	0.0279296	51385	ZNF589	zinc finger protein 589
GO	cation binding	123	3361	0.0279296	53373	TPCN1	two pore segment channel 1
GO	cation binding	123	3361	0.0279296	53905	DUOX1	dual oxidase 1
GO	cation binding	123	3361	0.0279296	54798	DCHS2	dachsous 2 (Drosophila)
GO	cation binding	123	3361	0.0279296	54989	ZNF770	zinc finger protein 770
GO	cation binding	123	3361	0.0279296	55288	RHOT1	ras homolog gene family, member T1
GO	cation binding	123	3361	0.0279296	5533	PPP3CC	protein phosphatase 3 (formerly 2B), catalytic subunit, gamma isoform
GO	cation binding	123	3361	0.0279296	55786	ZNF415	zinc finger protein 415
GO	cation binding	123	3361	0.0279296	56163	RNF17	ring finger protein 17
GO	cation binding	123	3361	0.0279296	57209	ZNF248	zinc finger protein 248
GO	cation binding	123	3361	0.0279296	57657	HCN3	hyperpolarization activated cyclic nucleotide-gated potassium channel 3
GO	cation binding	123	3361	0.0279296	57863	CADM3	cell adhesion molecule 3
GO	cation binding	123	3361	0.0279296	60676	PAPPA2	pappalysin 2
GO	cation binding	123	3361	0.0279296	610	HCN2	hyperpolarization activated cyclic nucleotide-gated potassium channel 2
GO	cation binding	123	3361	0.0279296	6392	SDHD	succinate dehydrogenase complex, subunit D, integral membrane protein
GO	cation binding	123	3361	0.0279296	64924	SLC30A5	solute carrier family 30 (zinc transporter), member 5
GO	cation binding	123	3361	0.0279296	6546	SLC8A1	solute carrier family 8 (sodium/calcium exchanger), member 1
GO	cation binding	123	3361	0.0279296	65986	ZBTB10	zinc finger and BTB domain containing 10
GO	cation binding	123	3361	0.0279296	6650	SOLH	small optic lobes homolog (Drosophila)
GO	cation binding	123	3361	0.0279296	6861	SYT5	synaptotagmin V
GO	cation binding	123	3361	0.0279296	6916	TBXAS1	thromboxane A synthase 1 (platelet)
GO	cation binding	123	3361	0.0279296	7185	TRAF1	TNF receptor-associated factor 1
GO	cation binding	123	3361	0.0279296	7442	TRPV1	transient receptor potential cation channel, subfamily V, member 1
GO	cation binding	123	3361	0.0279296	7490	WT1	Wilms tumor 1
GO	cation binding	123	3361	0.0279296	7512	XPNPEP2	X-prolyl aminopeptidase (aminopeptidase P) 2, membrane-bound
GO	cation binding	123	3361	0.0279296	7539	ZFP37	zinc finger protein 37 homolog (mouse)
GO	cation binding	123	3361	0.0279296	7572	ZNF24	zinc finger protein 24
GO	cation binding	123	3361	0.0279296	7593	MZF1	myeloid zinc finger 1
GO	cation binding	123	3361	0.0279296	7626	ZNF75D	zinc finger protein 75D
GO	cation binding	123	3361	0.0279296	7690	ZNF131	zinc finger protein 131
GO	cation binding	123	3361	0.0279296	7703	PCGF2	polycomb group ring finger 2
GO	cation binding	123	3361	0.0279296	783	CACNB2	calcium channel, voltage-dependent, beta 2 subunit
GO	cation binding	123	3361	0.0279296	79987	SVEP1	sushi, von Willebrand factor type A, EGF and pentraxin domain containing 1
GO	cation binding	123	3361	0.0279296	80144	FRAS1	Fraser syndrome 1
GO	cation binding	123	3361	0.0279296	81794	ADAMTS10	ADAM metallopeptidase with thrombospondin type 1 motif, 10
GO	cation binding	123	3361	0.0279296	8315	BRAP	BRCA1 associated protein
GO	cation binding	123	3361	0.0279296	84107	ZIC4	Zic family member 4
GO	cation binding	123	3361	0.0279296	84243	ZDHHC18	zinc finger, DHHC-type containing 18
GO	cation binding	123	3361	0.0279296	84448	ABLIM2	actin binding LIM protein family, member 2
GO	cation binding	123	3361	0.0279296	84501	SPIRE2	spire homolog 2 (Drosophila)
GO	cation binding	123	3361	0.0279296	84684	INSM2	insulinoma-associated 2
GO	cation binding	123	3361	0.0279296	8476	CDC42BPA	CDC42 binding protein kinase alpha (DMPK-like)
GO	cation binding	123	3361	0.0279296	84914	ZNF587	zinc finger protein 587
GO	cation binding	123	3361	0.0279296	85451	UNK	unkempt homolog (Drosophila)
GO	cation binding	123	3361	0.0279296	862	RUNX1T1	runt-related transcription factor 1; translocated to, 1 (cyclin D-related)
GO	cation binding	123	3361	0.0279296	8671	SLC4A4	solute carrier family 4, sodium bicarbonate cotransporter, member 4
GO	cation binding	123	3361	0.0279296	868	CBLB	Cas-Br-M (murine) ecotropic retroviral transforming sequence b
GO	cation binding	123	3361	0.0279296	90134	KCNH7	potassium voltage-gated channel, subfamily H (eag-related), member 7
GO	cation binding	123	3361	0.0279296	90957	DHX57	DEAH (Asp-Glu-Ala-Asp/His) box polypeptide 57
GO	cation binding	123	3361	0.0279296	93986	FOXP2	forkhead box P2
GO	regulation of mitotic metaphase/anaphase transition	2	9	0.0301662	10393	ANAPC10	anaphase promoting complex subunit 10
GO	regulation of mitotic metaphase/anaphase transition	2	9	0.0301662	10783	NEK6	NIMA (never in mitosis gene a)-related kinase 6
GO	synaptic transmission, cholinergic	2	9	0.0301662	1137	CHRNA4	cholinergic receptor, nicotinic, alpha 4
GO	synaptic transmission, cholinergic	2	9	0.0301662	1142	CHRNB3	cholinergic receptor, nicotinic, beta 3
GO	bacterial binding	2	9	0.0301662	124912	SPACA3	sperm acrosome associated 3
GO	bacterial binding	2	9	0.0301662	6693	SPN	sialophorin
GO	two-component signal transduction system (phosphorelay)	2	9	0.0301662	23416	KCNH3	potassium voltage-gated channel, subfamily H (eag-related), member 3
GO	two-component signal transduction system (phosphorelay)	2	9	0.0301662	64210	MMS19	MMS19 nucleotide excision repair homolog (S. cerevisiae)
GO	dipeptidase E activity	1	1	0.031153	10003	NAALAD2	N-acetylated alpha-linked acidic dipeptidase 2
GO	glutamate carboxypeptidase activity	1	1	0.031153	10003	NAALAD2	N-acetylated alpha-linked acidic dipeptidase 2
GO	UDP-N-acetylglucosamine 2-epimerase activity	1	1	0.031153	10020	GNE	glucosamine (UDP-N-acetyl)-2-epimerase/N-acetylmannosamine kinase
GO	stress fiber formation	1	1	0.031153	10580	SORBS1	sorbin and SH3 domain containing 1
GO	zonula adherens	1	1	0.031153	10580	SORBS1	sorbin and SH3 domain containing 1
GO	vitamin D3 25-hydroxylase activity	1	1	0.031153	120227	CYP2R1	cytochrome P450, family 2, subfamily R, polypeptide 1
GO	positive regulation of macrophage activation	1	1	0.031153	124912	SPACA3	sperm acrosome associated 3
GO	adenosine kinase activity	1	1	0.031153	132	ADK	adenosine kinase
GO	aromatase activity	1	1	0.031153	1588	CYP19A1	cytochrome P450, family 19, subfamily A, polypeptide 1
GO	aromatic-L-amino-acid decarboxylase activity	1	1	0.031153	1644	DDC	dopa decarboxylase (aromatic L-amino acid decarboxylase)
GO	3-hydroxyanthranilate 3,4-dioxygenase activity	1	1	0.031153	23498	HAAO	3-hydroxyanthranilate 3,4-dioxygenase
GO	quinolinate synthetase A activity	1	1	0.031153	23498	HAAO	3-hydroxyanthranilate 3,4-dioxygenase
GO	arachidonate 5-lipoxygenase activity	1	1	0.031153	240	ALOX5	arachidonate 5-lipoxygenase
GO	metabotropic glutamate receptor, adenylate cyclase inhibiting pathway	1	1	0.031153	2914	GRM4	glutamate receptor, metabotropic 4
GO	active zone presynaptic plasma membrane	1	1	0.031153	2917	GRM7	glutamate receptor, metabotropic 7
GO	regulation of guanylate cyclase activity	1	1	0.031153	2979	GUCA1B	guanylate cyclase activator 1B (retina)
GO	negative regulation of blood pressure	1	1	0.031153	2981	GUCA2B	guanylate cyclase activator 2B (uroguanylin)
GO	iduronate-2-sulfatase activity	1	1	0.031153	3423	IDS	iduronate 2-sulfatase
GO	L-iduronidase activity	1	1	0.031153	3425	IDUA	iduronidase, alpha-L-
GO	ketohexokinase activity	1	1	0.031153	3795	KHK	ketohexokinase (fructokinase)
GO	HLA-B specific inhibitory MHC class I receptor activity	1	1	0.031153	3811	KIR3DL1	killer cell immunoglobulin-like receptor, three domains, long cytoplasmic tail, 1
GO	steryl-sulfatase activity	1	1	0.031153	412	STS	steroid sulfatase (microsomal), isozyme S
GO	G0 to G1 transition	1	1	0.031153	4194	MDM4	Mdm4 p53 binding protein homolog (mouse)
GO	acetylcholinesterase activity	1	1	0.031153	43	ACHE	acetylcholinesterase (Yt blood group)
GO	negative regulation of synaptic transmission, cholinergic	1	1	0.031153	43	ACHE	acetylcholinesterase (Yt blood group)
GO	negative regulation of synaptic transmission	1	1	0.031153	43	ACHE	acetylcholinesterase (Yt blood group)
GO	regulation of synaptic transmission, cholinergic	1	1	0.031153	43	ACHE	acetylcholinesterase (Yt blood group)
GO	poly-glutamine tract binding	1	1	0.031153	473	RERE	arginine-glutamic acid dipeptide (RE) repeats
GO	positive regulation of striated fast muscle contraction	1	1	0.031153	487	ATP2A1	ATPase, Ca++ transporting, cardiac muscle, fast twitch 1
GO	X-opioid receptor activity	1	1	0.031153	4987	OPRL1	opiate receptor-like 1
GO	cytoplasmic exosome (RNase complex)	1	1	0.031153	51010	EXOSC3	exosome component 3
GO	inositol biosynthetic process	1	1	0.031153	51477	ISYNA1	inositol-3-phosphate synthase 1
GO	inositol-3-phosphate synthase activity	1	1	0.031153	51477	ISYNA1	inositol-3-phosphate synthase 1
GO	intramolecular lyase activity	1	1	0.031153	51477	ISYNA1	inositol-3-phosphate synthase 1
GO	cytidylate kinase activity	1	1	0.031153	51727	CMPK1	cytidine monophosphate (UMP-CMP) kinase 1, cytosolic
GO	anchored to external side of plasma membrane	1	1	0.031153	5314	PKHD1	polycystic kidney and hepatic disease 1 (autosomal recessive)
GO	intrinsic to external side of plasma membrane	1	1	0.031153	5314	PKHD1	polycystic kidney and hepatic disease 1 (autosomal recessive)
GO	gamma DNA polymerase complex	1	1	0.031153	5428	POLG	polymerase (DNA directed), gamma
GO	mitochondrial DNA metabolic process	1	1	0.031153	5428	POLG	polymerase (DNA directed), gamma
GO	mitochondrial DNA replication	1	1	0.031153	5428	POLG	polymerase (DNA directed), gamma
GO	dermatan sulfate biosynthetic process	1	1	0.031153	55501	CHST12	carbohydrate (chondroitin 4) sulfotransferase 12
GO	dermatan sulfate metabolic process	1	1	0.031153	55501	CHST12	carbohydrate (chondroitin 4) sulfotransferase 12
GO	glycolipid mannosyltransferase activity	1	1	0.031153	55650	PIGV	phosphatidylinositol glycan anchor biosynthesis, class V
GO	tyrosyl-DNA phosphodiesterase activity	1	1	0.031153	55775	TDP1	tyrosyl-DNA phosphodiesterase 1
GO	prolactin receptor activity	1	1	0.031153	5618	PRLR	prolactin receptor
GO	tyrosine phosphorylation of JAK2 protein	1	1	0.031153	5618	PRLR	prolactin receptor
GO	inositol pentakisphosphate 2-kinase activity	1	1	0.031153	64768	IPPK	inositol 1,3,4,5,6-pentakisphosphate 2-kinase
GO	cation diffusion facilitator activity	1	1	0.031153	64924	SLC30A5	solute carrier family 30 (zinc transporter), member 5
GO	electrochemical potential-driven transporter activity	1	1	0.031153	64924	SLC30A5	solute carrier family 30 (zinc transporter), member 5
GO	negative regulation of acute inflammatory response to antigenic stimulus	1	1	0.031153	6693	SPN	sialophorin
GO	negative regulation of acute inflammatory response	1	1	0.031153	6693	SPN	sialophorin
GO	negative regulation of hypersensitivity	1	1	0.031153	6693	SPN	sialophorin
GO	negative regulation of inflammatory response to antigenic stimulus	1	1	0.031153	6693	SPN	sialophorin
GO	negative regulation of type IV hypersensitivity	1	1	0.031153	6693	SPN	sialophorin
GO	regulation of antiviral response	1	1	0.031153	6693	SPN	sialophorin
GO	regulation of type IV hypersensitivity	1	1	0.031153	6693	SPN	sialophorin
GO	homoaconitate hydratase activity	1	1	0.031153	6891	TAP2	transporter 2, ATP-binding cassette, sub-family B (MDR/TAP)
GO	TAP complex	1	1	0.031153	6891	TAP2	transporter 2, ATP-binding cassette, sub-family B (MDR/TAP)
GO	pharyngeal system development	1	1	0.031153	6899	TBX1	T-box 1
GO	negative regulation of cardiac muscle cell proliferation	1	1	0.031153	6910	TBX5	T-box 5
GO	pericardium development	1	1	0.031153	6910	TBX5	T-box 5
GO	regulation of cardiac muscle cell proliferation	1	1	0.031153	6910	TBX5	T-box 5
GO	thromboxane-A synthase activity	1	1	0.031153	6916	TBXAS1	thromboxane A synthase 1 (platelet)
GO	ribosomal small subunit biogenesis and assembly	1	1	0.031153	8602	NOP14	NOP14 nucleolar protein homolog (yeast)
GO	paranodal junction assembly	1	1	0.031153	928	CD9	CD9 molecule
GO	caudate nucleus development	1	1	0.031153	93986	FOXP2	forkhead box P2
GO	putamen development	1	1	0.031153	93986	FOXP2	forkhead box P2
GO	peroxisome targeting sequence binding	1	1	0.031153	9577	BRE	brain and reproductive organ-expressed (TNFRSF1A modulator)
GO	receptor activity	54	1340	0.0311905	10154	PLXNC1	plexin C1
GO	receptor activity	54	1340	0.0311905	1137	CHRNA4	cholinergic receptor, nicotinic, alpha 4
GO	receptor activity	54	1340	0.0311905	1142	CHRNB3	cholinergic receptor, nicotinic, beta 3
GO	receptor activity	54	1340	0.0311905	117194	MRGPRX2	MAS-related GPR, member X2
GO	receptor activity	54	1340	0.0311905	140803	TRPM6	transient receptor potential cation channel, subfamily M, member 6
GO	receptor activity	54	1340	0.0311905	143503	OR51E1	olfactory receptor, family 51, subfamily E, member 1
GO	receptor activity	54	1340	0.0311905	2044	EPHA5	EPH receptor A5
GO	receptor activity	54	1340	0.0311905	2064	ERBB2	v-erb-b2 erythroblastic leukemia viral oncogene homolog 2, neuro/glioblastoma derived oncogene homolog (avian)
GO	receptor activity	54	1340	0.0311905	221938	MMD2	monocyte to macrophage differentiation-associated 2
GO	receptor activity	54	1340	0.0311905	22925	PLA2R1	phospholipase A2 receptor 1, 180kDa
GO	receptor activity	54	1340	0.0311905	2321	FLT1	fms-related tyrosine kinase 1 (vascular endothelial growth factor/vascular permeability factor receptor)
GO	receptor activity	54	1340	0.0311905	23389	MED13L	mediator complex subunit 13-like
GO	receptor activity	54	1340	0.0311905	23547	LILRA4	leukocyte immunoglobulin-like receptor, subfamily A (with TM domain), member 4
GO	receptor activity	54	1340	0.0311905	2494	NR5A2	nuclear receptor subfamily 5, group A, member 2
GO	receptor activity	54	1340	0.0311905	2565	GABRG1	gamma-aminobutyric acid (GABA) A receptor, gamma 1
GO	receptor activity	54	1340	0.0311905	26212	OR2B6	olfactory receptor, family 2, subfamily B, member 6
GO	receptor activity	54	1340	0.0311905	26689	OR4D1	olfactory receptor, family 4, subfamily D, member 1
GO	receptor activity	54	1340	0.0311905	2674	GFRA1	GDNF family receptor alpha 1
GO	receptor activity	54	1340	0.0311905	27315	FRAG1	FGF receptor activating protein 1
GO	receptor activity	54	1340	0.0311905	2843	GPR20	G protein-coupled receptor 20
GO	receptor activity	54	1340	0.0311905	2890	GRIA1	glutamate receptor, ionotropic, AMPA 1
GO	receptor activity	54	1340	0.0311905	2893	GRIA4	glutamate receptor, ionotrophic, AMPA 4
GO	receptor activity	54	1340	0.0311905	2914	GRM4	glutamate receptor, metabotropic 4
GO	receptor activity	54	1340	0.0311905	2916	GRM6	glutamate receptor, metabotropic 6
GO	receptor activity	54	1340	0.0311905	2917	GRM7	glutamate receptor, metabotropic 7
GO	receptor activity	54	1340	0.0311905	3568	IL5RA	interleukin 5 receptor, alpha
GO	receptor activity	54	1340	0.0311905	3708	ITPR1	inositol 1,4,5-triphosphate receptor, type 1
GO	receptor activity	54	1340	0.0311905	3811	KIR3DL1	killer cell immunoglobulin-like receptor, three domains, long cytoplasmic tail, 1
GO	receptor activity	54	1340	0.0311905	4159	MC3R	melanocortin 3 receptor
GO	receptor activity	54	1340	0.0311905	4306	NR3C2	nuclear receptor subfamily 3, group C, member 2
GO	receptor activity	54	1340	0.0311905	4593	MUSK	muscle, skeletal, receptor tyrosine kinase
GO	receptor activity	54	1340	0.0311905	4914	NTRK1	neurotrophic tyrosine kinase, receptor, type 1
GO	receptor activity	54	1340	0.0311905	4929	NR4A2	nuclear receptor subfamily 4, group A, member 2
GO	receptor activity	54	1340	0.0311905	4987	OPRL1	opiate receptor-like 1
GO	receptor activity	54	1340	0.0311905	5314	PKHD1	polycystic kidney and hepatic disease 1 (autosomal recessive)
GO	receptor activity	54	1340	0.0311905	552	AVPR1A	arginine vasopressin receptor 1A
GO	receptor activity	54	1340	0.0311905	554	AVPR2	arginine vasopressin receptor 2
GO	receptor activity	54	1340	0.0311905	55527	FEM1A	fem-1 homolog a (C. elegans)
GO	receptor activity	54	1340	0.0311905	55890	GPRC5C	G protein-coupled receptor, family C, group 5, member C
GO	receptor activity	54	1340	0.0311905	5618	PRLR	prolactin receptor
GO	receptor activity	54	1340	0.0311905	57211	GPR126	G protein-coupled receptor 126
GO	receptor activity	54	1340	0.0311905	6238	RRBP1	ribosome binding protein 1 homolog 180kDa (dog)
GO	receptor activity	54	1340	0.0311905	643	CXCR5	chemokine (C-X-C motif) receptor 5
GO	receptor activity	54	1340	0.0311905	64582	GPR135	G protein-coupled receptor 135
GO	receptor activity	54	1340	0.0311905	6693	SPN	sialophorin
GO	receptor activity	54	1340	0.0311905	7442	TRPV1	transient receptor potential cation channel, subfamily V, member 1
GO	receptor activity	54	1340	0.0311905	79368	FCRL2	Fc receptor-like 2
GO	receptor activity	54	1340	0.0311905	81832	NETO1	neuropilin (NRP) and tolloid (TLL)-like 1
GO	receptor activity	54	1340	0.0311905	84818	IL17RC	interleukin 17 receptor C
GO	receptor activity	54	1340	0.0311905	8600	TNFSF11	tumor necrosis factor (ligand) superfamily, member 11
GO	receptor activity	54	1340	0.0311905	89883	OR6W1P	olfactory receptor, family 6, subfamily W, member 1 pseudogene
GO	receptor activity	54	1340	0.0311905	922	CD5L	CD5 molecule-like
GO	receptor activity	54	1340	0.0311905	9282	MED14	mediator complex subunit 14
GO	receptor activity	54	1340	0.0311905	9290	GPR55	G protein-coupled receptor 55
GO	regulation of cell cycle	8	118	0.0313276	1026	CDKN1A	cyclin-dependent kinase inhibitor 1A (p21, Cip1)
GO	regulation of cell cycle	8	118	0.0313276	1028	CDKN1C	cyclin-dependent kinase inhibitor 1C (p57, Kip2)
GO	regulation of cell cycle	8	118	0.0313276	10393	ANAPC10	anaphase promoting complex subunit 10
GO	regulation of cell cycle	8	118	0.0313276	10783	NEK6	NIMA (never in mitosis gene a)-related kinase 6
GO	regulation of cell cycle	8	118	0.0313276	1112	FOXN3	forkhead box N3
GO	regulation of cell cycle	8	118	0.0313276	1432	MAPK14	mitogen-activated protein kinase 14
GO	regulation of cell cycle	8	118	0.0313276	4193	MDM2	Mdm2 p53 binding protein homolog (mouse)
GO	regulation of cell cycle	8	118	0.0313276	8621	CDC2L5	cell division cycle 2-like 5 (cholinesterase-related cell division controller)
GO	integral to membrane	137	3801	0.031649	10003	NAALAD2	N-acetylated alpha-linked acidic dipeptidase 2
GO	integral to membrane	137	3801	0.031649	1002	CDH4	cadherin 4, type 1, R-cadherin (retinal)
GO	integral to membrane	137	3801	0.031649	10154	PLXNC1	plexin C1
GO	integral to membrane	137	3801	0.031649	10349	ABCA10	ATP-binding cassette, sub-family A (ABC1), member 10
GO	integral to membrane	137	3801	0.031649	10385	BTN2A2	butyrophilin, subfamily 2, member A2
GO	integral to membrane	137	3801	0.031649	10396	ATP8A1	ATPase, aminophospholipid transporter (APLT), class I, type 8A, member 1
GO	integral to membrane	137	3801	0.031649	10690	FUT9	fucosyltransferase 9 (alpha (1,3) fucosyltransferase)
GO	integral to membrane	137	3801	0.031649	10905	MAN1A2	mannosidase, alpha, class 1A, member 2
GO	integral to membrane	137	3801	0.031649	11148	HHLA2	HERV-H LTR-associating 2
GO	integral to membrane	137	3801	0.031649	113278	C20orf54	chromosome 20 open reading frame 54
GO	integral to membrane	137	3801	0.031649	1137	CHRNA4	cholinergic receptor, nicotinic, alpha 4
GO	integral to membrane	137	3801	0.031649	1142	CHRNB3	cholinergic receptor, nicotinic, beta 3
GO	integral to membrane	137	3801	0.031649	114786	XKR4	XK, Kell blood group complex subunit-related family, member 4
GO	integral to membrane	137	3801	0.031649	115584	SLC5A11	solute carrier family 5 (sodium/glucose cotransporter), member 11
GO	integral to membrane	137	3801	0.031649	116843	C6orf192	chromosome 6 open reading frame 192
GO	integral to membrane	137	3801	0.031649	117194	MRGPRX2	MAS-related GPR, member X2
GO	integral to membrane	137	3801	0.031649	1179	CLCA1	chloride channel regulator 1
GO	integral to membrane	137	3801	0.031649	124912	SPACA3	sperm acrosome associated 3
GO	integral to membrane	137	3801	0.031649	125111	GJD3	gap junction protein, delta 3, 31.9kDa
GO	integral to membrane	137	3801	0.031649	128414	NKAIN4	Na+/K+ transporting ATPase interacting 4
GO	integral to membrane	137	3801	0.031649	131566	DCBLD2	discoidin, CUB and LCCL domain containing 2
GO	integral to membrane	137	3801	0.031649	140803	TRPM6	transient receptor potential cation channel, subfamily M, member 6
GO	integral to membrane	137	3801	0.031649	143503	OR51E1	olfactory receptor, family 51, subfamily E, member 1
GO	integral to membrane	137	3801	0.031649	153396	TMEM161B	transmembrane protein 161B
GO	integral to membrane	137	3801	0.031649	1603	DAD1	defender against cell death 1
GO	integral to membrane	137	3801	0.031649	169693	C9orf71	chromosome 9 open reading frame 71
GO	integral to membrane	137	3801	0.031649	19	ABCA1	ATP-binding cassette, sub-family A (ABC1), member 1
GO	integral to membrane	137	3801	0.031649	197021	LCTL	lactase-like
GO	integral to membrane	137	3801	0.031649	203562	TMEM31	transmembrane protein 31
GO	integral to membrane	137	3801	0.031649	2044	EPHA5	EPH receptor A5
GO	integral to membrane	137	3801	0.031649	2064	ERBB2	v-erb-b2 erythroblastic leukemia viral oncogene homolog 2, neuro/glioblastoma derived oncogene homolog (avian)
GO	integral to membrane	137	3801	0.031649	221938	MMD2	monocyte to macrophage differentiation-associated 2
GO	integral to membrane	137	3801	0.031649	2262	GPC5	glypican 5
GO	integral to membrane	137	3801	0.031649	22925	PLA2R1	phospholipase A2 receptor 1, 180kDa
GO	integral to membrane	137	3801	0.031649	23080	AVL9	AVL9 homolog (S. cerevisiase)
GO	integral to membrane	137	3801	0.031649	23208	SYT11	synaptotagmin XI
GO	integral to membrane	137	3801	0.031649	2321	FLT1	fms-related tyrosine kinase 1 (vascular endothelial growth factor/vascular permeability factor receptor)
GO	integral to membrane	137	3801	0.031649	23416	KCNH3	potassium voltage-gated channel, subfamily H (eag-related), member 3
GO	integral to membrane	137	3801	0.031649	23507	LRRC8B	leucine rich repeat containing 8 family, member B
GO	integral to membrane	137	3801	0.031649	23547	LILRA4	leukocyte immunoglobulin-like receptor, subfamily A (with TM domain), member 4
GO	integral to membrane	137	3801	0.031649	23563	CHST5	carbohydrate (N-acetylglucosamine 6-O) sulfotransferase 5
GO	integral to membrane	137	3801	0.031649	253512	SLC25A30	solute carrier family 25, member 30
GO	integral to membrane	137	3801	0.031649	256471	MFSD8	major facilitator superfamily domain containing 8
GO	integral to membrane	137	3801	0.031649	2565	GABRG1	gamma-aminobutyric acid (GABA) A receptor, gamma 1
GO	integral to membrane	137	3801	0.031649	25775	C22orf24	chromosome 22 open reading frame 24
GO	integral to membrane	137	3801	0.031649	26212	OR2B6	olfactory receptor, family 2, subfamily B, member 6
GO	integral to membrane	137	3801	0.031649	26689	OR4D1	olfactory receptor, family 4, subfamily D, member 1
GO	integral to membrane	137	3801	0.031649	2678	GGT1	gamma-glutamyltransferase 1
GO	integral to membrane	137	3801	0.031649	27091	CACNG5	calcium channel, voltage-dependent, gamma subunit 5
GO	integral to membrane	137	3801	0.031649	27315	FRAG1	FGF receptor activating protein 1
GO	integral to membrane	137	3801	0.031649	2817	GPC1	glypican 1
GO	integral to membrane	137	3801	0.031649	2843	GPR20	G protein-coupled receptor 20
GO	integral to membrane	137	3801	0.031649	286234	C9orf79	chromosome 9 open reading frame 79
GO	integral to membrane	137	3801	0.031649	2890	GRIA1	glutamate receptor, ionotropic, AMPA 1
GO	integral to membrane	137	3801	0.031649	2893	GRIA4	glutamate receptor, ionotrophic, AMPA 4
GO	integral to membrane	137	3801	0.031649	2914	GRM4	glutamate receptor, metabotropic 4
GO	integral to membrane	137	3801	0.031649	2916	GRM6	glutamate receptor, metabotropic 6
GO	integral to membrane	137	3801	0.031649	2917	GRM7	glutamate receptor, metabotropic 7
GO	integral to membrane	137	3801	0.031649	29930	PCDHB1	protocadherin beta 1
GO	integral to membrane	137	3801	0.031649	29988	SLC2A8	solute carrier family 2 (facilitated glucose transporter), member 8
GO	integral to membrane	137	3801	0.031649	3084	NRG1	neuregulin 1
GO	integral to membrane	137	3801	0.031649	3568	IL5RA	interleukin 5 receptor, alpha
GO	integral to membrane	137	3801	0.031649	3590	IL11RA	interleukin 11 receptor, alpha
GO	integral to membrane	137	3801	0.031649	3708	ITPR1	inositol 1,4,5-triphosphate receptor, type 1
GO	integral to membrane	137	3801	0.031649	3749	KCNC4	potassium voltage-gated channel, Shaw-related subfamily, member 4
GO	integral to membrane	137	3801	0.031649	3811	KIR3DL1	killer cell immunoglobulin-like receptor, three domains, long cytoplasmic tail, 1
GO	integral to membrane	137	3801	0.031649	400728	FAM87B	family with sequence similarity 87, member B
GO	integral to membrane	137	3801	0.031649	412	STS	steroid sulfatase (microsomal), isozyme S
GO	integral to membrane	137	3801	0.031649	4159	MC3R	melanocortin 3 receptor
GO	integral to membrane	137	3801	0.031649	4593	MUSK	muscle, skeletal, receptor tyrosine kinase
GO	integral to membrane	137	3801	0.031649	487	ATP2A1	ATPase, Ca++ transporting, cardiac muscle, fast twitch 1
GO	integral to membrane	137	3801	0.031649	489	ATP2A3	ATPase, Ca++ transporting, ubiquitous
GO	integral to membrane	137	3801	0.031649	4914	NTRK1	neurotrophic tyrosine kinase, receptor, type 1
GO	integral to membrane	137	3801	0.031649	492	ATP2B3	ATPase, Ca++ transporting, plasma membrane 3
GO	integral to membrane	137	3801	0.031649	4987	OPRL1	opiate receptor-like 1
GO	integral to membrane	137	3801	0.031649	5101	PCDH9	protocadherin 9
GO	integral to membrane	137	3801	0.031649	5169	ENPP3	ectonucleotide pyrophosphatase/phosphodiesterase 3
GO	integral to membrane	137	3801	0.031649	5243	ABCB1	ATP-binding cassette, sub-family B (MDR/TAP), member 1
GO	integral to membrane	137	3801	0.031649	5314	PKHD1	polycystic kidney and hepatic disease 1 (autosomal recessive)
GO	integral to membrane	137	3801	0.031649	53373	TPCN1	two pore segment channel 1
GO	integral to membrane	137	3801	0.031649	53905	DUOX1	dual oxidase 1
GO	integral to membrane	137	3801	0.031649	552	AVPR1A	arginine vasopressin receptor 1A
GO	integral to membrane	137	3801	0.031649	55288	RHOT1	ras homolog gene family, member T1
GO	integral to membrane	137	3801	0.031649	554	AVPR2	arginine vasopressin receptor 2
GO	integral to membrane	137	3801	0.031649	55501	CHST12	carbohydrate (chondroitin 4) sulfotransferase 12
GO	integral to membrane	137	3801	0.031649	55650	PIGV	phosphatidylinositol glycan anchor biosynthesis, class V
GO	integral to membrane	137	3801	0.031649	55654	TMEM127	transmembrane protein 127
GO	integral to membrane	137	3801	0.031649	55890	GPRC5C	G protein-coupled receptor, family C, group 5, member C
GO	integral to membrane	137	3801	0.031649	5618	PRLR	prolactin receptor
GO	integral to membrane	137	3801	0.031649	57101	ANO2	anoctamin 2
GO	integral to membrane	137	3801	0.031649	57211	GPR126	G protein-coupled receptor 126
GO	integral to membrane	137	3801	0.031649	57502	NLGN4X	neuroligin 4, X-linked
GO	integral to membrane	137	3801	0.031649	57657	HCN3	hyperpolarization activated cyclic nucleotide-gated potassium channel 3
GO	integral to membrane	137	3801	0.031649	57863	CADM3	cell adhesion molecule 3
GO	integral to membrane	137	3801	0.031649	610	HCN2	hyperpolarization activated cyclic nucleotide-gated potassium channel 2
GO	integral to membrane	137	3801	0.031649	6238	RRBP1	ribosome binding protein 1 homolog 180kDa (dog)
GO	integral to membrane	137	3801	0.031649	6392	SDHD	succinate dehydrogenase complex, subunit D, integral membrane protein
GO	integral to membrane	137	3801	0.031649	641384	TMEM75	transmembrane protein 75
GO	integral to membrane	137	3801	0.031649	643	CXCR5	chemokine (C-X-C motif) receptor 5
GO	integral to membrane	137	3801	0.031649	64582	GPR135	G protein-coupled receptor 135
GO	integral to membrane	137	3801	0.031649	64924	SLC30A5	solute carrier family 30 (zinc transporter), member 5
GO	integral to membrane	137	3801	0.031649	6546	SLC8A1	solute carrier family 8 (sodium/calcium exchanger), member 1
GO	integral to membrane	137	3801	0.031649	6564	SLC15A1	solute carrier family 15 (oligopeptide transporter), member 1
GO	integral to membrane	137	3801	0.031649	6693	SPN	sialophorin
GO	integral to membrane	137	3801	0.031649	6861	SYT5	synaptotagmin V
GO	integral to membrane	137	3801	0.031649	6891	TAP2	transporter 2, ATP-binding cassette, sub-family B (MDR/TAP)
GO	integral to membrane	137	3801	0.031649	6900	CNTN2	contactin 2 (axonal)
GO	integral to membrane	137	3801	0.031649	6916	TBXAS1	thromboxane A synthase 1 (platelet)
GO	integral to membrane	137	3801	0.031649	7273	TTN	titin
GO	integral to membrane	137	3801	0.031649	7442	TRPV1	transient receptor potential cation channel, subfamily V, member 1
GO	integral to membrane	137	3801	0.031649	753	C18orf1	chromosome 18 open reading frame 1
GO	integral to membrane	137	3801	0.031649	783	CACNB2	calcium channel, voltage-dependent, beta 2 subunit
GO	integral to membrane	137	3801	0.031649	79368	FCRL2	Fc receptor-like 2
GO	integral to membrane	137	3801	0.031649	79871	RPAP2	RNA polymerase II associated protein 2
GO	integral to membrane	137	3801	0.031649	80144	FRAS1	Fraser syndrome 1
GO	integral to membrane	137	3801	0.031649	81034	SLC25A32	solute carrier family 25, member 32
GO	integral to membrane	137	3801	0.031649	81544	GDPD5	glycerophosphodiester phosphodiesterase domain containing 5
GO	integral to membrane	137	3801	0.031649	8170	SLC14A2	solute carrier family 14 (urea transporter), member 2
GO	integral to membrane	137	3801	0.031649	81832	NETO1	neuropilin (NRP) and tolloid (TLL)-like 1
GO	integral to membrane	137	3801	0.031649	83447	SLC25A31	solute carrier family 25 (mitochondrial carrier; adenine nucleotide translocator), member 31
GO	integral to membrane	137	3801	0.031649	84243	ZDHHC18	zinc finger, DHHC-type containing 18
GO	integral to membrane	137	3801	0.031649	84818	IL17RC	interleukin 17 receptor C
GO	integral to membrane	137	3801	0.031649	84826	SFT2D3	SFT2 domain containing 3
GO	integral to membrane	137	3801	0.031649	8509	NDST2	N-deacetylase/N-sulfotransferase (heparan glucosaminyl) 2
GO	integral to membrane	137	3801	0.031649	8600	TNFSF11	tumor necrosis factor (ligand) superfamily, member 11
GO	integral to membrane	137	3801	0.031649	8613	PPAP2B	phosphatidic acid phosphatase type 2B
GO	integral to membrane	137	3801	0.031649	8671	SLC4A4	solute carrier family 4, sodium bicarbonate cotransporter, member 4
GO	integral to membrane	137	3801	0.031649	89883	OR6W1P	olfactory receptor, family 6, subfamily W, member 1 pseudogene
GO	integral to membrane	137	3801	0.031649	90134	KCNH7	potassium voltage-gated channel, subfamily H (eag-related), member 7
GO	integral to membrane	137	3801	0.031649	90139	TSPAN18	tetraspanin 18
GO	integral to membrane	137	3801	0.031649	90701	SEC11C	SEC11 homolog C (S. cerevisiae)
GO	integral to membrane	137	3801	0.031649	90952	ESAM	endothelial cell adhesion molecule
GO	integral to membrane	137	3801	0.031649	91147	TMEM67	transmembrane protein 67
GO	integral to membrane	137	3801	0.031649	928	CD9	CD9 molecule
GO	integral to membrane	137	3801	0.031649	9290	GPR55	G protein-coupled receptor 55
GO	integral to membrane	137	3801	0.031649	94160	ABCC12	ATP-binding cassette, sub-family C (CFTR/MRP), member 12
GO	integral to membrane	137	3801	0.031649	9697	TRAM2	translocation associated membrane protein 2
GO	apical plasma membrane	4	39	0.0324295	2064	ERBB2	v-erb-b2 erythroblastic leukemia viral oncogene homolog 2, neuro/glioblastoma derived oncogene homolog (avian)
GO	apical plasma membrane	4	39	0.0324295	5314	PKHD1	polycystic kidney and hepatic disease 1 (autosomal recessive)
GO	apical plasma membrane	4	39	0.0324295	53905	DUOX1	dual oxidase 1
GO	apical plasma membrane	4	39	0.0324295	64924	SLC30A5	solute carrier family 30 (zinc transporter), member 5
GO	ion binding	133	3683	0.032483	10003	NAALAD2	N-acetylated alpha-linked acidic dipeptidase 2
GO	ion binding	133	3683	0.032483	1002	CDH4	cadherin 4, type 1, R-cadherin (retinal)
GO	ion binding	133	3683	0.032483	10138	YAF2	YY1 associated factor 2
GO	ion binding	133	3683	0.032483	1026	CDKN1A	cyclin-dependent kinase inhibitor 1A (p21, Cip1)
GO	ion binding	133	3683	0.032483	10320	IKZF1	IKAROS family zinc finger 1 (Ikaros)
GO	ion binding	133	3683	0.032483	10396	ATP8A1	ATPase, aminophospholipid transporter (APLT), class I, type 8A, member 1
GO	ion binding	133	3683	0.032483	10677	AVIL	advillin
GO	ion binding	133	3683	0.032483	10783	NEK6	NIMA (never in mitosis gene a)-related kinase 6
GO	ion binding	133	3683	0.032483	10905	MAN1A2	mannosidase, alpha, class 1A, member 2
GO	ion binding	133	3683	0.032483	11278	KLF12	Kruppel-like factor 12
GO	ion binding	133	3683	0.032483	112885	PHF21B	PHD finger protein 21B
GO	ion binding	133	3683	0.032483	113612	CYP2U1	cytochrome P450, family 2, subfamily U, polypeptide 1
GO	ion binding	133	3683	0.032483	113622	ADPRHL1	ADP-ribosylhydrolase like 1
GO	ion binding	133	3683	0.032483	114757	CYGB	cytoglobin
GO	ion binding	133	3683	0.032483	117286	CIB3	calcium and integrin binding family member 3
GO	ion binding	133	3683	0.032483	120227	CYP2R1	cytochrome P450, family 2, subfamily R, polypeptide 1
GO	ion binding	133	3683	0.032483	124989	C17orf57	chromosome 17 open reading frame 57
GO	ion binding	133	3683	0.032483	126068	ZNF441	zinc finger protein 441
GO	ion binding	133	3683	0.032483	126208	ZNF787	zinc finger protein 787
GO	ion binding	133	3683	0.032483	132	ADK	adenosine kinase
GO	ion binding	133	3683	0.032483	1368	CPM	carboxypeptidase M
GO	ion binding	133	3683	0.032483	140803	TRPM6	transient receptor potential cation channel, subfamily M, member 6
GO	ion binding	133	3683	0.032483	149603	RNF187	ring finger protein 187
GO	ion binding	133	3683	0.032483	152006	RNF38	ring finger protein 38
GO	ion binding	133	3683	0.032483	1551	CYP3A7	cytochrome P450, family 3, subfamily A, polypeptide 7
GO	ion binding	133	3683	0.032483	1565	CYP2D6	cytochrome P450, family 2, subfamily D, polypeptide 6
GO	ion binding	133	3683	0.032483	1588	CYP19A1	cytochrome P450, family 19, subfamily A, polypeptide 1
GO	ion binding	133	3683	0.032483	1609	DGKQ	diacylglycerol kinase, theta 110kDa
GO	ion binding	133	3683	0.032483	162655	ZNF519	zinc finger protein 519
GO	ion binding	133	3683	0.032483	162972	ZNF550	zinc finger protein 550
GO	ion binding	133	3683	0.032483	163051	ZNF709	zinc finger protein 709
GO	ion binding	133	3683	0.032483	163688	CALML6	calmodulin-like 6
GO	ion binding	133	3683	0.032483	166968	MIER3	mesoderm induction early response 1, family member 3
GO	ion binding	133	3683	0.032483	169270	ZNF596	zinc finger protein 596
GO	ion binding	133	3683	0.032483	1821	DRP2	dystrophin related protein 2
GO	ion binding	133	3683	0.032483	197021	LCTL	lactase-like
GO	ion binding	133	3683	0.032483	197350	LOC197350	hypothetical protein LOC197350
GO	ion binding	133	3683	0.032483	2064	ERBB2	v-erb-b2 erythroblastic leukemia viral oncogene homolog 2, neuro/glioblastoma derived oncogene homolog (avian)
GO	ion binding	133	3683	0.032483	2192	FBLN1	fibulin 1
GO	ion binding	133	3683	0.032483	221154	EFHA1	EF-hand domain family, member A1
GO	ion binding	133	3683	0.032483	221472	FGD2	FYVE, RhoGEF and PH domain containing 2
GO	ion binding	133	3683	0.032483	23024	PDZRN3	PDZ domain containing ring finger 3
GO	ion binding	133	3683	0.032483	23036	ZNF292	zinc finger protein 292
GO	ion binding	133	3683	0.032483	23081	JMJD2C	jumonji domain containing 2C
GO	ion binding	133	3683	0.032483	23208	SYT11	synaptotagmin XI
GO	ion binding	133	3683	0.032483	23416	KCNH3	potassium voltage-gated channel, subfamily H (eag-related), member 3
GO	ion binding	133	3683	0.032483	23498	HAAO	3-hydroxyanthranilate 3,4-dioxygenase
GO	ion binding	133	3683	0.032483	23569	PADI4	peptidyl arginine deiminase, type IV
GO	ion binding	133	3683	0.032483	240	ALOX5	arachidonate 5-lipoxygenase
GO	ion binding	133	3683	0.032483	2494	NR5A2	nuclear receptor subfamily 5, group A, member 2
GO	ion binding	133	3683	0.032483	2565	GABRG1	gamma-aminobutyric acid (GABA) A receptor, gamma 1
GO	ion binding	133	3683	0.032483	25792	CIZ1	CDKN1A interacting zinc finger protein 1
GO	ion binding	133	3683	0.032483	27091	CACNG5	calcium channel, voltage-dependent, gamma subunit 5
GO	ion binding	133	3683	0.032483	27154	BRPF3	bromodomain and PHD finger containing, 3
GO	ion binding	133	3683	0.032483	27445	PCLO	piccolo (presynaptic cytomatrix protein)
GO	ion binding	133	3683	0.032483	284323	ZNF780A	zinc finger protein 780A
GO	ion binding	133	3683	0.032483	285268	ZNF621	zinc finger protein 621
GO	ion binding	133	3683	0.032483	2979	GUCA1B	guanylate cyclase activator 1B (retina)
GO	ion binding	133	3683	0.032483	29930	PCDHB1	protocadherin beta 1
GO	ion binding	133	3683	0.032483	325	APCS	amyloid P component, serum
GO	ion binding	133	3683	0.032483	3423	IDS	iduronate 2-sulfatase
GO	ion binding	133	3683	0.032483	3425	IDUA	iduronidase, alpha-L-
GO	ion binding	133	3683	0.032483	3708	ITPR1	inositol 1,4,5-triphosphate receptor, type 1
GO	ion binding	133	3683	0.032483	3749	KCNC4	potassium voltage-gated channel, Shaw-related subfamily, member 4
GO	ion binding	133	3683	0.032483	412	STS	steroid sulfatase (microsomal), isozyme S
GO	ion binding	133	3683	0.032483	4139	MARK1	MAP/microtubule affinity-regulating kinase 1
GO	ion binding	133	3683	0.032483	4193	MDM2	Mdm2 p53 binding protein homolog (mouse)
GO	ion binding	133	3683	0.032483	4194	MDM4	Mdm4 p53 binding protein homolog (mouse)
GO	ion binding	133	3683	0.032483	4297	MLL	myeloid/lymphoid or mixed-lineage leukemia (trithorax homolog, Drosophila)
GO	ion binding	133	3683	0.032483	4306	NR3C2	nuclear receptor subfamily 3, group C, member 2
GO	ion binding	133	3683	0.032483	4337	MOCS1	molybdenum cofactor synthesis 1
GO	ion binding	133	3683	0.032483	473	RERE	arginine-glutamic acid dipeptide (RE) repeats
GO	ion binding	133	3683	0.032483	487	ATP2A1	ATPase, Ca++ transporting, cardiac muscle, fast twitch 1
GO	ion binding	133	3683	0.032483	489	ATP2A3	ATPase, Ca++ transporting, ubiquitous
GO	ion binding	133	3683	0.032483	492	ATP2B3	ATPase, Ca++ transporting, plasma membrane 3
GO	ion binding	133	3683	0.032483	4929	NR4A2	nuclear receptor subfamily 4, group A, member 2
GO	ion binding	133	3683	0.032483	4951	OCM2	oncomodulin 2
GO	ion binding	133	3683	0.032483	5101	PCDH9	protocadherin 9
GO	ion binding	133	3683	0.032483	51320	MEX3C	mex-3 homolog C (C. elegans)
GO	ion binding	133	3683	0.032483	51385	ZNF589	zinc finger protein 589
GO	ion binding	133	3683	0.032483	53373	TPCN1	two pore segment channel 1
GO	ion binding	133	3683	0.032483	534	ATP6V1G2	ATPase, H+ transporting, lysosomal 13kDa, V1 subunit G2
GO	ion binding	133	3683	0.032483	539	ATP5O	ATP synthase, H+ transporting, mitochondrial F1 complex, O subunit
GO	ion binding	133	3683	0.032483	53905	DUOX1	dual oxidase 1
GO	ion binding	133	3683	0.032483	5428	POLG	polymerase (DNA directed), gamma
GO	ion binding	133	3683	0.032483	54798	DCHS2	dachsous 2 (Drosophila)
GO	ion binding	133	3683	0.032483	54989	ZNF770	zinc finger protein 770
GO	ion binding	133	3683	0.032483	55288	RHOT1	ras homolog gene family, member T1
GO	ion binding	133	3683	0.032483	5533	PPP3CC	protein phosphatase 3 (formerly 2B), catalytic subunit, gamma isoform
GO	ion binding	133	3683	0.032483	55786	ZNF415	zinc finger protein 415
GO	ion binding	133	3683	0.032483	56163	RNF17	ring finger protein 17
GO	ion binding	133	3683	0.032483	57209	ZNF248	zinc finger protein 248
GO	ion binding	133	3683	0.032483	57657	HCN3	hyperpolarization activated cyclic nucleotide-gated potassium channel 3
GO	ion binding	133	3683	0.032483	57863	CADM3	cell adhesion molecule 3
GO	ion binding	133	3683	0.032483	60676	PAPPA2	pappalysin 2
GO	ion binding	133	3683	0.032483	610	HCN2	hyperpolarization activated cyclic nucleotide-gated potassium channel 2
GO	ion binding	133	3683	0.032483	6392	SDHD	succinate dehydrogenase complex, subunit D, integral membrane protein
GO	ion binding	133	3683	0.032483	64924	SLC30A5	solute carrier family 30 (zinc transporter), member 5
GO	ion binding	133	3683	0.032483	6546	SLC8A1	solute carrier family 8 (sodium/calcium exchanger), member 1
GO	ion binding	133	3683	0.032483	65986	ZBTB10	zinc finger and BTB domain containing 10
GO	ion binding	133	3683	0.032483	6650	SOLH	small optic lobes homolog (Drosophila)
GO	ion binding	133	3683	0.032483	6861	SYT5	synaptotagmin V
GO	ion binding	133	3683	0.032483	6916	TBXAS1	thromboxane A synthase 1 (platelet)
GO	ion binding	133	3683	0.032483	7185	TRAF1	TNF receptor-associated factor 1
GO	ion binding	133	3683	0.032483	7442	TRPV1	transient receptor potential cation channel, subfamily V, member 1
GO	ion binding	133	3683	0.032483	7490	WT1	Wilms tumor 1
GO	ion binding	133	3683	0.032483	7512	XPNPEP2	X-prolyl aminopeptidase (aminopeptidase P) 2, membrane-bound
GO	ion binding	133	3683	0.032483	7539	ZFP37	zinc finger protein 37 homolog (mouse)
GO	ion binding	133	3683	0.032483	7572	ZNF24	zinc finger protein 24
GO	ion binding	133	3683	0.032483	7593	MZF1	myeloid zinc finger 1
GO	ion binding	133	3683	0.032483	7626	ZNF75D	zinc finger protein 75D
GO	ion binding	133	3683	0.032483	7690	ZNF131	zinc finger protein 131
GO	ion binding	133	3683	0.032483	7703	PCGF2	polycomb group ring finger 2
GO	ion binding	133	3683	0.032483	783	CACNB2	calcium channel, voltage-dependent, beta 2 subunit
GO	ion binding	133	3683	0.032483	79987	SVEP1	sushi, von Willebrand factor type A, EGF and pentraxin domain containing 1
GO	ion binding	133	3683	0.032483	80144	FRAS1	Fraser syndrome 1
GO	ion binding	133	3683	0.032483	81794	ADAMTS10	ADAM metallopeptidase with thrombospondin type 1 motif, 10
GO	ion binding	133	3683	0.032483	8315	BRAP	BRCA1 associated protein
GO	ion binding	133	3683	0.032483	84107	ZIC4	Zic family member 4
GO	ion binding	133	3683	0.032483	84243	ZDHHC18	zinc finger, DHHC-type containing 18
GO	ion binding	133	3683	0.032483	84448	ABLIM2	actin binding LIM protein family, member 2
GO	ion binding	133	3683	0.032483	84501	SPIRE2	spire homolog 2 (Drosophila)
GO	ion binding	133	3683	0.032483	84618	NT5C1A	5'-nucleotidase, cytosolic IA
GO	ion binding	133	3683	0.032483	84684	INSM2	insulinoma-associated 2
GO	ion binding	133	3683	0.032483	8476	CDC42BPA	CDC42 binding protein kinase alpha (DMPK-like)
GO	ion binding	133	3683	0.032483	84914	ZNF587	zinc finger protein 587
GO	ion binding	133	3683	0.032483	85451	UNK	unkempt homolog (Drosophila)
GO	ion binding	133	3683	0.032483	862	RUNX1T1	runt-related transcription factor 1; translocated to, 1 (cyclin D-related)
GO	ion binding	133	3683	0.032483	8671	SLC4A4	solute carrier family 4, sodium bicarbonate cotransporter, member 4
GO	ion binding	133	3683	0.032483	868	CBLB	Cas-Br-M (murine) ecotropic retroviral transforming sequence b
GO	ion binding	133	3683	0.032483	90134	KCNH7	potassium voltage-gated channel, subfamily H (eag-related), member 7
GO	ion binding	133	3683	0.032483	90957	DHX57	DEAH (Asp-Glu-Ala-Asp/His) box polypeptide 57
GO	ion binding	133	3683	0.032483	93986	FOXP2	forkhead box P2
GO	voltage-gated cation channel activity	9	141	0.0325547	23416	KCNH3	potassium voltage-gated channel, subfamily H (eag-related), member 3
GO	voltage-gated cation channel activity	9	141	0.0325547	27091	CACNG5	calcium channel, voltage-dependent, gamma subunit 5
GO	voltage-gated cation channel activity	9	141	0.0325547	284252	KCTD1	potassium channel tetramerisation domain containing 1
GO	voltage-gated cation channel activity	9	141	0.0325547	3749	KCNC4	potassium voltage-gated channel, Shaw-related subfamily, member 4
GO	voltage-gated cation channel activity	9	141	0.0325547	54442	KCTD5	potassium channel tetramerisation domain containing 5
GO	voltage-gated cation channel activity	9	141	0.0325547	57657	HCN3	hyperpolarization activated cyclic nucleotide-gated potassium channel 3
GO	voltage-gated cation channel activity	9	141	0.0325547	610	HCN2	hyperpolarization activated cyclic nucleotide-gated potassium channel 2
GO	voltage-gated cation channel activity	9	141	0.0325547	783	CACNB2	calcium channel, voltage-dependent, beta 2 subunit
GO	voltage-gated cation channel activity	9	141	0.0325547	90134	KCNH7	potassium voltage-gated channel, subfamily H (eag-related), member 7
GO	cell communication	107	2900	0.0327831	10044	SH2D3C	SH2 domain containing 3C
GO	cell communication	107	2900	0.0327831	10395	DLC1	deleted in liver cancer 1
GO	cell communication	107	2900	0.0327831	10580	SORBS1	sorbin and SH3 domain containing 1
GO	cell communication	107	2900	0.0327831	10681	GNB5	guanine nucleotide binding protein (G protein), beta 5
GO	cell communication	107	2900	0.0327831	1112	FOXN3	forkhead box N3
GO	cell communication	107	2900	0.0327831	11249	NXPH2	neurexophilin 2
GO	cell communication	107	2900	0.0327831	1137	CHRNA4	cholinergic receptor, nicotinic, alpha 4
GO	cell communication	107	2900	0.0327831	1142	CHRNB3	cholinergic receptor, nicotinic, beta 3
GO	cell communication	107	2900	0.0327831	117194	MRGPRX2	MAS-related GPR, member X2
GO	cell communication	107	2900	0.0327831	120863	DEPDC4	DEP domain containing 4
GO	cell communication	107	2900	0.0327831	125111	GJD3	gap junction protein, delta 3, 31.9kDa
GO	cell communication	107	2900	0.0327831	131566	DCBLD2	discoidin, CUB and LCCL domain containing 2
GO	cell communication	107	2900	0.0327831	142686	ASB14	ankyrin repeat and SOCS box-containing 14
GO	cell communication	107	2900	0.0327831	1432	MAPK14	mitogen-activated protein kinase 14
GO	cell communication	107	2900	0.0327831	143503	OR51E1	olfactory receptor, family 51, subfamily E, member 1
GO	cell communication	107	2900	0.0327831	1609	DGKQ	diacylglycerol kinase, theta 110kDa
GO	cell communication	107	2900	0.0327831	162989	DEDD2	death effector domain containing 2
GO	cell communication	107	2900	0.0327831	2034	EPAS1	endothelial PAS domain protein 1
GO	cell communication	107	2900	0.0327831	2044	EPHA5	EPH receptor A5
GO	cell communication	107	2900	0.0327831	2064	ERBB2	v-erb-b2 erythroblastic leukemia viral oncogene homolog 2, neuro/glioblastoma derived oncogene homolog (avian)
GO	cell communication	107	2900	0.0327831	22941	SHANK2	SH3 and multiple ankyrin repeat domains 2
GO	cell communication	107	2900	0.0327831	2308	FOXO1	forkhead box O1
GO	cell communication	107	2900	0.0327831	23092	ARHGAP26	Rho GTPase activating protein 26
GO	cell communication	107	2900	0.0327831	2321	FLT1	fms-related tyrosine kinase 1 (vascular endothelial growth factor/vascular permeability factor receptor)
GO	cell communication	107	2900	0.0327831	23416	KCNH3	potassium voltage-gated channel, subfamily H (eag-related), member 3
GO	cell communication	107	2900	0.0327831	23433	RHOQ	ras homolog gene family, member Q
GO	cell communication	107	2900	0.0327831	2487	FRZB	frizzled-related protein
GO	cell communication	107	2900	0.0327831	2565	GABRG1	gamma-aminobutyric acid (GABA) A receptor, gamma 1
GO	cell communication	107	2900	0.0327831	25928	SOSTDC1	sclerostin domain containing 1
GO	cell communication	107	2900	0.0327831	26051	PPP1R16B	protein phosphatase 1, regulatory (inhibitor) subunit 16B
GO	cell communication	107	2900	0.0327831	26212	OR2B6	olfactory receptor, family 2, subfamily B, member 6
GO	cell communication	107	2900	0.0327831	26689	OR4D1	olfactory receptor, family 4, subfamily D, member 1
GO	cell communication	107	2900	0.0327831	2674	GFRA1	GDNF family receptor alpha 1
GO	cell communication	107	2900	0.0327831	27071	DAPP1	dual adaptor of phosphotyrosine and 3-phosphoinositides
GO	cell communication	107	2900	0.0327831	2843	GPR20	G protein-coupled receptor 20
GO	cell communication	107	2900	0.0327831	285598	ARL10	ADP-ribosylation factor-like 10
GO	cell communication	107	2900	0.0327831	2868	GRK4	G protein-coupled receptor kinase 4
GO	cell communication	107	2900	0.0327831	2890	GRIA1	glutamate receptor, ionotropic, AMPA 1
GO	cell communication	107	2900	0.0327831	2893	GRIA4	glutamate receptor, ionotrophic, AMPA 4
GO	cell communication	107	2900	0.0327831	2914	GRM4	glutamate receptor, metabotropic 4
GO	cell communication	107	2900	0.0327831	2916	GRM6	glutamate receptor, metabotropic 6
GO	cell communication	107	2900	0.0327831	2917	GRM7	glutamate receptor, metabotropic 7
GO	cell communication	107	2900	0.0327831	2979	GUCA1B	guanylate cyclase activator 1B (retina)
GO	cell communication	107	2900	0.0327831	29988	SLC2A8	solute carrier family 2 (facilitated glucose transporter), member 8
GO	cell communication	107	2900	0.0327831	3568	IL5RA	interleukin 5 receptor, alpha
GO	cell communication	107	2900	0.0327831	3708	ITPR1	inositol 1,4,5-triphosphate receptor, type 1
GO	cell communication	107	2900	0.0327831	3749	KCNC4	potassium voltage-gated channel, Shaw-related subfamily, member 4
GO	cell communication	107	2900	0.0327831	400581	LOC400581	GRB2-related adaptor protein-like
GO	cell communication	107	2900	0.0327831	4139	MARK1	MAP/microtubule affinity-regulating kinase 1
GO	cell communication	107	2900	0.0327831	4159	MC3R	melanocortin 3 receptor
GO	cell communication	107	2900	0.0327831	4301	MLLT4	myeloid/lymphoid or mixed-lineage leukemia (trithorax homolog, Drosophila); translocated to, 4
GO	cell communication	107	2900	0.0327831	4306	NR3C2	nuclear receptor subfamily 3, group C, member 2
GO	cell communication	107	2900	0.0327831	4593	MUSK	muscle, skeletal, receptor tyrosine kinase
GO	cell communication	107	2900	0.0327831	472	ATM	ataxia telangiectasia mutated
GO	cell communication	107	2900	0.0327831	4914	NTRK1	neurotrophic tyrosine kinase, receptor, type 1
GO	cell communication	107	2900	0.0327831	4929	NR4A2	nuclear receptor subfamily 4, group A, member 2
GO	cell communication	107	2900	0.0327831	4987	OPRL1	opiate receptor-like 1
GO	cell communication	107	2900	0.0327831	51429	SNX9	sorting nexin 9
GO	cell communication	107	2900	0.0327831	5369	PMCHL1	pro-melanin-concentrating hormone-like 1
GO	cell communication	107	2900	0.0327831	54212	SNTG1	syntrophin, gamma 1
GO	cell communication	107	2900	0.0327831	552	AVPR1A	arginine vasopressin receptor 1A
GO	cell communication	107	2900	0.0327831	5521	PPP2R2B	protein phosphatase 2 (formerly 2A), regulatory subunit B, beta isoform
GO	cell communication	107	2900	0.0327831	55288	RHOT1	ras homolog gene family, member T1
GO	cell communication	107	2900	0.0327831	554	AVPR2	arginine vasopressin receptor 2
GO	cell communication	107	2900	0.0327831	55890	GPRC5C	G protein-coupled receptor, family C, group 5, member C
GO	cell communication	107	2900	0.0327831	5618	PRLR	prolactin receptor
GO	cell communication	107	2900	0.0327831	56896	DPYSL5	dihydropyrimidinase-like 5
GO	cell communication	107	2900	0.0327831	57211	GPR126	G protein-coupled receptor 126
GO	cell communication	107	2900	0.0327831	57569	ARHGAP20	Rho GTPase activating protein 20
GO	cell communication	107	2900	0.0327831	610	HCN2	hyperpolarization activated cyclic nucleotide-gated potassium channel 2
GO	cell communication	107	2900	0.0327831	6101	RP1	retinitis pigmentosa 1 (autosomal dominant)
GO	cell communication	107	2900	0.0327831	6238	RRBP1	ribosome binding protein 1 homolog 180kDa (dog)
GO	cell communication	107	2900	0.0327831	64210	MMS19	MMS19 nucleotide excision repair homolog (S. cerevisiae)
GO	cell communication	107	2900	0.0327831	6425	SFRP5	secreted frizzled-related protein 5
GO	cell communication	107	2900	0.0327831	643	CXCR5	chemokine (C-X-C motif) receptor 5
GO	cell communication	107	2900	0.0327831	64582	GPR135	G protein-coupled receptor 135
GO	cell communication	107	2900	0.0327831	65266	WNK4	WNK lysine deficient protein kinase 4
GO	cell communication	107	2900	0.0327831	6546	SLC8A1	solute carrier family 8 (sodium/calcium exchanger), member 1
GO	cell communication	107	2900	0.0327831	65997	RASL11B	RAS-like, family 11, member B
GO	cell communication	107	2900	0.0327831	6693	SPN	sialophorin
GO	cell communication	107	2900	0.0327831	6750	SST	somatostatin
GO	cell communication	107	2900	0.0327831	6861	SYT5	synaptotagmin V
GO	cell communication	107	2900	0.0327831	6910	TBX5	T-box 5
GO	cell communication	107	2900	0.0327831	7044	LEFTY2	left-right determination factor 2
GO	cell communication	107	2900	0.0327831	7185	TRAF1	TNF receptor-associated factor 1
GO	cell communication	107	2900	0.0327831	7442	TRPV1	transient receptor potential cation channel, subfamily V, member 1
GO	cell communication	107	2900	0.0327831	7475	WNT6	wingless-type MMTV integration site family, member 6
GO	cell communication	107	2900	0.0327831	783	CACNB2	calcium channel, voltage-dependent, beta 2 subunit
GO	cell communication	107	2900	0.0327831	79039	DDX54	DEAD (Asp-Glu-Ala-Asp) box polypeptide 54
GO	cell communication	107	2900	0.0327831	79368	FCRL2	Fc receptor-like 2
GO	cell communication	107	2900	0.0327831	80144	FRAS1	Fraser syndrome 1
GO	cell communication	107	2900	0.0327831	81794	ADAMTS10	ADAM metallopeptidase with thrombospondin type 1 motif, 10
GO	cell communication	107	2900	0.0327831	8476	CDC42BPA	CDC42 binding protein kinase alpha (DMPK-like)
GO	cell communication	107	2900	0.0327831	85445	CNTNAP4	contactin associated protein-like 4
GO	cell communication	107	2900	0.0327831	868	CBLB	Cas-Br-M (murine) ecotropic retroviral transforming sequence b
GO	cell communication	107	2900	0.0327831	8822	FGF17	fibroblast growth factor 17
GO	cell communication	107	2900	0.0327831	89883	OR6W1P	olfactory receptor, family 6, subfamily W, member 1 pseudogene
GO	cell communication	107	2900	0.0327831	9001	HAP1	huntingtin-associated protein 1
GO	cell communication	107	2900	0.0327831	90134	KCNH7	potassium voltage-gated channel, subfamily H (eag-related), member 7
GO	cell communication	107	2900	0.0327831	9223	MAGI1	membrane associated guanylate kinase, WW and PDZ domain containing 1
GO	cell communication	107	2900	0.0327831	9282	MED14	mediator complex subunit 14
GO	cell communication	107	2900	0.0327831	9290	GPR55	G protein-coupled receptor 55
GO	cell communication	107	2900	0.0327831	94134	ARHGAP12	Rho GTPase activating protein 12
GO	cell communication	107	2900	0.0327831	9577	BRE	brain and reproductive organ-expressed (TNFRSF1A modulator)
GO	cell communication	107	2900	0.0327831	9649	RALGPS1	Ral GEF with PH domain and SH3 binding motif 1
GO	cell communication	107	2900	0.0327831	998	CDC42	cell division cycle 42 (GTP binding protein, 25kDa)
GO	cell communication	107	2900	0.0327831	9984	THOC1	THO complex 1
GO	monovalent inorganic cation transport	15	284	0.0332753	115584	SLC5A11	solute carrier family 5 (sodium/glucose cotransporter), member 11
GO	monovalent inorganic cation transport	15	284	0.0332753	23416	KCNH3	potassium voltage-gated channel, subfamily H (eag-related), member 3
GO	monovalent inorganic cation transport	15	284	0.0332753	245973	ATP6V1C2	ATPase, H+ transporting, lysosomal 42kDa, V1 subunit C2
GO	monovalent inorganic cation transport	15	284	0.0332753	284252	KCTD1	potassium channel tetramerisation domain containing 1
GO	monovalent inorganic cation transport	15	284	0.0332753	3749	KCNC4	potassium voltage-gated channel, Shaw-related subfamily, member 4
GO	monovalent inorganic cation transport	15	284	0.0332753	487	ATP2A1	ATPase, Ca++ transporting, cardiac muscle, fast twitch 1
GO	monovalent inorganic cation transport	15	284	0.0332753	489	ATP2A3	ATPase, Ca++ transporting, ubiquitous
GO	monovalent inorganic cation transport	15	284	0.0332753	534	ATP6V1G2	ATPase, H+ transporting, lysosomal 13kDa, V1 subunit G2
GO	monovalent inorganic cation transport	15	284	0.0332753	539	ATP5O	ATP synthase, H+ transporting, mitochondrial F1 complex, O subunit
GO	monovalent inorganic cation transport	15	284	0.0332753	54442	KCTD5	potassium channel tetramerisation domain containing 5
GO	monovalent inorganic cation transport	15	284	0.0332753	57657	HCN3	hyperpolarization activated cyclic nucleotide-gated potassium channel 3
GO	monovalent inorganic cation transport	15	284	0.0332753	610	HCN2	hyperpolarization activated cyclic nucleotide-gated potassium channel 2
GO	monovalent inorganic cation transport	15	284	0.0332753	6546	SLC8A1	solute carrier family 8 (sodium/calcium exchanger), member 1
GO	monovalent inorganic cation transport	15	284	0.0332753	8671	SLC4A4	solute carrier family 4, sodium bicarbonate cotransporter, member 4
GO	monovalent inorganic cation transport	15	284	0.0332753	90134	KCNH7	potassium voltage-gated channel, subfamily H (eag-related), member 7
GO	unspecific monooxygenase activity	3	23	0.0335294	1551	CYP3A7	cytochrome P450, family 3, subfamily A, polypeptide 7
GO	unspecific monooxygenase activity	3	23	0.0335294	1565	CYP2D6	cytochrome P450, family 2, subfamily D, polypeptide 6
GO	unspecific monooxygenase activity	3	23	0.0335294	1588	CYP19A1	cytochrome P450, family 19, subfamily A, polypeptide 1
GO	intrinsic to membrane	137	3814	0.0348253	10003	NAALAD2	N-acetylated alpha-linked acidic dipeptidase 2
GO	intrinsic to membrane	137	3814	0.0348253	1002	CDH4	cadherin 4, type 1, R-cadherin (retinal)
GO	intrinsic to membrane	137	3814	0.0348253	10154	PLXNC1	plexin C1
GO	intrinsic to membrane	137	3814	0.0348253	10349	ABCA10	ATP-binding cassette, sub-family A (ABC1), member 10
GO	intrinsic to membrane	137	3814	0.0348253	10385	BTN2A2	butyrophilin, subfamily 2, member A2
GO	intrinsic to membrane	137	3814	0.0348253	10396	ATP8A1	ATPase, aminophospholipid transporter (APLT), class I, type 8A, member 1
GO	intrinsic to membrane	137	3814	0.0348253	10690	FUT9	fucosyltransferase 9 (alpha (1,3) fucosyltransferase)
GO	intrinsic to membrane	137	3814	0.0348253	10905	MAN1A2	mannosidase, alpha, class 1A, member 2
GO	intrinsic to membrane	137	3814	0.0348253	11148	HHLA2	HERV-H LTR-associating 2
GO	intrinsic to membrane	137	3814	0.0348253	113278	C20orf54	chromosome 20 open reading frame 54
GO	intrinsic to membrane	137	3814	0.0348253	1137	CHRNA4	cholinergic receptor, nicotinic, alpha 4
GO	intrinsic to membrane	137	3814	0.0348253	1142	CHRNB3	cholinergic receptor, nicotinic, beta 3
GO	intrinsic to membrane	137	3814	0.0348253	114786	XKR4	XK, Kell blood group complex subunit-related family, member 4
GO	intrinsic to membrane	137	3814	0.0348253	115584	SLC5A11	solute carrier family 5 (sodium/glucose cotransporter), member 11
GO	intrinsic to membrane	137	3814	0.0348253	116843	C6orf192	chromosome 6 open reading frame 192
GO	intrinsic to membrane	137	3814	0.0348253	117194	MRGPRX2	MAS-related GPR, member X2
GO	intrinsic to membrane	137	3814	0.0348253	1179	CLCA1	chloride channel regulator 1
GO	intrinsic to membrane	137	3814	0.0348253	124912	SPACA3	sperm acrosome associated 3
GO	intrinsic to membrane	137	3814	0.0348253	125111	GJD3	gap junction protein, delta 3, 31.9kDa
GO	intrinsic to membrane	137	3814	0.0348253	128414	NKAIN4	Na+/K+ transporting ATPase interacting 4
GO	intrinsic to membrane	137	3814	0.0348253	131566	DCBLD2	discoidin, CUB and LCCL domain containing 2
GO	intrinsic to membrane	137	3814	0.0348253	140803	TRPM6	transient receptor potential cation channel, subfamily M, member 6
GO	intrinsic to membrane	137	3814	0.0348253	143503	OR51E1	olfactory receptor, family 51, subfamily E, member 1
GO	intrinsic to membrane	137	3814	0.0348253	153396	TMEM161B	transmembrane protein 161B
GO	intrinsic to membrane	137	3814	0.0348253	1603	DAD1	defender against cell death 1
GO	intrinsic to membrane	137	3814	0.0348253	169693	C9orf71	chromosome 9 open reading frame 71
GO	intrinsic to membrane	137	3814	0.0348253	19	ABCA1	ATP-binding cassette, sub-family A (ABC1), member 1
GO	intrinsic to membrane	137	3814	0.0348253	197021	LCTL	lactase-like
GO	intrinsic to membrane	137	3814	0.0348253	203562	TMEM31	transmembrane protein 31
GO	intrinsic to membrane	137	3814	0.0348253	2044	EPHA5	EPH receptor A5
GO	intrinsic to membrane	137	3814	0.0348253	2064	ERBB2	v-erb-b2 erythroblastic leukemia viral oncogene homolog 2, neuro/glioblastoma derived oncogene homolog (avian)
GO	intrinsic to membrane	137	3814	0.0348253	221938	MMD2	monocyte to macrophage differentiation-associated 2
GO	intrinsic to membrane	137	3814	0.0348253	2262	GPC5	glypican 5
GO	intrinsic to membrane	137	3814	0.0348253	22925	PLA2R1	phospholipase A2 receptor 1, 180kDa
GO	intrinsic to membrane	137	3814	0.0348253	23080	AVL9	AVL9 homolog (S. cerevisiase)
GO	intrinsic to membrane	137	3814	0.0348253	23208	SYT11	synaptotagmin XI
GO	intrinsic to membrane	137	3814	0.0348253	2321	FLT1	fms-related tyrosine kinase 1 (vascular endothelial growth factor/vascular permeability factor receptor)
GO	intrinsic to membrane	137	3814	0.0348253	23416	KCNH3	potassium voltage-gated channel, subfamily H (eag-related), member 3
GO	intrinsic to membrane	137	3814	0.0348253	23507	LRRC8B	leucine rich repeat containing 8 family, member B
GO	intrinsic to membrane	137	3814	0.0348253	23547	LILRA4	leukocyte immunoglobulin-like receptor, subfamily A (with TM domain), member 4
GO	intrinsic to membrane	137	3814	0.0348253	23563	CHST5	carbohydrate (N-acetylglucosamine 6-O) sulfotransferase 5
GO	intrinsic to membrane	137	3814	0.0348253	253512	SLC25A30	solute carrier family 25, member 30
GO	intrinsic to membrane	137	3814	0.0348253	256471	MFSD8	major facilitator superfamily domain containing 8
GO	intrinsic to membrane	137	3814	0.0348253	2565	GABRG1	gamma-aminobutyric acid (GABA) A receptor, gamma 1
GO	intrinsic to membrane	137	3814	0.0348253	25775	C22orf24	chromosome 22 open reading frame 24
GO	intrinsic to membrane	137	3814	0.0348253	26212	OR2B6	olfactory receptor, family 2, subfamily B, member 6
GO	intrinsic to membrane	137	3814	0.0348253	26689	OR4D1	olfactory receptor, family 4, subfamily D, member 1
GO	intrinsic to membrane	137	3814	0.0348253	2678	GGT1	gamma-glutamyltransferase 1
GO	intrinsic to membrane	137	3814	0.0348253	27091	CACNG5	calcium channel, voltage-dependent, gamma subunit 5
GO	intrinsic to membrane	137	3814	0.0348253	27315	FRAG1	FGF receptor activating protein 1
GO	intrinsic to membrane	137	3814	0.0348253	2817	GPC1	glypican 1
GO	intrinsic to membrane	137	3814	0.0348253	2843	GPR20	G protein-coupled receptor 20
GO	intrinsic to membrane	137	3814	0.0348253	286234	C9orf79	chromosome 9 open reading frame 79
GO	intrinsic to membrane	137	3814	0.0348253	2890	GRIA1	glutamate receptor, ionotropic, AMPA 1
GO	intrinsic to membrane	137	3814	0.0348253	2893	GRIA4	glutamate receptor, ionotrophic, AMPA 4
GO	intrinsic to membrane	137	3814	0.0348253	2914	GRM4	glutamate receptor, metabotropic 4
GO	intrinsic to membrane	137	3814	0.0348253	2916	GRM6	glutamate receptor, metabotropic 6
GO	intrinsic to membrane	137	3814	0.0348253	2917	GRM7	glutamate receptor, metabotropic 7
GO	intrinsic to membrane	137	3814	0.0348253	29930	PCDHB1	protocadherin beta 1
GO	intrinsic to membrane	137	3814	0.0348253	29988	SLC2A8	solute carrier family 2 (facilitated glucose transporter), member 8
GO	intrinsic to membrane	137	3814	0.0348253	3084	NRG1	neuregulin 1
GO	intrinsic to membrane	137	3814	0.0348253	3568	IL5RA	interleukin 5 receptor, alpha
GO	intrinsic to membrane	137	3814	0.0348253	3590	IL11RA	interleukin 11 receptor, alpha
GO	intrinsic to membrane	137	3814	0.0348253	3708	ITPR1	inositol 1,4,5-triphosphate receptor, type 1
GO	intrinsic to membrane	137	3814	0.0348253	3749	KCNC4	potassium voltage-gated channel, Shaw-related subfamily, member 4
GO	intrinsic to membrane	137	3814	0.0348253	3811	KIR3DL1	killer cell immunoglobulin-like receptor, three domains, long cytoplasmic tail, 1
GO	intrinsic to membrane	137	3814	0.0348253	400728	FAM87B	family with sequence similarity 87, member B
GO	intrinsic to membrane	137	3814	0.0348253	412	STS	steroid sulfatase (microsomal), isozyme S
GO	intrinsic to membrane	137	3814	0.0348253	4159	MC3R	melanocortin 3 receptor
GO	intrinsic to membrane	137	3814	0.0348253	4593	MUSK	muscle, skeletal, receptor tyrosine kinase
GO	intrinsic to membrane	137	3814	0.0348253	487	ATP2A1	ATPase, Ca++ transporting, cardiac muscle, fast twitch 1
GO	intrinsic to membrane	137	3814	0.0348253	489	ATP2A3	ATPase, Ca++ transporting, ubiquitous
GO	intrinsic to membrane	137	3814	0.0348253	4914	NTRK1	neurotrophic tyrosine kinase, receptor, type 1
GO	intrinsic to membrane	137	3814	0.0348253	492	ATP2B3	ATPase, Ca++ transporting, plasma membrane 3
GO	intrinsic to membrane	137	3814	0.0348253	4987	OPRL1	opiate receptor-like 1
GO	intrinsic to membrane	137	3814	0.0348253	5101	PCDH9	protocadherin 9
GO	intrinsic to membrane	137	3814	0.0348253	5169	ENPP3	ectonucleotide pyrophosphatase/phosphodiesterase 3
GO	intrinsic to membrane	137	3814	0.0348253	5243	ABCB1	ATP-binding cassette, sub-family B (MDR/TAP), member 1
GO	intrinsic to membrane	137	3814	0.0348253	5314	PKHD1	polycystic kidney and hepatic disease 1 (autosomal recessive)
GO	intrinsic to membrane	137	3814	0.0348253	53373	TPCN1	two pore segment channel 1
GO	intrinsic to membrane	137	3814	0.0348253	53905	DUOX1	dual oxidase 1
GO	intrinsic to membrane	137	3814	0.0348253	552	AVPR1A	arginine vasopressin receptor 1A
GO	intrinsic to membrane	137	3814	0.0348253	55288	RHOT1	ras homolog gene family, member T1
GO	intrinsic to membrane	137	3814	0.0348253	554	AVPR2	arginine vasopressin receptor 2
GO	intrinsic to membrane	137	3814	0.0348253	55501	CHST12	carbohydrate (chondroitin 4) sulfotransferase 12
GO	intrinsic to membrane	137	3814	0.0348253	55650	PIGV	phosphatidylinositol glycan anchor biosynthesis, class V
GO	intrinsic to membrane	137	3814	0.0348253	55654	TMEM127	transmembrane protein 127
GO	intrinsic to membrane	137	3814	0.0348253	55890	GPRC5C	G protein-coupled receptor, family C, group 5, member C
GO	intrinsic to membrane	137	3814	0.0348253	5618	PRLR	prolactin receptor
GO	intrinsic to membrane	137	3814	0.0348253	57101	ANO2	anoctamin 2
GO	intrinsic to membrane	137	3814	0.0348253	57211	GPR126	G protein-coupled receptor 126
GO	intrinsic to membrane	137	3814	0.0348253	57502	NLGN4X	neuroligin 4, X-linked
GO	intrinsic to membrane	137	3814	0.0348253	57657	HCN3	hyperpolarization activated cyclic nucleotide-gated potassium channel 3
GO	intrinsic to membrane	137	3814	0.0348253	57863	CADM3	cell adhesion molecule 3
GO	intrinsic to membrane	137	3814	0.0348253	610	HCN2	hyperpolarization activated cyclic nucleotide-gated potassium channel 2
GO	intrinsic to membrane	137	3814	0.0348253	6238	RRBP1	ribosome binding protein 1 homolog 180kDa (dog)
GO	intrinsic to membrane	137	3814	0.0348253	6392	SDHD	succinate dehydrogenase complex, subunit D, integral membrane protein
GO	intrinsic to membrane	137	3814	0.0348253	641384	TMEM75	transmembrane protein 75
GO	intrinsic to membrane	137	3814	0.0348253	643	CXCR5	chemokine (C-X-C motif) receptor 5
GO	intrinsic to membrane	137	3814	0.0348253	64582	GPR135	G protein-coupled receptor 135
GO	intrinsic to membrane	137	3814	0.0348253	64924	SLC30A5	solute carrier family 30 (zinc transporter), member 5
GO	intrinsic to membrane	137	3814	0.0348253	6546	SLC8A1	solute carrier family 8 (sodium/calcium exchanger), member 1
GO	intrinsic to membrane	137	3814	0.0348253	6564	SLC15A1	solute carrier family 15 (oligopeptide transporter), member 1
GO	intrinsic to membrane	137	3814	0.0348253	6693	SPN	sialophorin
GO	intrinsic to membrane	137	3814	0.0348253	6861	SYT5	synaptotagmin V
GO	intrinsic to membrane	137	3814	0.0348253	6891	TAP2	transporter 2, ATP-binding cassette, sub-family B (MDR/TAP)
GO	intrinsic to membrane	137	3814	0.0348253	6900	CNTN2	contactin 2 (axonal)
GO	intrinsic to membrane	137	3814	0.0348253	6916	TBXAS1	thromboxane A synthase 1 (platelet)
GO	intrinsic to membrane	137	3814	0.0348253	7273	TTN	titin
GO	intrinsic to membrane	137	3814	0.0348253	7442	TRPV1	transient receptor potential cation channel, subfamily V, member 1
GO	intrinsic to membrane	137	3814	0.0348253	753	C18orf1	chromosome 18 open reading frame 1
GO	intrinsic to membrane	137	3814	0.0348253	783	CACNB2	calcium channel, voltage-dependent, beta 2 subunit
GO	intrinsic to membrane	137	3814	0.0348253	79368	FCRL2	Fc receptor-like 2
GO	intrinsic to membrane	137	3814	0.0348253	79871	RPAP2	RNA polymerase II associated protein 2
GO	intrinsic to membrane	137	3814	0.0348253	80144	FRAS1	Fraser syndrome 1
GO	intrinsic to membrane	137	3814	0.0348253	81034	SLC25A32	solute carrier family 25, member 32
GO	intrinsic to membrane	137	3814	0.0348253	81544	GDPD5	glycerophosphodiester phosphodiesterase domain containing 5
GO	intrinsic to membrane	137	3814	0.0348253	8170	SLC14A2	solute carrier family 14 (urea transporter), member 2
GO	intrinsic to membrane	137	3814	0.0348253	81832	NETO1	neuropilin (NRP) and tolloid (TLL)-like 1
GO	intrinsic to membrane	137	3814	0.0348253	83447	SLC25A31	solute carrier family 25 (mitochondrial carrier; adenine nucleotide translocator), member 31
GO	intrinsic to membrane	137	3814	0.0348253	84243	ZDHHC18	zinc finger, DHHC-type containing 18
GO	intrinsic to membrane	137	3814	0.0348253	84818	IL17RC	interleukin 17 receptor C
GO	intrinsic to membrane	137	3814	0.0348253	84826	SFT2D3	SFT2 domain containing 3
GO	intrinsic to membrane	137	3814	0.0348253	8509	NDST2	N-deacetylase/N-sulfotransferase (heparan glucosaminyl) 2
GO	intrinsic to membrane	137	3814	0.0348253	8600	TNFSF11	tumor necrosis factor (ligand) superfamily, member 11
GO	intrinsic to membrane	137	3814	0.0348253	8613	PPAP2B	phosphatidic acid phosphatase type 2B
GO	intrinsic to membrane	137	3814	0.0348253	8671	SLC4A4	solute carrier family 4, sodium bicarbonate cotransporter, member 4
GO	intrinsic to membrane	137	3814	0.0348253	89883	OR6W1P	olfactory receptor, family 6, subfamily W, member 1 pseudogene
GO	intrinsic to membrane	137	3814	0.0348253	90134	KCNH7	potassium voltage-gated channel, subfamily H (eag-related), member 7
GO	intrinsic to membrane	137	3814	0.0348253	90139	TSPAN18	tetraspanin 18
GO	intrinsic to membrane	137	3814	0.0348253	90701	SEC11C	SEC11 homolog C (S. cerevisiae)
GO	intrinsic to membrane	137	3814	0.0348253	90952	ESAM	endothelial cell adhesion molecule
GO	intrinsic to membrane	137	3814	0.0348253	91147	TMEM67	transmembrane protein 67
GO	intrinsic to membrane	137	3814	0.0348253	928	CD9	CD9 molecule
GO	intrinsic to membrane	137	3814	0.0348253	9290	GPR55	G protein-coupled receptor 55
GO	intrinsic to membrane	137	3814	0.0348253	94160	ABCC12	ATP-binding cassette, sub-family C (CFTR/MRP), member 12
GO	intrinsic to membrane	137	3814	0.0348253	9697	TRAM2	translocation associated membrane protein 2
GO	acid-amino acid ligase activity	10	166	0.0353495	10393	ANAPC10	anaphase promoting complex subunit 10
GO	acid-amino acid ligase activity	10	166	0.0353495	23093	TTLL5	tubulin tyrosine ligase-like family, member 5
GO	acid-amino acid ligase activity	10	166	0.0353495	254173	TTLL10	tubulin tyrosine ligase-like family, member 10
GO	acid-amino acid ligase activity	10	166	0.0353495	25809	TTLL1	tubulin tyrosine ligase-like family, member 1
GO	acid-amino acid ligase activity	10	166	0.0353495	25831	HECTD1	HECT domain containing 1
GO	acid-amino acid ligase activity	10	166	0.0353495	4193	MDM2	Mdm2 p53 binding protein homolog (mouse)
GO	acid-amino acid ligase activity	10	166	0.0353495	7321	UBE2D1	ubiquitin-conjugating enzyme E2D 1 (UBC4/5 homolog, yeast)
GO	acid-amino acid ligase activity	10	166	0.0353495	7703	PCGF2	polycomb group ring finger 2
GO	acid-amino acid ligase activity	10	166	0.0353495	8315	BRAP	BRCA1 associated protein
GO	acid-amino acid ligase activity	10	166	0.0353495	84914	ZNF587	zinc finger protein 587
GO	membrane part	151	4244	0.0354812	10003	NAALAD2	N-acetylated alpha-linked acidic dipeptidase 2
GO	membrane part	151	4244	0.0354812	1002	CDH4	cadherin 4, type 1, R-cadherin (retinal)
GO	membrane part	151	4244	0.0354812	10154	PLXNC1	plexin C1
GO	membrane part	151	4244	0.0354812	10349	ABCA10	ATP-binding cassette, sub-family A (ABC1), member 10
GO	membrane part	151	4244	0.0354812	10385	BTN2A2	butyrophilin, subfamily 2, member A2
GO	membrane part	151	4244	0.0354812	10396	ATP8A1	ATPase, aminophospholipid transporter (APLT), class I, type 8A, member 1
GO	membrane part	151	4244	0.0354812	10580	SORBS1	sorbin and SH3 domain containing 1
GO	membrane part	151	4244	0.0354812	10681	GNB5	guanine nucleotide binding protein (G protein), beta 5
GO	membrane part	151	4244	0.0354812	10690	FUT9	fucosyltransferase 9 (alpha (1,3) fucosyltransferase)
GO	membrane part	151	4244	0.0354812	10905	MAN1A2	mannosidase, alpha, class 1A, member 2
GO	membrane part	151	4244	0.0354812	11148	HHLA2	HERV-H LTR-associating 2
GO	membrane part	151	4244	0.0354812	11316	COPE	coatomer protein complex, subunit epsilon
GO	membrane part	151	4244	0.0354812	113278	C20orf54	chromosome 20 open reading frame 54
GO	membrane part	151	4244	0.0354812	1137	CHRNA4	cholinergic receptor, nicotinic, alpha 4
GO	membrane part	151	4244	0.0354812	1142	CHRNB3	cholinergic receptor, nicotinic, beta 3
GO	membrane part	151	4244	0.0354812	114786	XKR4	XK, Kell blood group complex subunit-related family, member 4
GO	membrane part	151	4244	0.0354812	115584	SLC5A11	solute carrier family 5 (sodium/glucose cotransporter), member 11
GO	membrane part	151	4244	0.0354812	116843	C6orf192	chromosome 6 open reading frame 192
GO	membrane part	151	4244	0.0354812	117194	MRGPRX2	MAS-related GPR, member X2
GO	membrane part	151	4244	0.0354812	1179	CLCA1	chloride channel regulator 1
GO	membrane part	151	4244	0.0354812	124912	SPACA3	sperm acrosome associated 3
GO	membrane part	151	4244	0.0354812	125111	GJD3	gap junction protein, delta 3, 31.9kDa
GO	membrane part	151	4244	0.0354812	128414	NKAIN4	Na+/K+ transporting ATPase interacting 4
GO	membrane part	151	4244	0.0354812	130340	AP1S3	adaptor-related protein complex 1, sigma 3 subunit
GO	membrane part	151	4244	0.0354812	131566	DCBLD2	discoidin, CUB and LCCL domain containing 2
GO	membrane part	151	4244	0.0354812	140803	TRPM6	transient receptor potential cation channel, subfamily M, member 6
GO	membrane part	151	4244	0.0354812	143503	OR51E1	olfactory receptor, family 51, subfamily E, member 1
GO	membrane part	151	4244	0.0354812	153396	TMEM161B	transmembrane protein 161B
GO	membrane part	151	4244	0.0354812	1603	DAD1	defender against cell death 1
GO	membrane part	151	4244	0.0354812	169693	C9orf71	chromosome 9 open reading frame 71
GO	membrane part	151	4244	0.0354812	19	ABCA1	ATP-binding cassette, sub-family A (ABC1), member 1
GO	membrane part	151	4244	0.0354812	197021	LCTL	lactase-like
GO	membrane part	151	4244	0.0354812	203562	TMEM31	transmembrane protein 31
GO	membrane part	151	4244	0.0354812	2044	EPHA5	EPH receptor A5
GO	membrane part	151	4244	0.0354812	2064	ERBB2	v-erb-b2 erythroblastic leukemia viral oncogene homolog 2, neuro/glioblastoma derived oncogene homolog (avian)
GO	membrane part	151	4244	0.0354812	221938	MMD2	monocyte to macrophage differentiation-associated 2
GO	membrane part	151	4244	0.0354812	2262	GPC5	glypican 5
GO	membrane part	151	4244	0.0354812	22925	PLA2R1	phospholipase A2 receptor 1, 180kDa
GO	membrane part	151	4244	0.0354812	23080	AVL9	AVL9 homolog (S. cerevisiase)
GO	membrane part	151	4244	0.0354812	23208	SYT11	synaptotagmin XI
GO	membrane part	151	4244	0.0354812	2321	FLT1	fms-related tyrosine kinase 1 (vascular endothelial growth factor/vascular permeability factor receptor)
GO	membrane part	151	4244	0.0354812	23416	KCNH3	potassium voltage-gated channel, subfamily H (eag-related), member 3
GO	membrane part	151	4244	0.0354812	23507	LRRC8B	leucine rich repeat containing 8 family, member B
GO	membrane part	151	4244	0.0354812	23547	LILRA4	leukocyte immunoglobulin-like receptor, subfamily A (with TM domain), member 4
GO	membrane part	151	4244	0.0354812	23563	CHST5	carbohydrate (N-acetylglucosamine 6-O) sulfotransferase 5
GO	membrane part	151	4244	0.0354812	245973	ATP6V1C2	ATPase, H+ transporting, lysosomal 42kDa, V1 subunit C2
GO	membrane part	151	4244	0.0354812	253512	SLC25A30	solute carrier family 25, member 30
GO	membrane part	151	4244	0.0354812	256471	MFSD8	major facilitator superfamily domain containing 8
GO	membrane part	151	4244	0.0354812	2565	GABRG1	gamma-aminobutyric acid (GABA) A receptor, gamma 1
GO	membrane part	151	4244	0.0354812	25775	C22orf24	chromosome 22 open reading frame 24
GO	membrane part	151	4244	0.0354812	26212	OR2B6	olfactory receptor, family 2, subfamily B, member 6
GO	membrane part	151	4244	0.0354812	26689	OR4D1	olfactory receptor, family 4, subfamily D, member 1
GO	membrane part	151	4244	0.0354812	2674	GFRA1	GDNF family receptor alpha 1
GO	membrane part	151	4244	0.0354812	2678	GGT1	gamma-glutamyltransferase 1
GO	membrane part	151	4244	0.0354812	27091	CACNG5	calcium channel, voltage-dependent, gamma subunit 5
GO	membrane part	151	4244	0.0354812	27315	FRAG1	FGF receptor activating protein 1
GO	membrane part	151	4244	0.0354812	2817	GPC1	glypican 1
GO	membrane part	151	4244	0.0354812	284252	KCTD1	potassium channel tetramerisation domain containing 1
GO	membrane part	151	4244	0.0354812	2843	GPR20	G protein-coupled receptor 20
GO	membrane part	151	4244	0.0354812	286234	C9orf79	chromosome 9 open reading frame 79
GO	membrane part	151	4244	0.0354812	2890	GRIA1	glutamate receptor, ionotropic, AMPA 1
GO	membrane part	151	4244	0.0354812	2893	GRIA4	glutamate receptor, ionotrophic, AMPA 4
GO	membrane part	151	4244	0.0354812	2914	GRM4	glutamate receptor, metabotropic 4
GO	membrane part	151	4244	0.0354812	2916	GRM6	glutamate receptor, metabotropic 6
GO	membrane part	151	4244	0.0354812	2917	GRM7	glutamate receptor, metabotropic 7
GO	membrane part	151	4244	0.0354812	29930	PCDHB1	protocadherin beta 1
GO	membrane part	151	4244	0.0354812	29988	SLC2A8	solute carrier family 2 (facilitated glucose transporter), member 8
GO	membrane part	151	4244	0.0354812	3084	NRG1	neuregulin 1
GO	membrane part	151	4244	0.0354812	3568	IL5RA	interleukin 5 receptor, alpha
GO	membrane part	151	4244	0.0354812	3590	IL11RA	interleukin 11 receptor, alpha
GO	membrane part	151	4244	0.0354812	3708	ITPR1	inositol 1,4,5-triphosphate receptor, type 1
GO	membrane part	151	4244	0.0354812	3749	KCNC4	potassium voltage-gated channel, Shaw-related subfamily, member 4
GO	membrane part	151	4244	0.0354812	3811	KIR3DL1	killer cell immunoglobulin-like receptor, three domains, long cytoplasmic tail, 1
GO	membrane part	151	4244	0.0354812	400728	FAM87B	family with sequence similarity 87, member B
GO	membrane part	151	4244	0.0354812	412	STS	steroid sulfatase (microsomal), isozyme S
GO	membrane part	151	4244	0.0354812	4159	MC3R	melanocortin 3 receptor
GO	membrane part	151	4244	0.0354812	4593	MUSK	muscle, skeletal, receptor tyrosine kinase
GO	membrane part	151	4244	0.0354812	4707	NDUFB1	NADH dehydrogenase (ubiquinone) 1 beta subcomplex, 1, 7kDa
GO	membrane part	151	4244	0.0354812	487	ATP2A1	ATPase, Ca++ transporting, cardiac muscle, fast twitch 1
GO	membrane part	151	4244	0.0354812	489	ATP2A3	ATPase, Ca++ transporting, ubiquitous
GO	membrane part	151	4244	0.0354812	4914	NTRK1	neurotrophic tyrosine kinase, receptor, type 1
GO	membrane part	151	4244	0.0354812	492	ATP2B3	ATPase, Ca++ transporting, plasma membrane 3
GO	membrane part	151	4244	0.0354812	4987	OPRL1	opiate receptor-like 1
GO	membrane part	151	4244	0.0354812	5101	PCDH9	protocadherin 9
GO	membrane part	151	4244	0.0354812	5169	ENPP3	ectonucleotide pyrophosphatase/phosphodiesterase 3
GO	membrane part	151	4244	0.0354812	5243	ABCB1	ATP-binding cassette, sub-family B (MDR/TAP), member 1
GO	membrane part	151	4244	0.0354812	5314	PKHD1	polycystic kidney and hepatic disease 1 (autosomal recessive)
GO	membrane part	151	4244	0.0354812	53373	TPCN1	two pore segment channel 1
GO	membrane part	151	4244	0.0354812	539	ATP5O	ATP synthase, H+ transporting, mitochondrial F1 complex, O subunit
GO	membrane part	151	4244	0.0354812	53905	DUOX1	dual oxidase 1
GO	membrane part	151	4244	0.0354812	54442	KCTD5	potassium channel tetramerisation domain containing 5
GO	membrane part	151	4244	0.0354812	552	AVPR1A	arginine vasopressin receptor 1A
GO	membrane part	151	4244	0.0354812	55288	RHOT1	ras homolog gene family, member T1
GO	membrane part	151	4244	0.0354812	554	AVPR2	arginine vasopressin receptor 2
GO	membrane part	151	4244	0.0354812	55501	CHST12	carbohydrate (chondroitin 4) sulfotransferase 12
GO	membrane part	151	4244	0.0354812	55650	PIGV	phosphatidylinositol glycan anchor biosynthesis, class V
GO	membrane part	151	4244	0.0354812	55654	TMEM127	transmembrane protein 127
GO	membrane part	151	4244	0.0354812	55890	GPRC5C	G protein-coupled receptor, family C, group 5, member C
GO	membrane part	151	4244	0.0354812	5618	PRLR	prolactin receptor
GO	membrane part	151	4244	0.0354812	57101	ANO2	anoctamin 2
GO	membrane part	151	4244	0.0354812	57211	GPR126	G protein-coupled receptor 126
GO	membrane part	151	4244	0.0354812	57502	NLGN4X	neuroligin 4, X-linked
GO	membrane part	151	4244	0.0354812	57657	HCN3	hyperpolarization activated cyclic nucleotide-gated potassium channel 3
GO	membrane part	151	4244	0.0354812	57863	CADM3	cell adhesion molecule 3
GO	membrane part	151	4244	0.0354812	610	HCN2	hyperpolarization activated cyclic nucleotide-gated potassium channel 2
GO	membrane part	151	4244	0.0354812	6238	RRBP1	ribosome binding protein 1 homolog 180kDa (dog)
GO	membrane part	151	4244	0.0354812	6392	SDHD	succinate dehydrogenase complex, subunit D, integral membrane protein
GO	membrane part	151	4244	0.0354812	641384	TMEM75	transmembrane protein 75
GO	membrane part	151	4244	0.0354812	643	CXCR5	chemokine (C-X-C motif) receptor 5
GO	membrane part	151	4244	0.0354812	64582	GPR135	G protein-coupled receptor 135
GO	membrane part	151	4244	0.0354812	64924	SLC30A5	solute carrier family 30 (zinc transporter), member 5
GO	membrane part	151	4244	0.0354812	65266	WNK4	WNK lysine deficient protein kinase 4
GO	membrane part	151	4244	0.0354812	6546	SLC8A1	solute carrier family 8 (sodium/calcium exchanger), member 1
GO	membrane part	151	4244	0.0354812	6564	SLC15A1	solute carrier family 15 (oligopeptide transporter), member 1
GO	membrane part	151	4244	0.0354812	6693	SPN	sialophorin
GO	membrane part	151	4244	0.0354812	6861	SYT5	synaptotagmin V
GO	membrane part	151	4244	0.0354812	6891	TAP2	transporter 2, ATP-binding cassette, sub-family B (MDR/TAP)
GO	membrane part	151	4244	0.0354812	6900	CNTN2	contactin 2 (axonal)
GO	membrane part	151	4244	0.0354812	6916	TBXAS1	thromboxane A synthase 1 (platelet)
GO	membrane part	151	4244	0.0354812	7273	TTN	titin
GO	membrane part	151	4244	0.0354812	7430	EZR	ezrin
GO	membrane part	151	4244	0.0354812	7442	TRPV1	transient receptor potential cation channel, subfamily V, member 1
GO	membrane part	151	4244	0.0354812	753	C18orf1	chromosome 18 open reading frame 1
GO	membrane part	151	4244	0.0354812	783	CACNB2	calcium channel, voltage-dependent, beta 2 subunit
GO	membrane part	151	4244	0.0354812	79368	FCRL2	Fc receptor-like 2
GO	membrane part	151	4244	0.0354812	79871	RPAP2	RNA polymerase II associated protein 2
GO	membrane part	151	4244	0.0354812	80144	FRAS1	Fraser syndrome 1
GO	membrane part	151	4244	0.0354812	81034	SLC25A32	solute carrier family 25, member 32
GO	membrane part	151	4244	0.0354812	81544	GDPD5	glycerophosphodiester phosphodiesterase domain containing 5
GO	membrane part	151	4244	0.0354812	8170	SLC14A2	solute carrier family 14 (urea transporter), member 2
GO	membrane part	151	4244	0.0354812	81832	NETO1	neuropilin (NRP) and tolloid (TLL)-like 1
GO	membrane part	151	4244	0.0354812	83447	SLC25A31	solute carrier family 25 (mitochondrial carrier; adenine nucleotide translocator), member 31
GO	membrane part	151	4244	0.0354812	84243	ZDHHC18	zinc finger, DHHC-type containing 18
GO	membrane part	151	4244	0.0354812	84818	IL17RC	interleukin 17 receptor C
GO	membrane part	151	4244	0.0354812	84826	SFT2D3	SFT2 domain containing 3
GO	membrane part	151	4244	0.0354812	8509	NDST2	N-deacetylase/N-sulfotransferase (heparan glucosaminyl) 2
GO	membrane part	151	4244	0.0354812	8600	TNFSF11	tumor necrosis factor (ligand) superfamily, member 11
GO	membrane part	151	4244	0.0354812	8613	PPAP2B	phosphatidic acid phosphatase type 2B
GO	membrane part	151	4244	0.0354812	8671	SLC4A4	solute carrier family 4, sodium bicarbonate cotransporter, member 4
GO	membrane part	151	4244	0.0354812	89883	OR6W1P	olfactory receptor, family 6, subfamily W, member 1 pseudogene
GO	membrane part	151	4244	0.0354812	90134	KCNH7	potassium voltage-gated channel, subfamily H (eag-related), member 7
GO	membrane part	151	4244	0.0354812	90139	TSPAN18	tetraspanin 18
GO	membrane part	151	4244	0.0354812	90701	SEC11C	SEC11 homolog C (S. cerevisiae)
GO	membrane part	151	4244	0.0354812	90952	ESAM	endothelial cell adhesion molecule
GO	membrane part	151	4244	0.0354812	91147	TMEM67	transmembrane protein 67
GO	membrane part	151	4244	0.0354812	9223	MAGI1	membrane associated guanylate kinase, WW and PDZ domain containing 1
GO	membrane part	151	4244	0.0354812	928	CD9	CD9 molecule
GO	membrane part	151	4244	0.0354812	9290	GPR55	G protein-coupled receptor 55
GO	membrane part	151	4244	0.0354812	94160	ABCC12	ATP-binding cassette, sub-family C (CFTR/MRP), member 12
GO	membrane part	151	4244	0.0354812	9559	VPS26A	vacuolar protein sorting 26 homolog A (S. pombe)
GO	membrane part	151	4244	0.0354812	9697	TRAM2	translocation associated membrane protein 2
GO	metal ion binding	130	3608	0.0366061	10003	NAALAD2	N-acetylated alpha-linked acidic dipeptidase 2
GO	metal ion binding	130	3608	0.0366061	1002	CDH4	cadherin 4, type 1, R-cadherin (retinal)
GO	metal ion binding	130	3608	0.0366061	10138	YAF2	YY1 associated factor 2
GO	metal ion binding	130	3608	0.0366061	1026	CDKN1A	cyclin-dependent kinase inhibitor 1A (p21, Cip1)
GO	metal ion binding	130	3608	0.0366061	10320	IKZF1	IKAROS family zinc finger 1 (Ikaros)
GO	metal ion binding	130	3608	0.0366061	10396	ATP8A1	ATPase, aminophospholipid transporter (APLT), class I, type 8A, member 1
GO	metal ion binding	130	3608	0.0366061	10677	AVIL	advillin
GO	metal ion binding	130	3608	0.0366061	10783	NEK6	NIMA (never in mitosis gene a)-related kinase 6
GO	metal ion binding	130	3608	0.0366061	10905	MAN1A2	mannosidase, alpha, class 1A, member 2
GO	metal ion binding	130	3608	0.0366061	11278	KLF12	Kruppel-like factor 12
GO	metal ion binding	130	3608	0.0366061	112885	PHF21B	PHD finger protein 21B
GO	metal ion binding	130	3608	0.0366061	113612	CYP2U1	cytochrome P450, family 2, subfamily U, polypeptide 1
GO	metal ion binding	130	3608	0.0366061	113622	ADPRHL1	ADP-ribosylhydrolase like 1
GO	metal ion binding	130	3608	0.0366061	114757	CYGB	cytoglobin
GO	metal ion binding	130	3608	0.0366061	117286	CIB3	calcium and integrin binding family member 3
GO	metal ion binding	130	3608	0.0366061	120227	CYP2R1	cytochrome P450, family 2, subfamily R, polypeptide 1
GO	metal ion binding	130	3608	0.0366061	124989	C17orf57	chromosome 17 open reading frame 57
GO	metal ion binding	130	3608	0.0366061	126068	ZNF441	zinc finger protein 441
GO	metal ion binding	130	3608	0.0366061	126208	ZNF787	zinc finger protein 787
GO	metal ion binding	130	3608	0.0366061	132	ADK	adenosine kinase
GO	metal ion binding	130	3608	0.0366061	1368	CPM	carboxypeptidase M
GO	metal ion binding	130	3608	0.0366061	140803	TRPM6	transient receptor potential cation channel, subfamily M, member 6
GO	metal ion binding	130	3608	0.0366061	149603	RNF187	ring finger protein 187
GO	metal ion binding	130	3608	0.0366061	152006	RNF38	ring finger protein 38
GO	metal ion binding	130	3608	0.0366061	1551	CYP3A7	cytochrome P450, family 3, subfamily A, polypeptide 7
GO	metal ion binding	130	3608	0.0366061	1565	CYP2D6	cytochrome P450, family 2, subfamily D, polypeptide 6
GO	metal ion binding	130	3608	0.0366061	1588	CYP19A1	cytochrome P450, family 19, subfamily A, polypeptide 1
GO	metal ion binding	130	3608	0.0366061	1609	DGKQ	diacylglycerol kinase, theta 110kDa
GO	metal ion binding	130	3608	0.0366061	162655	ZNF519	zinc finger protein 519
GO	metal ion binding	130	3608	0.0366061	162972	ZNF550	zinc finger protein 550
GO	metal ion binding	130	3608	0.0366061	163051	ZNF709	zinc finger protein 709
GO	metal ion binding	130	3608	0.0366061	163688	CALML6	calmodulin-like 6
GO	metal ion binding	130	3608	0.0366061	166968	MIER3	mesoderm induction early response 1, family member 3
GO	metal ion binding	130	3608	0.0366061	169270	ZNF596	zinc finger protein 596
GO	metal ion binding	130	3608	0.0366061	1821	DRP2	dystrophin related protein 2
GO	metal ion binding	130	3608	0.0366061	197350	LOC197350	hypothetical protein LOC197350
GO	metal ion binding	130	3608	0.0366061	2064	ERBB2	v-erb-b2 erythroblastic leukemia viral oncogene homolog 2, neuro/glioblastoma derived oncogene homolog (avian)
GO	metal ion binding	130	3608	0.0366061	2192	FBLN1	fibulin 1
GO	metal ion binding	130	3608	0.0366061	221154	EFHA1	EF-hand domain family, member A1
GO	metal ion binding	130	3608	0.0366061	221472	FGD2	FYVE, RhoGEF and PH domain containing 2
GO	metal ion binding	130	3608	0.0366061	23024	PDZRN3	PDZ domain containing ring finger 3
GO	metal ion binding	130	3608	0.0366061	23036	ZNF292	zinc finger protein 292
GO	metal ion binding	130	3608	0.0366061	23081	JMJD2C	jumonji domain containing 2C
GO	metal ion binding	130	3608	0.0366061	23208	SYT11	synaptotagmin XI
GO	metal ion binding	130	3608	0.0366061	23416	KCNH3	potassium voltage-gated channel, subfamily H (eag-related), member 3
GO	metal ion binding	130	3608	0.0366061	23498	HAAO	3-hydroxyanthranilate 3,4-dioxygenase
GO	metal ion binding	130	3608	0.0366061	23569	PADI4	peptidyl arginine deiminase, type IV
GO	metal ion binding	130	3608	0.0366061	240	ALOX5	arachidonate 5-lipoxygenase
GO	metal ion binding	130	3608	0.0366061	2494	NR5A2	nuclear receptor subfamily 5, group A, member 2
GO	metal ion binding	130	3608	0.0366061	25792	CIZ1	CDKN1A interacting zinc finger protein 1
GO	metal ion binding	130	3608	0.0366061	27091	CACNG5	calcium channel, voltage-dependent, gamma subunit 5
GO	metal ion binding	130	3608	0.0366061	27154	BRPF3	bromodomain and PHD finger containing, 3
GO	metal ion binding	130	3608	0.0366061	27445	PCLO	piccolo (presynaptic cytomatrix protein)
GO	metal ion binding	130	3608	0.0366061	284323	ZNF780A	zinc finger protein 780A
GO	metal ion binding	130	3608	0.0366061	285268	ZNF621	zinc finger protein 621
GO	metal ion binding	130	3608	0.0366061	2979	GUCA1B	guanylate cyclase activator 1B (retina)
GO	metal ion binding	130	3608	0.0366061	29930	PCDHB1	protocadherin beta 1
GO	metal ion binding	130	3608	0.0366061	325	APCS	amyloid P component, serum
GO	metal ion binding	130	3608	0.0366061	3423	IDS	iduronate 2-sulfatase
GO	metal ion binding	130	3608	0.0366061	3708	ITPR1	inositol 1,4,5-triphosphate receptor, type 1
GO	metal ion binding	130	3608	0.0366061	3749	KCNC4	potassium voltage-gated channel, Shaw-related subfamily, member 4
GO	metal ion binding	130	3608	0.0366061	412	STS	steroid sulfatase (microsomal), isozyme S
GO	metal ion binding	130	3608	0.0366061	4139	MARK1	MAP/microtubule affinity-regulating kinase 1
GO	metal ion binding	130	3608	0.0366061	4193	MDM2	Mdm2 p53 binding protein homolog (mouse)
GO	metal ion binding	130	3608	0.0366061	4194	MDM4	Mdm4 p53 binding protein homolog (mouse)
GO	metal ion binding	130	3608	0.0366061	4297	MLL	myeloid/lymphoid or mixed-lineage leukemia (trithorax homolog, Drosophila)
GO	metal ion binding	130	3608	0.0366061	4306	NR3C2	nuclear receptor subfamily 3, group C, member 2
GO	metal ion binding	130	3608	0.0366061	4337	MOCS1	molybdenum cofactor synthesis 1
GO	metal ion binding	130	3608	0.0366061	473	RERE	arginine-glutamic acid dipeptide (RE) repeats
GO	metal ion binding	130	3608	0.0366061	487	ATP2A1	ATPase, Ca++ transporting, cardiac muscle, fast twitch 1
GO	metal ion binding	130	3608	0.0366061	489	ATP2A3	ATPase, Ca++ transporting, ubiquitous
GO	metal ion binding	130	3608	0.0366061	492	ATP2B3	ATPase, Ca++ transporting, plasma membrane 3
GO	metal ion binding	130	3608	0.0366061	4929	NR4A2	nuclear receptor subfamily 4, group A, member 2
GO	metal ion binding	130	3608	0.0366061	4951	OCM2	oncomodulin 2
GO	metal ion binding	130	3608	0.0366061	5101	PCDH9	protocadherin 9
GO	metal ion binding	130	3608	0.0366061	51320	MEX3C	mex-3 homolog C (C. elegans)
GO	metal ion binding	130	3608	0.0366061	51385	ZNF589	zinc finger protein 589
GO	metal ion binding	130	3608	0.0366061	53373	TPCN1	two pore segment channel 1
GO	metal ion binding	130	3608	0.0366061	534	ATP6V1G2	ATPase, H+ transporting, lysosomal 13kDa, V1 subunit G2
GO	metal ion binding	130	3608	0.0366061	539	ATP5O	ATP synthase, H+ transporting, mitochondrial F1 complex, O subunit
GO	metal ion binding	130	3608	0.0366061	53905	DUOX1	dual oxidase 1
GO	metal ion binding	130	3608	0.0366061	5428	POLG	polymerase (DNA directed), gamma
GO	metal ion binding	130	3608	0.0366061	54798	DCHS2	dachsous 2 (Drosophila)
GO	metal ion binding	130	3608	0.0366061	54989	ZNF770	zinc finger protein 770
GO	metal ion binding	130	3608	0.0366061	55288	RHOT1	ras homolog gene family, member T1
GO	metal ion binding	130	3608	0.0366061	5533	PPP3CC	protein phosphatase 3 (formerly 2B), catalytic subunit, gamma isoform
GO	metal ion binding	130	3608	0.0366061	55786	ZNF415	zinc finger protein 415
GO	metal ion binding	130	3608	0.0366061	56163	RNF17	ring finger protein 17
GO	metal ion binding	130	3608	0.0366061	57209	ZNF248	zinc finger protein 248
GO	metal ion binding	130	3608	0.0366061	57657	HCN3	hyperpolarization activated cyclic nucleotide-gated potassium channel 3
GO	metal ion binding	130	3608	0.0366061	57863	CADM3	cell adhesion molecule 3
GO	metal ion binding	130	3608	0.0366061	60676	PAPPA2	pappalysin 2
GO	metal ion binding	130	3608	0.0366061	610	HCN2	hyperpolarization activated cyclic nucleotide-gated potassium channel 2
GO	metal ion binding	130	3608	0.0366061	6392	SDHD	succinate dehydrogenase complex, subunit D, integral membrane protein
GO	metal ion binding	130	3608	0.0366061	64924	SLC30A5	solute carrier family 30 (zinc transporter), member 5
GO	metal ion binding	130	3608	0.0366061	6546	SLC8A1	solute carrier family 8 (sodium/calcium exchanger), member 1
GO	metal ion binding	130	3608	0.0366061	65986	ZBTB10	zinc finger and BTB domain containing 10
GO	metal ion binding	130	3608	0.0366061	6650	SOLH	small optic lobes homolog (Drosophila)
GO	metal ion binding	130	3608	0.0366061	6861	SYT5	synaptotagmin V
GO	metal ion binding	130	3608	0.0366061	6916	TBXAS1	thromboxane A synthase 1 (platelet)
GO	metal ion binding	130	3608	0.0366061	7185	TRAF1	TNF receptor-associated factor 1
GO	metal ion binding	130	3608	0.0366061	7442	TRPV1	transient receptor potential cation channel, subfamily V, member 1
GO	metal ion binding	130	3608	0.0366061	7490	WT1	Wilms tumor 1
GO	metal ion binding	130	3608	0.0366061	7512	XPNPEP2	X-prolyl aminopeptidase (aminopeptidase P) 2, membrane-bound
GO	metal ion binding	130	3608	0.0366061	7539	ZFP37	zinc finger protein 37 homolog (mouse)
GO	metal ion binding	130	3608	0.0366061	7572	ZNF24	zinc finger protein 24
GO	metal ion binding	130	3608	0.0366061	7593	MZF1	myeloid zinc finger 1
GO	metal ion binding	130	3608	0.0366061	7626	ZNF75D	zinc finger protein 75D
GO	metal ion binding	130	3608	0.0366061	7690	ZNF131	zinc finger protein 131
GO	metal ion binding	130	3608	0.0366061	7703	PCGF2	polycomb group ring finger 2
GO	metal ion binding	130	3608	0.0366061	783	CACNB2	calcium channel, voltage-dependent, beta 2 subunit
GO	metal ion binding	130	3608	0.0366061	79987	SVEP1	sushi, von Willebrand factor type A, EGF and pentraxin domain containing 1
GO	metal ion binding	130	3608	0.0366061	80144	FRAS1	Fraser syndrome 1
GO	metal ion binding	130	3608	0.0366061	81794	ADAMTS10	ADAM metallopeptidase with thrombospondin type 1 motif, 10
GO	metal ion binding	130	3608	0.0366061	8315	BRAP	BRCA1 associated protein
GO	metal ion binding	130	3608	0.0366061	84107	ZIC4	Zic family member 4
GO	metal ion binding	130	3608	0.0366061	84243	ZDHHC18	zinc finger, DHHC-type containing 18
GO	metal ion binding	130	3608	0.0366061	84448	ABLIM2	actin binding LIM protein family, member 2
GO	metal ion binding	130	3608	0.0366061	84501	SPIRE2	spire homolog 2 (Drosophila)
GO	metal ion binding	130	3608	0.0366061	84618	NT5C1A	5'-nucleotidase, cytosolic IA
GO	metal ion binding	130	3608	0.0366061	84684	INSM2	insulinoma-associated 2
GO	metal ion binding	130	3608	0.0366061	8476	CDC42BPA	CDC42 binding protein kinase alpha (DMPK-like)
GO	metal ion binding	130	3608	0.0366061	84914	ZNF587	zinc finger protein 587
GO	metal ion binding	130	3608	0.0366061	85451	UNK	unkempt homolog (Drosophila)
GO	metal ion binding	130	3608	0.0366061	862	RUNX1T1	runt-related transcription factor 1; translocated to, 1 (cyclin D-related)
GO	metal ion binding	130	3608	0.0366061	8671	SLC4A4	solute carrier family 4, sodium bicarbonate cotransporter, member 4
GO	metal ion binding	130	3608	0.0366061	868	CBLB	Cas-Br-M (murine) ecotropic retroviral transforming sequence b
GO	metal ion binding	130	3608	0.0366061	90134	KCNH7	potassium voltage-gated channel, subfamily H (eag-related), member 7
GO	metal ion binding	130	3608	0.0366061	90957	DHX57	DEAH (Asp-Glu-Ala-Asp/His) box polypeptide 57
GO	metal ion binding	130	3608	0.0366061	93986	FOXP2	forkhead box P2
GO	voltage-gated potassium channel activity	7	100	0.036707	23416	KCNH3	potassium voltage-gated channel, subfamily H (eag-related), member 3
GO	voltage-gated potassium channel activity	7	100	0.036707	284252	KCTD1	potassium channel tetramerisation domain containing 1
GO	voltage-gated potassium channel activity	7	100	0.036707	3749	KCNC4	potassium voltage-gated channel, Shaw-related subfamily, member 4
GO	voltage-gated potassium channel activity	7	100	0.036707	54442	KCTD5	potassium channel tetramerisation domain containing 5
GO	voltage-gated potassium channel activity	7	100	0.036707	57657	HCN3	hyperpolarization activated cyclic nucleotide-gated potassium channel 3
GO	voltage-gated potassium channel activity	7	100	0.036707	610	HCN2	hyperpolarization activated cyclic nucleotide-gated potassium channel 2
GO	voltage-gated potassium channel activity	7	100	0.036707	90134	KCNH7	potassium voltage-gated channel, subfamily H (eag-related), member 7
GO	cyclin-dependent protein kinase inhibitor activity	2	10	0.0369415	1026	CDKN1A	cyclin-dependent kinase inhibitor 1A (p21, Cip1)
GO	cyclin-dependent protein kinase inhibitor activity	2	10	0.0369415	1028	CDKN1C	cyclin-dependent kinase inhibitor 1C (p57, Kip2)
GO	sensory perception of pain	2	10	0.0369415	117194	MRGPRX2	MAS-related GPR, member X2
GO	sensory perception of pain	2	10	0.0369415	7442	TRPV1	transient receptor potential cation channel, subfamily V, member 1
GO	cell junction assembly	2	10	0.0369415	125111	GJD3	gap junction protein, delta 3, 31.9kDa
GO	cell junction assembly	2	10	0.0369415	928	CD9	CD9 molecule
GO	cell junction organization	2	10	0.0369415	125111	GJD3	gap junction protein, delta 3, 31.9kDa
GO	cell junction organization	2	10	0.0369415	928	CD9	CD9 molecule
GO	fluid secretion	2	10	0.0369415	2979	GUCA1B	guanylate cyclase activator 1B (retina)
GO	fluid secretion	2	10	0.0369415	2981	GUCA2B	guanylate cyclase activator 2B (uroguanylin)
GO	RNA polymerase II transcription factor activity, enhancer binding	3	24	0.0374573	2034	EPAS1	endothelial PAS domain protein 1
GO	RNA polymerase II transcription factor activity, enhancer binding	3	24	0.0374573	2494	NR5A2	nuclear receptor subfamily 5, group A, member 2
GO	RNA polymerase II transcription factor activity, enhancer binding	3	24	0.0374573	5991	RFX3	regulatory factor X, 3 (influences HLA class II expression)
GO	detection of light stimulus	3	24	0.0374573	2916	GRM6	glutamate receptor, metabotropic 6
GO	detection of light stimulus	3	24	0.0374573	2979	GUCA1B	guanylate cyclase activator 1B (retina)
GO	detection of light stimulus	3	24	0.0374573	6101	RP1	retinitis pigmentosa 1 (autosomal dominant)
GO	detection of visible light	3	24	0.0374573	2916	GRM6	glutamate receptor, metabotropic 6
GO	detection of visible light	3	24	0.0374573	2979	GUCA1B	guanylate cyclase activator 1B (retina)
GO	detection of visible light	3	24	0.0374573	6101	RP1	retinitis pigmentosa 1 (autosomal dominant)
GO	cytoskeleton organization	6	81	0.0405953	10048	RANBP9	RAN binding protein 9
GO	cytoskeleton organization	6	81	0.0405953	10580	SORBS1	sorbin and SH3 domain containing 1
GO	cytoskeleton organization	6	81	0.0405953	134549	SHROOM1	shroom family member 1
GO	cytoskeleton organization	6	81	0.0405953	7273	TTN	titin
GO	cytoskeleton organization	6	81	0.0405953	7430	EZR	ezrin
GO	cytoskeleton organization	6	81	0.0405953	8476	CDC42BPA	CDC42 binding protein kinase alpha (DMPK-like)
GO	synaptic transmission	11	196	0.0436103	1137	CHRNA4	cholinergic receptor, nicotinic, alpha 4
GO	synaptic transmission	11	196	0.0436103	1142	CHRNB3	cholinergic receptor, nicotinic, beta 3
GO	synaptic transmission	11	196	0.0436103	2890	GRIA1	glutamate receptor, ionotropic, AMPA 1
GO	synaptic transmission	11	196	0.0436103	2914	GRM4	glutamate receptor, metabotropic 4
GO	synaptic transmission	11	196	0.0436103	2917	GRM7	glutamate receptor, metabotropic 7
GO	synaptic transmission	11	196	0.0436103	3749	KCNC4	potassium voltage-gated channel, Shaw-related subfamily, member 4
GO	synaptic transmission	11	196	0.0436103	5369	PMCHL1	pro-melanin-concentrating hormone-like 1
GO	synaptic transmission	11	196	0.0436103	6750	SST	somatostatin
GO	synaptic transmission	11	196	0.0436103	6861	SYT5	synaptotagmin V
GO	synaptic transmission	11	196	0.0436103	783	CACNB2	calcium channel, voltage-dependent, beta 2 subunit
GO	synaptic transmission	11	196	0.0436103	9001	HAP1	huntingtin-associated protein 1
GO	actin cytoskeleton organization	5	62	0.0436683	10580	SORBS1	sorbin and SH3 domain containing 1
GO	actin cytoskeleton organization	5	62	0.0436683	134549	SHROOM1	shroom family member 1
GO	actin cytoskeleton organization	5	62	0.0436683	7273	TTN	titin
GO	actin cytoskeleton organization	5	62	0.0436683	7430	EZR	ezrin
GO	actin cytoskeleton organization	5	62	0.0436683	8476	CDC42BPA	CDC42 binding protein kinase alpha (DMPK-like)
GO	regulation of anti-apoptosis	2	11	0.0442357	23542	MAPK8IP2	mitogen-activated protein kinase 8 interacting protein 2
GO	regulation of anti-apoptosis	2	11	0.0442357	9577	BRE	brain and reproductive organ-expressed (TNFRSF1A modulator)
GO	cAMP binding	2	11	0.0442357	57657	HCN3	hyperpolarization activated cyclic nucleotide-gated potassium channel 3
GO	cAMP binding	2	11	0.0442357	610	HCN2	hyperpolarization activated cyclic nucleotide-gated potassium channel 2
GO	voltage-gated channel activity	10	173	0.0447585	23416	KCNH3	potassium voltage-gated channel, subfamily H (eag-related), member 3
GO	voltage-gated channel activity	10	173	0.0447585	27091	CACNG5	calcium channel, voltage-dependent, gamma subunit 5
GO	voltage-gated channel activity	10	173	0.0447585	284252	KCTD1	potassium channel tetramerisation domain containing 1
GO	voltage-gated channel activity	10	173	0.0447585	3749	KCNC4	potassium voltage-gated channel, Shaw-related subfamily, member 4
GO	voltage-gated channel activity	10	173	0.0447585	53373	TPCN1	two pore segment channel 1
GO	voltage-gated channel activity	10	173	0.0447585	54442	KCTD5	potassium channel tetramerisation domain containing 5
GO	voltage-gated channel activity	10	173	0.0447585	57657	HCN3	hyperpolarization activated cyclic nucleotide-gated potassium channel 3
GO	voltage-gated channel activity	10	173	0.0447585	610	HCN2	hyperpolarization activated cyclic nucleotide-gated potassium channel 2
GO	voltage-gated channel activity	10	173	0.0447585	783	CACNB2	calcium channel, voltage-dependent, beta 2 subunit
GO	voltage-gated channel activity	10	173	0.0447585	90134	KCNH7	potassium voltage-gated channel, subfamily H (eag-related), member 7
GO	voltage-gated ion channel activity	10	173	0.0447585	23416	KCNH3	potassium voltage-gated channel, subfamily H (eag-related), member 3
GO	voltage-gated ion channel activity	10	173	0.0447585	27091	CACNG5	calcium channel, voltage-dependent, gamma subunit 5
GO	voltage-gated ion channel activity	10	173	0.0447585	284252	KCTD1	potassium channel tetramerisation domain containing 1
GO	voltage-gated ion channel activity	10	173	0.0447585	3749	KCNC4	potassium voltage-gated channel, Shaw-related subfamily, member 4
GO	voltage-gated ion channel activity	10	173	0.0447585	53373	TPCN1	two pore segment channel 1
GO	voltage-gated ion channel activity	10	173	0.0447585	54442	KCTD5	potassium channel tetramerisation domain containing 5
GO	voltage-gated ion channel activity	10	173	0.0447585	57657	HCN3	hyperpolarization activated cyclic nucleotide-gated potassium channel 3
GO	voltage-gated ion channel activity	10	173	0.0447585	610	HCN2	hyperpolarization activated cyclic nucleotide-gated potassium channel 2
GO	voltage-gated ion channel activity	10	173	0.0447585	783	CACNB2	calcium channel, voltage-dependent, beta 2 subunit
GO	voltage-gated ion channel activity	10	173	0.0447585	90134	KCNH7	potassium voltage-gated channel, subfamily H (eag-related), member 7
GO	insulin receptor signaling pathway	3	26	0.0459821	10580	SORBS1	sorbin and SH3 domain containing 1
GO	insulin receptor signaling pathway	3	26	0.0459821	2308	FOXO1	forkhead box O1
GO	insulin receptor signaling pathway	3	26	0.0459821	29988	SLC2A8	solute carrier family 2 (facilitated glucose transporter), member 8
GO	myosin complex	5	64	0.0489609	134549	SHROOM1	shroom family member 1
GO	myosin complex	5	64	0.0489609	22989	MYH15	myosin, heavy chain 15
GO	myosin complex	5	64	0.0489609	283446	MYO1H	myosin IH
GO	myosin complex	5	64	0.0489609	4301	MLLT4	myeloid/lymphoid or mixed-lineage leukemia (trithorax homolog, Drosophila); translocated to, 4
GO	myosin complex	5	64	0.0489609	4645	MYO5B	myosin VB
GO	membrane	167	4790	0.0504961	10003	NAALAD2	N-acetylated alpha-linked acidic dipeptidase 2
GO	membrane	167	4790	0.0504961	1002	CDH4	cadherin 4, type 1, R-cadherin (retinal)
GO	membrane	167	4790	0.0504961	10154	PLXNC1	plexin C1
GO	membrane	167	4790	0.0504961	10349	ABCA10	ATP-binding cassette, sub-family A (ABC1), member 10
GO	membrane	167	4790	0.0504961	10385	BTN2A2	butyrophilin, subfamily 2, member A2
GO	membrane	167	4790	0.0504961	10396	ATP8A1	ATPase, aminophospholipid transporter (APLT), class I, type 8A, member 1
GO	membrane	167	4790	0.0504961	10580	SORBS1	sorbin and SH3 domain containing 1
GO	membrane	167	4790	0.0504961	10690	FUT9	fucosyltransferase 9 (alpha (1,3) fucosyltransferase)
GO	membrane	167	4790	0.0504961	10905	MAN1A2	mannosidase, alpha, class 1A, member 2
GO	membrane	167	4790	0.0504961	11148	HHLA2	HERV-H LTR-associating 2
GO	membrane	167	4790	0.0504961	11316	COPE	coatomer protein complex, subunit epsilon
GO	membrane	167	4790	0.0504961	113278	C20orf54	chromosome 20 open reading frame 54
GO	membrane	167	4790	0.0504961	113612	CYP2U1	cytochrome P450, family 2, subfamily U, polypeptide 1
GO	membrane	167	4790	0.0504961	1137	CHRNA4	cholinergic receptor, nicotinic, alpha 4
GO	membrane	167	4790	0.0504961	1142	CHRNB3	cholinergic receptor, nicotinic, beta 3
GO	membrane	167	4790	0.0504961	114786	XKR4	XK, Kell blood group complex subunit-related family, member 4
GO	membrane	167	4790	0.0504961	115584	SLC5A11	solute carrier family 5 (sodium/glucose cotransporter), member 11
GO	membrane	167	4790	0.0504961	116843	C6orf192	chromosome 6 open reading frame 192
GO	membrane	167	4790	0.0504961	117194	MRGPRX2	MAS-related GPR, member X2
GO	membrane	167	4790	0.0504961	120227	CYP2R1	cytochrome P450, family 2, subfamily R, polypeptide 1
GO	membrane	167	4790	0.0504961	124912	SPACA3	sperm acrosome associated 3
GO	membrane	167	4790	0.0504961	128414	NKAIN4	Na+/K+ transporting ATPase interacting 4
GO	membrane	167	4790	0.0504961	130340	AP1S3	adaptor-related protein complex 1, sigma 3 subunit
GO	membrane	167	4790	0.0504961	131566	DCBLD2	discoidin, CUB and LCCL domain containing 2
GO	membrane	167	4790	0.0504961	1368	CPM	carboxypeptidase M
GO	membrane	167	4790	0.0504961	140803	TRPM6	transient receptor potential cation channel, subfamily M, member 6
GO	membrane	167	4790	0.0504961	143503	OR51E1	olfactory receptor, family 51, subfamily E, member 1
GO	membrane	167	4790	0.0504961	152330	CNTN4	contactin 4
GO	membrane	167	4790	0.0504961	1551	CYP3A7	cytochrome P450, family 3, subfamily A, polypeptide 7
GO	membrane	167	4790	0.0504961	1565	CYP2D6	cytochrome P450, family 2, subfamily D, polypeptide 6
GO	membrane	167	4790	0.0504961	1588	CYP19A1	cytochrome P450, family 19, subfamily A, polypeptide 1
GO	membrane	167	4790	0.0504961	1603	DAD1	defender against cell death 1
GO	membrane	167	4790	0.0504961	169693	C9orf71	chromosome 9 open reading frame 71
GO	membrane	167	4790	0.0504961	1821	DRP2	dystrophin related protein 2
GO	membrane	167	4790	0.0504961	19	ABCA1	ATP-binding cassette, sub-family A (ABC1), member 1
GO	membrane	167	4790	0.0504961	197021	LCTL	lactase-like
GO	membrane	167	4790	0.0504961	200150	PLD5	phospholipase D family, member 5
GO	membrane	167	4790	0.0504961	2044	EPHA5	EPH receptor A5
GO	membrane	167	4790	0.0504961	2064	ERBB2	v-erb-b2 erythroblastic leukemia viral oncogene homolog 2, neuro/glioblastoma derived oncogene homolog (avian)
GO	membrane	167	4790	0.0504961	2160	F11	coagulation factor XI
GO	membrane	167	4790	0.0504961	221938	MMD2	monocyte to macrophage differentiation-associated 2
GO	membrane	167	4790	0.0504961	2262	GPC5	glypican 5
GO	membrane	167	4790	0.0504961	23080	AVL9	AVL9 homolog (S. cerevisiase)
GO	membrane	167	4790	0.0504961	23208	SYT11	synaptotagmin XI
GO	membrane	167	4790	0.0504961	2321	FLT1	fms-related tyrosine kinase 1 (vascular endothelial growth factor/vascular permeability factor receptor)
GO	membrane	167	4790	0.0504961	23416	KCNH3	potassium voltage-gated channel, subfamily H (eag-related), member 3
GO	membrane	167	4790	0.0504961	23433	RHOQ	ras homolog gene family, member Q
GO	membrane	167	4790	0.0504961	23507	LRRC8B	leucine rich repeat containing 8 family, member B
GO	membrane	167	4790	0.0504961	23516	SLC39A14	solute carrier family 39 (zinc transporter), member 14
GO	membrane	167	4790	0.0504961	23547	LILRA4	leukocyte immunoglobulin-like receptor, subfamily A (with TM domain), member 4
GO	membrane	167	4790	0.0504961	23563	CHST5	carbohydrate (N-acetylglucosamine 6-O) sulfotransferase 5
GO	membrane	167	4790	0.0504961	2487	FRZB	frizzled-related protein
GO	membrane	167	4790	0.0504961	253512	SLC25A30	solute carrier family 25, member 30
GO	membrane	167	4790	0.0504961	256471	MFSD8	major facilitator superfamily domain containing 8
GO	membrane	167	4790	0.0504961	2565	GABRG1	gamma-aminobutyric acid (GABA) A receptor, gamma 1
GO	membrane	167	4790	0.0504961	25775	C22orf24	chromosome 22 open reading frame 24
GO	membrane	167	4790	0.0504961	26051	PPP1R16B	protein phosphatase 1, regulatory (inhibitor) subunit 16B
GO	membrane	167	4790	0.0504961	26212	OR2B6	olfactory receptor, family 2, subfamily B, member 6
GO	membrane	167	4790	0.0504961	26689	OR4D1	olfactory receptor, family 4, subfamily D, member 1
GO	membrane	167	4790	0.0504961	2674	GFRA1	GDNF family receptor alpha 1
GO	membrane	167	4790	0.0504961	2678	GGT1	gamma-glutamyltransferase 1
GO	membrane	167	4790	0.0504961	26960	NBEA	neurobeachin
GO	membrane	167	4790	0.0504961	27091	CACNG5	calcium channel, voltage-dependent, gamma subunit 5
GO	membrane	167	4790	0.0504961	27445	PCLO	piccolo (presynaptic cytomatrix protein)
GO	membrane	167	4790	0.0504961	2817	GPC1	glypican 1
GO	membrane	167	4790	0.0504961	284252	KCTD1	potassium channel tetramerisation domain containing 1
GO	membrane	167	4790	0.0504961	2843	GPR20	G protein-coupled receptor 20
GO	membrane	167	4790	0.0504961	286234	C9orf79	chromosome 9 open reading frame 79
GO	membrane	167	4790	0.0504961	2890	GRIA1	glutamate receptor, ionotropic, AMPA 1
GO	membrane	167	4790	0.0504961	2893	GRIA4	glutamate receptor, ionotrophic, AMPA 4
GO	membrane	167	4790	0.0504961	2914	GRM4	glutamate receptor, metabotropic 4
GO	membrane	167	4790	0.0504961	2916	GRM6	glutamate receptor, metabotropic 6
GO	membrane	167	4790	0.0504961	2917	GRM7	glutamate receptor, metabotropic 7
GO	membrane	167	4790	0.0504961	29930	PCDHB1	protocadherin beta 1
GO	membrane	167	4790	0.0504961	29988	SLC2A8	solute carrier family 2 (facilitated glucose transporter), member 8
GO	membrane	167	4790	0.0504961	3084	NRG1	neuregulin 1
GO	membrane	167	4790	0.0504961	3568	IL5RA	interleukin 5 receptor, alpha
GO	membrane	167	4790	0.0504961	3590	IL11RA	interleukin 11 receptor, alpha
GO	membrane	167	4790	0.0504961	3708	ITPR1	inositol 1,4,5-triphosphate receptor, type 1
GO	membrane	167	4790	0.0504961	3749	KCNC4	potassium voltage-gated channel, Shaw-related subfamily, member 4
GO	membrane	167	4790	0.0504961	3811	KIR3DL1	killer cell immunoglobulin-like receptor, three domains, long cytoplasmic tail, 1
GO	membrane	167	4790	0.0504961	400728	FAM87B	family with sequence similarity 87, member B
GO	membrane	167	4790	0.0504961	412	STS	steroid sulfatase (microsomal), isozyme S
GO	membrane	167	4790	0.0504961	4159	MC3R	melanocortin 3 receptor
GO	membrane	167	4790	0.0504961	43	ACHE	acetylcholinesterase (Yt blood group)
GO	membrane	167	4790	0.0504961	440738	MAP1LC3C	microtubule-associated protein 1 light chain 3 gamma
GO	membrane	167	4790	0.0504961	4593	MUSK	muscle, skeletal, receptor tyrosine kinase
GO	membrane	167	4790	0.0504961	487	ATP2A1	ATPase, Ca++ transporting, cardiac muscle, fast twitch 1
GO	membrane	167	4790	0.0504961	489	ATP2A3	ATPase, Ca++ transporting, ubiquitous
GO	membrane	167	4790	0.0504961	4914	NTRK1	neurotrophic tyrosine kinase, receptor, type 1
GO	membrane	167	4790	0.0504961	492	ATP2B3	ATPase, Ca++ transporting, plasma membrane 3
GO	membrane	167	4790	0.0504961	4987	OPRL1	opiate receptor-like 1
GO	membrane	167	4790	0.0504961	5101	PCDH9	protocadherin 9
GO	membrane	167	4790	0.0504961	51429	SNX9	sorting nexin 9
GO	membrane	167	4790	0.0504961	5155	PDGFB	platelet-derived growth factor beta polypeptide (simian sarcoma viral (v-sis) oncogene homolog)
GO	membrane	167	4790	0.0504961	5169	ENPP3	ectonucleotide pyrophosphatase/phosphodiesterase 3
GO	membrane	167	4790	0.0504961	5243	ABCB1	ATP-binding cassette, sub-family B (MDR/TAP), member 1
GO	membrane	167	4790	0.0504961	5314	PKHD1	polycystic kidney and hepatic disease 1 (autosomal recessive)
GO	membrane	167	4790	0.0504961	53373	TPCN1	two pore segment channel 1
GO	membrane	167	4790	0.0504961	53905	DUOX1	dual oxidase 1
GO	membrane	167	4790	0.0504961	5428	POLG	polymerase (DNA directed), gamma
GO	membrane	167	4790	0.0504961	54442	KCTD5	potassium channel tetramerisation domain containing 5
GO	membrane	167	4790	0.0504961	54798	DCHS2	dachsous 2 (Drosophila)
GO	membrane	167	4790	0.0504961	552	AVPR1A	arginine vasopressin receptor 1A
GO	membrane	167	4790	0.0504961	55288	RHOT1	ras homolog gene family, member T1
GO	membrane	167	4790	0.0504961	554	AVPR2	arginine vasopressin receptor 2
GO	membrane	167	4790	0.0504961	55501	CHST12	carbohydrate (chondroitin 4) sulfotransferase 12
GO	membrane	167	4790	0.0504961	55650	PIGV	phosphatidylinositol glycan anchor biosynthesis, class V
GO	membrane	167	4790	0.0504961	55654	TMEM127	transmembrane protein 127
GO	membrane	167	4790	0.0504961	55890	GPRC5C	G protein-coupled receptor, family C, group 5, member C
GO	membrane	167	4790	0.0504961	5618	PRLR	prolactin receptor
GO	membrane	167	4790	0.0504961	57101	ANO2	anoctamin 2
GO	membrane	167	4790	0.0504961	57211	GPR126	G protein-coupled receptor 126
GO	membrane	167	4790	0.0504961	57502	NLGN4X	neuroligin 4, X-linked
GO	membrane	167	4790	0.0504961	57657	HCN3	hyperpolarization activated cyclic nucleotide-gated potassium channel 3
GO	membrane	167	4790	0.0504961	57863	CADM3	cell adhesion molecule 3
GO	membrane	167	4790	0.0504961	60676	PAPPA2	pappalysin 2
GO	membrane	167	4790	0.0504961	610	HCN2	hyperpolarization activated cyclic nucleotide-gated potassium channel 2
GO	membrane	167	4790	0.0504961	6238	RRBP1	ribosome binding protein 1 homolog 180kDa (dog)
GO	membrane	167	4790	0.0504961	6392	SDHD	succinate dehydrogenase complex, subunit D, integral membrane protein
GO	membrane	167	4790	0.0504961	6397	SEC14L1	SEC14-like 1 (S. cerevisiae)
GO	membrane	167	4790	0.0504961	641384	TMEM75	transmembrane protein 75
GO	membrane	167	4790	0.0504961	643	CXCR5	chemokine (C-X-C motif) receptor 5
GO	membrane	167	4790	0.0504961	64582	GPR135	G protein-coupled receptor 135
GO	membrane	167	4790	0.0504961	64924	SLC30A5	solute carrier family 30 (zinc transporter), member 5
GO	membrane	167	4790	0.0504961	6546	SLC8A1	solute carrier family 8 (sodium/calcium exchanger), member 1
GO	membrane	167	4790	0.0504961	6564	SLC15A1	solute carrier family 15 (oligopeptide transporter), member 1
GO	membrane	167	4790	0.0504961	6693	SPN	sialophorin
GO	membrane	167	4790	0.0504961	6861	SYT5	synaptotagmin V
GO	membrane	167	4790	0.0504961	6891	TAP2	transporter 2, ATP-binding cassette, sub-family B (MDR/TAP)
GO	membrane	167	4790	0.0504961	6900	CNTN2	contactin 2 (axonal)
GO	membrane	167	4790	0.0504961	6916	TBXAS1	thromboxane A synthase 1 (platelet)
GO	membrane	167	4790	0.0504961	7273	TTN	titin
GO	membrane	167	4790	0.0504961	7430	EZR	ezrin
GO	membrane	167	4790	0.0504961	7442	TRPV1	transient receptor potential cation channel, subfamily V, member 1
GO	membrane	167	4790	0.0504961	7512	XPNPEP2	X-prolyl aminopeptidase (aminopeptidase P) 2, membrane-bound
GO	membrane	167	4790	0.0504961	753	C18orf1	chromosome 18 open reading frame 1
GO	membrane	167	4790	0.0504961	79368	FCRL2	Fc receptor-like 2
GO	membrane	167	4790	0.0504961	79871	RPAP2	RNA polymerase II associated protein 2
GO	membrane	167	4790	0.0504961	80144	FRAS1	Fraser syndrome 1
GO	membrane	167	4790	0.0504961	81034	SLC25A32	solute carrier family 25, member 32
GO	membrane	167	4790	0.0504961	81544	GDPD5	glycerophosphodiester phosphodiesterase domain containing 5
GO	membrane	167	4790	0.0504961	8170	SLC14A2	solute carrier family 14 (urea transporter), member 2
GO	membrane	167	4790	0.0504961	81832	NETO1	neuropilin (NRP) and tolloid (TLL)-like 1
GO	membrane	167	4790	0.0504961	83447	SLC25A31	solute carrier family 25 (mitochondrial carrier; adenine nucleotide translocator), member 31
GO	membrane	167	4790	0.0504961	8407	TAGLN2	transgelin 2
GO	membrane	167	4790	0.0504961	84243	ZDHHC18	zinc finger, DHHC-type containing 18
GO	membrane	167	4790	0.0504961	84818	IL17RC	interleukin 17 receptor C
GO	membrane	167	4790	0.0504961	84826	SFT2D3	SFT2 domain containing 3
GO	membrane	167	4790	0.0504961	8509	NDST2	N-deacetylase/N-sulfotransferase (heparan glucosaminyl) 2
GO	membrane	167	4790	0.0504961	8600	TNFSF11	tumor necrosis factor (ligand) superfamily, member 11
GO	membrane	167	4790	0.0504961	8613	PPAP2B	phosphatidic acid phosphatase type 2B
GO	membrane	167	4790	0.0504961	8671	SLC4A4	solute carrier family 4, sodium bicarbonate cotransporter, member 4
GO	membrane	167	4790	0.0504961	89883	OR6W1P	olfactory receptor, family 6, subfamily W, member 1 pseudogene
[truncated: 13,804 more rows]
