# Supplementary material for: Tumor grafts derived from patients with head and neck squamous carcinoma authentically maintain the molecular and histologic characteristics of human cancers
Source: J Transl Med. 2013 Aug 27;11:198. doi: 10.1186/1479-5876-11-198 (PMC3844397; doi:10.1186/1479-5876-11-198)
Supplement: Additional file 8 — Heterotransplant in mice as a group vs. original tumors in humans. Heterotransplant in mice as a group/original tumors in humans. [file 1479-5876-11-198-S8.xlsx]

## Sheet: Top genes, up PDX
				2.Heterotransplant in mice as a group vs. original tumors in humans
				Heterotransplant in mice as a group vs. original tumors in humans	Heterotransplant in mice as a group/original tumors in humans
Probe Set ID	Entrez ID	Gene Symbol	Gene Title	t test	fold change
217683_at	3046	HBE1	Hemoglobin, epsilon 1	4.35649e-15	1027.17
224344_at	1337	COX6A1	cytochrome c oxidase subunit VIa polypeptide 1	1.36449e-13	976.319
217572_at	---	---	---	1.25891e-15	913.046
216405_at	3956	---	---	3.78969e-13	498.953
231655_x_at	---	---	---	5.3836e-12	341.691
217676_at	---	---	---	3.78107e-11	247.945
241530_at	---	---	---	1.02002e-10	195.141
231628_s_at	---	---	---	1.96304e-12	149.323
1555230_a_at	30819	KCNIP2	Kv channel interacting protein 2	2.68888e-09	124.087
241575_at	---	---	---	3.78627e-09	119.901
231594_at	---	---	---	1.83789e-08	85.1342
206730_at	2892 /// 60509	GRIA3	glutamate receptor, ionotrophic, AMPA 3	7.28197e-07	80.8457
216890_at	---	---	---	3.95749e-11	65.7845
1570107_at	---	---	---	3.04794e-09	56.4829
1556824_at	---	---	---	5.58326e-09	56.2725
217114_at	652147	LOC652147	u5 small nuclear ribonucleoprotein 200 kDa helicase-like	7.44341e-08	51.2157
209905_at	3205	HOXA10 /// HOXA9	homeobox A10 /// homeobox A9	3.35122e-06	49.5033
216892_at	3500	IGHG1	Immunoglobulin heavy constant gamma 1 (G1m marker)	7.17534e-06	46.9726
208583_x_at	8331	HIST1H2AJ	histone cluster 1, H2aj	1.47268e-06	32.8789
215906_at	---	---	---	2.07663e-07	32.1095
231749_at	26517	TIMM13	translocase of inner mitochondrial membrane 13 homolog (yeast)	6.77638e-07	30.658
1567179_at	---	---	---	1.19335e-08	29.6193
205312_at	6688	SPI1	spleen focus forming virus (SFFV) proviral integration oncogene spi1	2.19482e-08	27.434
238062_at	338328	GPIHBP1	glycosylphosphatidylinositol anchored high density lipoprotein binding protein 1	8.60332e-08	25.3681
208062_s_at	9542	NRG2	neuregulin 2	2.30933e-05	25.035
232192_at	153811	LOC153811	hypothetical protein LOC153811	2.74774e-10	24.8695
220448_at	56660	KCNK12	potassium channel, subfamily K, member 12	0.000345378	23.0585
211405_x_at	3451	IFNA17	interferon, alpha 17	3.06204e-06	23.0145
1570383_at	649	BMP1	Bone morphogenetic protein 1	2.82324e-08	22.838
216018_at	6048	RNF5	ring finger protein 5	2.84524e-08	22.8131
222363_at	---	---	---	4.60113e-07	22.5955
1564620_at	---	---	---	1.87718e-05	22.04
239998_at	282966	C10orf53	chromosome 10 open reading frame 53	1.88529e-08	21.6329
211541_s_at	1859	DYRK1A	dual-specificity tyrosine-(Y)-phosphorylation regulated kinase 1A	1.30159e-07	21.1828
229753_at	---	POU2F1	POU class 2 homeobox 1	1.29896e-06	21.0721
230586_s_at	---	ZNF703	Zinc finger protein 703	1.18841e-07	20.6363
217372_at	---	---	---	2.46885e-06	20.2001
1552750_at	117286	CIB3	calcium and integrin binding family member 3	6.07438e-08	19.992
239756_at	8379	---	---	1.63071e-06	19.6981
207237_at	3738	KCNA3	potassium voltage-gated channel, shaker-related subfamily, member 3	5.1158e-07	19.5292
1556778_at	---	---	---	4.56085e-08	19.4093
231442_at	124626	ZPBP2	zona pellucida binding protein 2	2.30681e-08	19.1107
1557861_at	---	---	---	1.03675e-07	19.0835
1558320_at	---	---	---	3.58547e-07	18.9616
1568921_at	10395	---	---	2.16589e-05	18.5682
219670_at	79656	BEND5	BEN domain containing 5	9.48436e-06	18.5301
1567173_at	---	---	---	1.22865e-07	18.4894
243505_at	---	MAP3K3	Mitogen-activated protein kinase kinase kinase 3	2.14276e-06	18.4691
208198_x_at	3806	KIR2DS1	killer cell immunoglobulin-like receptor, two domains, short cytoplasmic tail, 1	2.23494e-07	18.346
231245_s_at	---	---	---	6.95053e-07	18.2755
210482_x_at	5607	MAP2K5	mitogen-activated protein kinase kinase 5	1.39946e-06	18.2747
235565_at	155054	ZNF425	Zinc finger protein 425	5.18302e-07	18.257
1557842_at	---	---	---	1.29502e-07	17.9589
230877_at	3495	IGHD	immunoglobulin heavy constant delta	1.05292e-06	17.8923
208128_x_at	3834	KIF25	kinesin family member 25	1.69402e-05	17.8532
235359_at	375387	LRRC33	leucine rich repeat containing 33	2.12588e-06	17.8519
1568448_at	6197	---	---	7.57409e-06	17.7534
214542_x_at	8329	HIST1H2AI	histone cluster 1, H2ai	6.56671e-06	17.731
224371_at	92949	ADAMTSL1	ADAMTS-like 1	1.3715e-05	17.648
1564838_a_at	151760 /// 648256	LOC151760	hypothetical LOC151760	2.08991e-06	17.445
1555766_a_at	54331	GNG2	guanine nucleotide binding protein (G protein), gamma 2	2.28659e-06	17.3611
1570025_at	10579	TACC2	transforming, acidic coiled-coil containing protein 2	3.32321e-06	17.3586
1562133_x_at	7643	ZNF90	zinc finger protein 90	3.64428e-09	17.3265
217093_at	6035	RNASE1	ribonuclease, RNase A family, 1 (pancreatic)	9.98808e-09	17.168
237644_at	57706	---	---	4.11943e-06	17.1461
207561_s_at	9311	ACCN3	amiloride-sensitive cation channel 3	4.35419e-08	17.0987
231562_at	344	APOC2	Apolipoprotein C-II	1.7386e-05	16.9128
1563589_at	340184	LOC340184	hypothetical protein LOC340184	6.3482e-06	16.8771
1564377_at	22941	SHANK2	SH3 and multiple ankyrin repeat domains 2	1.74373e-06	16.4766
243183_at	4045	---	---	1.41693e-05	16.4684
241423_at	285711	LOC728723	hypothetical LOC728723	9.44512e-10	16.3664
211438_at	7201	TRHR	thyrotropin-releasing hormone receptor	8.16049e-06	16.353
1559737_at	---	---	---	2.01762e-08	16.2611
220833_at	---	---	---	1.4276e-12	16.2478
1567182_at	---	---	---	7.17803e-07	16.135
208550_x_at	26251	KCNG2	potassium voltage-gated channel, subfamily G, member 2	6.76916e-05	16.1269
203948_s_at	4353	MPO	myeloperoxidase	8.04926e-05	16.0951
208364_at	3631	INPP4A	inositol polyphosphate-4-phosphatase, type I, 107kDa	1.22654e-06	15.9897
1555985_at	124773	C17orf64	chromosome 17 open reading frame 64	1.16626e-06	15.866
1569290_s_at	2892	GRIA3	glutamate receptor, ionotrophic, AMPA 3	0.00032516	15.6413
220574_at	80031	SEMA6D	sema domain, transmembrane domain (TM), and cytoplasmic domain, (semaphorin) 6D	1.56153e-07	15.5527
221309_at	84991	RBM17	RNA binding motif protein 17	9.50168e-08	15.552
206780_at	2572	GAD2	glutamate decarboxylase 2 (pancreatic islets and brain, 65kDa)	1.12855e-05	15.4903
1554996_at	90827	LOC643955 /// ZNF479	zinc finger protein 479 pseudogene /// zinc finger protein 479	4.68724e-08	15.1575
217038_at	---	---	---	2.35916e-05	15.1199
214887_at	90634	N4BP2L1	NEDD4 binding protein 2-like 1	4.47857e-05	15.0351
230112_at	57574	2012-03-04	membrane-associated ring finger (C3HC4) 4	1.46249e-08	14.9937
228755_at	64599	GIGYF1	GRB10 interacting GYF protein 1	5.18795e-08	14.9797
1553267_a_at	246175	CNOT6L	CCR4-NOT transcription complex, subunit 6-like	1.24602e-06	14.8896
1561355_at	692247	LOC692247	hypothetical locus LOC692247	5.95298e-05	14.8284
1564040_a_at	283999	LOC283999	transmembrane protein ENSP00000364084	3.78522e-06	14.6688
204846_at	1356	CP	ceruloplasmin (ferroxidase)	1.04927e-05	14.5373
1569949_at	2869	GRK5	G protein-coupled receptor kinase 5	1.1409e-07	14.3988
1562487_at	---	---	---	2.54072e-07	14.3459
216140_at	---	---	---	5.87647e-06	14.3441
1555713_at	25953	PNKD	paroxysmal nonkinesigenic dyskinesia	9.56647e-07	14.2404
215998_at	221935	---	---	2.03778e-09	14.2206
230896_at	389206	BEND4	BEN domain containing 4	0.000551709	14.2188
1570049_at	---	LOC100130581	hypothetical LOC100130581	7.44404e-06	14.1793
240215_at	5906	---	---	9.28651e-06	14.1211
241861_at	50511	SYCP3	Synaptonemal complex protein 3	0.000301627	14.0799
220455_at	23539	SLC16A8	solute carrier family 16, member 8 (monocarboxylic acid transporter 3)	1.84205e-09	14.0715
208061_at	---	---	---	1.13544e-06	14.0672
233921_s_at	8379	---	---	1.8687e-07	13.951
217673_x_at	2778	GNAS	GNAS complex locus	9.67043e-09	13.8495
207967_at	11311	VPS45	vacuolar protein sorting 45 homolog (S. cerevisiae)	1.26281e-06	13.8472
240994_at	9577	---	---	2.89452e-06	13.8469
216649_at	6239	RREB1	ras responsive element binding protein 1	2.38471e-07	13.7704
237477_at	132954	PDCL2	phosducin-like 2	6.91254e-05	13.6988
232866_at	65982	ZSCAN18	zinc finger and SCAN domain containing 18	7.3052e-07	13.6516
215703_at	1080	CFTR	cystic fibrosis transmembrane conductance regulator (ATP-binding cassette sub-family C, member 7)	8.84129e-06	13.5738
208032_s_at	2892	GRIA3	glutamate receptor, ionotrophic, AMPA 3	0.000287034	13.5129
240838_s_at	145837	LOC145837	hypothetical LOC145837	4.26591e-07	13.4924
243398_at	9379	---	---	1.05485e-05	13.4507
1561014_at	22854	---	---	9.17643e-07	13.3709
211108_s_at	3718	JAK3	Janus kinase 3	3.01434e-05	13.3473
206296_x_at	11184	MAP4K1	mitogen-activated protein kinase kinase kinase kinase 1	8.76348e-05	13.3246
1556627_at	1821	DRP2	dystrophin related protein 2	1.91931e-05	13.3024
241271_at	5586	---	---	4.74426e-07	13.2696
1554405_a_at	118421	NCRNA00161	non-protein coding RNA 161	2.78675e-09	13.1898
1559354_a_at	149076	---	---	1.34939e-05	13.1732
216500_at	---	---	---	2.38222e-06	13.1529
1566339_at	319103	SNORD8	small nucleolar RNA, C/D box 8	1.15902e-05	13.0721
214522_x_at	8351	HIST1H2AD /// HIST1H3D	histone cluster 1, H2ad /// histone cluster 1, H3d	0.000471388	13.064
216686_at	645784	ANKRD36BP2	ankyrin repeat domain 36B pseudogene 2	2.9068e-08	13.0472
243377_at	---	---	---	6.59133e-06	12.9896
234648_s_at	55998	NXF5	nuclear RNA export factor 5	2.59276e-06	12.9317
209848_s_at	6490	SILV	silver homolog (mouse)	5.63944e-07	12.9044
1552579_a_at	8747	ADAM21	ADAM metallopeptidase domain 21	5.50262e-05	12.9019
217279_x_at	4323	MMP14	matrix metallopeptidase 14 (membrane-inserted)	1.30151e-09	12.8893
205551_at	9899	SV2B	synaptic vesicle glycoprotein 2B	0.000575095	12.8695
1561249_a_at	440290	---	---	9.60741e-05	12.8652
206754_s_at	1556	CYP2B6 /// CYP2B7P1	cytochrome P450, family 2, subfamily B, polypeptide 6 /// cytochrome P450, family 2, subfamily B, polypeptide 7 pseudogene 1	2.80261e-07	12.8318
224498_x_at	8313	AXIN2	axin 2	3.81775e-06	12.7523
242941_x_at	6899	TBX1	T-box 1	1.3825e-05	12.739
1554733_at	439935	LOC728175	hypothetical LOC728175	1.90201e-06	12.7328
244576_at	---	---	---	6.66002e-07	12.7151
1555602_a_at	1995	ELAVL3	ELAV (embryonic lethal, abnormal vision, Drosophila)-like 3 (Hu antigen C)	7.4151e-05	12.6642
227434_at	64409	WBSCR17	Williams-Beuren syndrome chromosome region 17	5.29299e-07	12.6393
224355_s_at	83661	MS4A8B	membrane-spanning 4-domains, subfamily A, member 8B	1.06166e-05	12.6264
231486_x_at	374354	---	---	0.000658971	12.602
238400_at	284131	FLJ35220	Hypothetical protein FLJ35220	1.34122e-07	12.5964
1557052_at	---	---	---	1.30991e-05	12.5898
202157_s_at	10659	CELF2	CUGBP, Elav-like family member 2	4.82497e-05	12.5673
239774_at	---	---	---	1.33289e-06	12.5561
210497_x_at	653088 /// 6757	SSX2 /// SSX2B	synovial sarcoma, X breakpoint 2 /// synovial sarcoma, X breakpoint 2B	1.1762e-06	12.5527
216781_at	85452	KIAA1751	KIAA1751	2.10141e-05	12.5331
33579_i_at	8484	GALR3	galanin receptor 3	5.22939e-05	12.4866
217611_at	157697	ERICH1	Glutamate-rich 1	2.24989e-05	12.4821
1560198_at	283601	C14orf70	chromosome 14 open reading frame 70	7.36413e-06	12.4198
1560238_at	---	LOC100127980	hypothetical protein LOC100127980	6.4865e-05	12.3513
217451_at	9377	---	---	0.000283658	12.346
231694_at	335	---	---	2.1178e-06	12.3458
231072_at	90007	MIDN	midnolin	1.0603e-05	12.3369
1561834_a_at	2317	---	---	2.21045e-06	12.3339
215562_at	22996	TTC39A	tetratricopeptide repeat domain 39A	6.32672e-05	12.3305
1566219_at	338651	LOC338651	hypothetical LOC338651	0.000146299	12.3059
219170_at	79187	FSD1	fibronectin type III and SPRY domain containing 1	8.08341e-07	12.2727
206849_at	2566	GABRG2	gamma-aminobutyric acid (GABA) A receptor, gamma 2	4.74055e-07	12.2141
216445_at	7799	---	---	3.04481e-08	12.1871
207240_s_at	3973	LHCGR	luteinizing hormone/choriogonadotropin receptor	1.19212e-05	12.1683
243230_at	---	---	---	5.46206e-05	12.1406
1566821_at	---	LOC100505862	hypothetical LOC100505862	6.37673e-08	12.1367
1556170_at	55534	---	---	0.000891082	12.1047
208577_at	8352	HIST1H3C	histone cluster 1, H3c	5.47728e-05	12.0807
211586_s_at	491	ATP2B2	ATPase, Ca++ transporting, plasma membrane 2	3.93945e-05	11.9518
217307_at	---	ACO2	aconitase 2, mitochondrial	7.45147e-06	11.9247
228233_at	158326	FREM1	FRAS1 related extracellular matrix 1	4.69933e-06	11.9183
216850_at	6638	SNRPN	small nuclear ribonucleoprotein polypeptide N	0.000282805	11.8986
221373_x_at	5623	PSPN	persephin	1.95475e-07	11.8761
221032_s_at	80975	TMPRSS5	transmembrane protease, serine 5	8.5713e-08	11.8453
244060_at	119	---	---	1.94342e-05	11.781
207580_at	4115	MAGEB4	melanoma antigen family B, 4	0.000199241	11.7799
241670_x_at	---	LOC729177	hypothetical LOC729177	8.21496e-06	11.7774
231134_at	140856	C20orf79	chromosome 20 open reading frame 79	1.12141e-05	11.7771
1561509_at	222389	---	---	1.14465e-05	11.7657
237562_at	23506	---	---	1.79452e-06	11.7637
221145_at	---	---	---	8.87994e-06	11.7531
1557816_a_at	---	---	---	1.72808e-06	11.7453
212113_at	552889	ATXN7L3B	ataxin 7-like 3B	3.73331e-06	11.7369
1554836_at	57602	USP36	ubiquitin specific peptidase 36	8.2223e-05	11.7287
242499_at	7307	U2AF1	U2 small nuclear RNA auxiliary factor 1	2.59619e-05	11.7186
210618_at	5909	RAP1GAP	RAP1 GTPase activating protein	2.18785e-05	11.6475
242758_x_at	55818	KDM3A	lysine (K)-specific demethylase 3A	9.51797e-07	11.6229
205262_at	3757	KCNH2	potassium voltage-gated channel, subfamily H (eag-related), member 2	7.57394e-06	11.6218
223508_at	4851	NOTCH1	notch 1	3.4954e-06	11.484
1553281_at	257068	PLCXD2	phosphatidylinositol-specific phospholipase C, X domain containing 2	1.99858e-05	11.4617
1563943_at	133522	PPARGC1B	peroxisome proliferator-activated receptor gamma, coactivator 1 beta	3.89695e-06	11.4329
202966_at	827	CAPN6	calpain 6	6.58255e-06	11.4282
205243_at	64849	SLC13A3	solute carrier family 13 (sodium-dependent dicarboxylate transporter), member 3	4.99154e-05	11.4175
1565424_at	83647	C8orf8	chromosome 8 open reading frame 8	2.03629e-05	11.3714
215681_at	85368	KIAA1654	KIAA1654 protein	1.90289e-07	11.3502
237804_at	8701	DNAH11	Dynein, axonemal, heavy chain 11	8.35434e-06	11.2791
237390_at	148	---	---	1.63516e-06	11.2512
211577_s_at	3479	IGF1	insulin-like growth factor 1 (somatomedin C)	8.4397e-06	11.2441
1553153_at	245972	ATP6V0D2	ATPase, H+ transporting, lysosomal 38kDa, V0 subunit d2	2.95918e-07	11.2224
1559728_at	9923	ZBTB40	zinc finger and BTB domain containing 40	1.12783e-06	11.2224
238103_at	---	---	---	9.6778e-06	11.2215
230238_at	134548	ANKRD43	ankyrin repeat domain 43	1.40647e-05	11.2144
239029_at	23023	TMCC1	transmembrane and coiled-coil domain family 1	7.48543e-08	11.1925
234847_at	150992	LOC150992	hypothetical LOC150992	6.22201e-05	11.1723
1559542_a_at	---	---	---	4.82015e-06	11.171
232265_at	57485	ATXN7L1	ataxin 7-like 1	8.70263e-10	11.1637
216039_at	5379	GABRA2	gamma-aminobutyric acid (GABA) A receptor, alpha 2	1.17274e-06	11.1584
1562028_at	896	CCND3	Cyclin D3	7.3064e-06	11.1498
211828_s_at	23043	TNIK	TRAF2 and NCK interacting kinase	7.04464e-06	11.1462
1558821_s_at	---	---	---	1.32805e-05	11.1445
232887_at	644139	PIRT	phosphoinositide-interacting regulator of transient receptor potential channels	0.00019474	11.1334
1560879_a_at	83849	SYT15	synaptotagmin XV	5.83765e-06	11.1295
200865_at	---	EIF3F	eukaryotic translation initiation factor 3, subunit F	6.41237e-05	11.032
1565775_at	63895	FAM38B	Family with sequence similarity 38, member B	2.34901e-06	11.0296
242344_at	---	GABRB2	gamma-aminobutyric acid (GABA) A receptor, beta 2	7.86904e-05	11.0111
1564778_at	---	---	---	5.16326e-07	11.0103
216426_at	644540 /// 649647	---	---	7.16046e-08	10.9825
236767_at	389123	IQCF2	IQ motif containing F2	5.18077e-05	10.9433
241296_at	---	---	---	7.39924e-06	10.9429
1569602_at	25959	KANK2	KN motif and ankyrin repeat domains 2	6.13392e-07	10.9348
234790_at	55277	---	---	5.55388e-05	10.9216
240398_at	3707	---	---	5.41088e-07	10.9194
228165_at	196500	C12orf53	chromosome 12 open reading frame 53	1.09294e-05	10.903
223654_s_at	56853	CELF4	CUGBP, Elav-like family member 4	4.00913e-07	10.8998
1554526_at	118427	OLFM3	olfactomedin 3	4.72169e-05	10.8867
206964_at	51471	NAT8B	N-acetyltransferase 8B (GCN5-related, putative, gene/pseudogene)	7.71313e-05	10.8838
1553310_at	---	PLB1	phospholipase B1	0.000294082	10.8467
229358_at	3549	IHH	Indian hedgehog	3.20631e-05	10.8414
209807_s_at	4784	NFIX	nuclear factor I/X (CCAAT-binding transcription factor)	3.6534e-08	10.8255
1562766_at	---	---	---	9.60536e-06	10.8206
211492_s_at	148	ADRA1A	adrenergic, alpha-1A-, receptor	4.28665e-06	10.8
244245_at	122416	ANKRD9	Ankyrin repeat domain 9	3.53372e-05	10.7995
224201_s_at	51684	SUFU	suppressor of fused homolog (Drosophila)	7.40151e-07	10.7855
1566490_at	---	---	---	5.62491e-05	10.7605
1557825_at	---	---	---	6.47611e-06	10.7045
220179_at	64180	DPEP3	dipeptidase 3	2.01706e-06	10.7035
1563431_x_at	---	CALM3	Calmodulin 3 (phosphorylase kinase, delta)	7.28147e-07	10.7024
1560390_s_at	---	LOC284440	hypothetical LOC284440	1.23183e-05	10.7001
210012_s_at	2130	EWSR1	Ewing sarcoma breakpoint region 1	1.38806e-05	10.6882
1563856_at	3637	---	---	3.79121e-06	10.6853
243257_at	22807	---	---	1.01163e-05	10.6849
208133_at	5981	RFC1	replication factor C (activator 1) 1, 145kDa	0.00011847	10.6833
1561660_at	401612	MCART6	mitochondrial carrier triple repeat 6	5.31882e-07	10.6734
209327_s_at	51491	NOP16	NOP16 nucleolar protein homolog (yeast)	5.15412e-07	10.6692
228333_at	---	ZEB2	zinc finger E-box binding homeobox 2	5.82938e-06	10.6401
1566176_at	171425	---	---	8.82422e-06	10.6383
1552528_at	84537	C21orf67	chromosome 21 open reading frame 67	2.14945e-05	10.6279
1553257_at	89792	GAL3ST3	galactose-3-O-sulfotransferase 3	7.62571e-06	10.6228
237656_at	80014	WWC2	WW and C2 domain containing 2	4.84751e-05	10.6173
212874_at	10452	APOE	Apolipoprotein E	0.000225136	10.5982
211260_at	655	BMP7	bone morphogenetic protein 7	2.77912e-05	10.5896
242591_at	25981	DNAH1	Dynein, axonemal, heavy chain 1	1.72482e-05	10.5865
231222_at	55690	---	---	1.71307e-06	10.5653
223872_at	29924	LOC100132178	similar to hCG2008275	1.0312e-06	10.5295
1552669_at	79660	PPP1R3B	protein phosphatase 1, regulatory (inhibitor) subunit 3B	2.33152e-06	10.5241
1553070_a_at	91977	MYOZ3	myozenin 3	3.59154e-06	10.5121
243151_at	338699	ANKRD42	Ankyrin repeat domain 42	2.11281e-05	10.4991
244068_at	84959	---	---	4.11322e-06	10.4775
1560911_at	---	LOC100133461	hypothetical LOC100133461	1.32202e-05	10.467
1563425_at	171425	---	---	9.32907e-05	10.4639
1555341_at	8633	UNC5C	unc-5 homolog C (C. elegans)	5.67314e-05	10.4607
233602_at	---	---	---	3.43462e-08	10.4586
1567055_at	26188	OR1C1	olfactory receptor, family 1, subfamily C, member 1	3.77369e-05	10.4584
244827_at	---	---	---	1.91986e-06	10.4214
220540_at	60598	KCNK15	potassium channel, subfamily K, member 15	0.000147763	10.3829
1568643_a_at	---	---	---	4.80077e-06	10.3777
244058_at	196740	C10orf72	chromosome 10 open reading frame 72	0.000120973	10.372
1565282_at	---	---	---	0.000267102	10.3634
239048_at	23095	---	---	1.90148e-05	10.3626
234467_at	84896	---	---	1.7334e-05	10.3389
1567174_at	---	---	---	3.36403e-05	10.3387
208470_s_at	3240 /// 3250	HP /// HPR	haptoglobin /// haptoglobin-related protein	5.71174e-06	10.3375
243936_x_at	---	---	---	1.58555e-06	10.3293
243237_at	200373	PCDP1	Primary ciliary dyskinesia protein 1	4.9563e-06	10.3265
1559284_at	---	---	---	4.79651e-07	10.3253
232959_at	---	---	---	5.7337e-06	10.3008
230038_at	127002	ATXN7L2	ataxin 7-like 2	6.82292e-05	10.2921
206755_at	1550 /// 1555	CYP2B6	cytochrome P450, family 2, subfamily B, polypeptide 6	3.92848e-06	10.2896
1555799_at	83416	FCRL5	Fc receptor-like 5	6.05599e-05	10.2844
1559443_s_at	283888	LOC283888	hypothetical LOC283888	2.00462e-05	10.2766
242840_at	1600	---	---	9.34136e-07	10.2739
236734_at	114798	SLITRK1	SLIT and NTRK-like family, member 1	0.000201484	10.2698
1563065_at	643912	---	---	1.57358e-06	10.2606
233032_x_at	57593	---	---	0.000101635	10.2307
216585_at	---	---	---	0.000685428	10.1963
1566749_at	---	---	---	0.000216709	10.1651
213904_at	---	---	---	2.6571e-05	10.1617
1554509_a_at	80013	FAM188A	family with sequence similarity 188, member A	1.41608e-06	10.1501
216674_at	54626	HES2	hairy and enhancer of split 2 (Drosophila)	5.62063e-05	10.1388
208346_at	10895	PPBPL2	pro-platelet basic protein-like 2	5.24239e-06	10.1306
221623_at	63827	BCAN	brevican	1.10447e-05	10.1208
214641_at	1285	COL4A3	collagen, type IV, alpha 3 (Goodpasture antigen)	1.52481e-06	10.1186
1561733_at	3632	---	---	2.1698e-08	10.1079
222240_s_at	51477	ISYNA1	inositol-3-phosphate synthase 1	1.42035e-05	10.105
1566934_at	7302	TYRO3P	TYRO3P protein tyrosine kinase pseudogene	2.516e-07	10.1025
1564600_a_at	339834	CCDC36	coiled-coil domain containing 36	2.36023e-07	10.0515
209083_at	11151	CORO1A	coronin, actin binding protein, 1A	6.53899e-05	10.0266
206367_at	5972	REN	renin	1.11347e-05	10.0089
233682_at	---	---	---	5.77879e-05	10.0079

## Sheet: Enriched GO Terms
Category	Term	Count in Selected Genes	Count in Total Population	P-value
GO	delayed rectifier potassium channel activity	3	13	0.00034095
GO	branching morphogenesis of a tube	4	34	0.000500106
GO	regulation of heart contraction	4	35	0.000559831
GO	morphogenesis of a branching structure	4	35	0.000559831
GO	substrate-specific transporter activity	18	698	0.000696542
GO	ion transmembrane transporter activity	15	542	0.000965478
GO	alkali metal ion binding	8	185	0.00100898
GO	substrate-specific transmembrane transporter activity	15	545	0.00102024
GO	tube morphogenesis	4	42	0.00112736
GO	anatomical structure development	21	921	0.00122357
GO	ion transport	17	677	0.00130468
GO	system development	12	402	0.00164825
GO	potassium ion binding	6	116	0.00175118
GO	transmembrane transporter activity	16	636	0.00176938
GO	cell communication	48	2900	0.0018819
GO	gated channel activity	9	253	0.00194173
GO	cation transmembrane transporter activity	12	411	0.00198135
GO	circulation	4	51	0.00233141
GO	potassium channel activity	6	124	0.00245261
GO	ion channel activity	10	330	0.00355682
GO	developmental process	38	2234	0.00382946
GO	ciliary or flagellar motility	2	9	0.00408013
GO	monovalent inorganic cation transport	9	284	0.00418401
GO	substrate specific channel activity	10	339	0.0042948
GO	channel activity	10	351	0.00546135
GO	passive transmembrane transporter activity	10	351	0.00546135
GO	metal ion transmembrane transporter activity	8	246	0.00583838
GO	metal ion transport	10	356	0.00601504
GO	potassium ion transport	6	149	0.00602605
GO	transporter activity	20	990	0.00622827
GO	signal transduction	42	2621	0.00673077
GO	axonemal dynein complex	2	12	0.00732031
GO	cation transport	11	434	0.00852602
GO	axoneme part	2	13	0.00858929
GO	microtubule motor activity	4	76	0.0096884
GO	regulation of multicellular organismal process	10	383	0.00980132
GO	glial cell differentiation	2	14	0.00994909
GO	nuclear body	3	41	0.0101496
GO	negative regulation of developmental process	8	272	0.0103899
GO	ATP-binding and phosphorylation-dependent chloride channel activity	1	1	0.0109443
GO	channel-conductance-controlling ATPase activity	1	1	0.0109443
GO	MAP kinase kinase kinase kinase activity	1	1	0.0109443
GO	regulation of hemocyte differentiation	1	1	0.0109443
GO	citrate (pro-3S)-lyase activity	1	1	0.0109443
GO	lactate transporter activity	1	1	0.0109443
GO	lactate transport	1	1	0.0109443
GO	Golgi to secretory vesicle transport	1	1	0.0109443
GO	clustering of voltage-gated potassium channels	1	1	0.0109443
GO	glycolate metabolic process	1	1	0.0109443
GO	insulin control element activator complex	1	1	0.0109443
GO	lutropin-choriogonadotropic hormone receptor activity	1	1	0.0109443
GO	foregut morphogenesis	1	1	0.0109443
GO	sprouting angiogenesis	1	1	0.0109443
GO	cerebellar granule cell differentiation	1	1	0.0109443
GO	otolith mineralization	1	1	0.0109443
GO	achiasmate meiosis I	1	1	0.0109443
GO	female meiosis sister chromatid cohesion	1	1	0.0109443
GO	meiotic sister chromatid cohesion	1	1	0.0109443
GO	spermatogenesis, exchange of chromosomal proteins	1	1	0.0109443
GO	inositol biosynthetic process	1	1	0.0109443
GO	inositol-3-phosphate synthase activity	1	1	0.0109443
GO	intramolecular lyase activity	1	1	0.0109443
GO	ribulokinase activity	1	1	0.0109443
GO	renin activity	1	1	0.0109443
GO	renin-angiotensin regulation of body fluid levels	1	1	0.0109443
GO	high affinity sodium:dicarboxylate symporter activity	1	1	0.0109443
GO	procollagen C-endopeptidase activity	1	1	0.0109443
GO	pharyngeal system development	1	1	0.0109443
GO	thyrotropin-releasing hormone receptor activity	1	1	0.0109443
GO	intramembranous ossification	1	1	0.0109443
GO	mitotic telophase	1	1	0.0109443
GO	telophase	1	1	0.0109443
GO	netrin receptor activity	1	1	0.0109443
GO	peroxisome targeting sequence binding	1	1	0.0109443
GO	sterol binding	2	15	0.0113976
GO	ossification	3	43	0.0115645
GO	voltage-gated channel activity	6	173	0.0120929
GO	voltage-gated ion channel activity	6	173	0.0120929
GO	signal sequence binding	2	16	0.0129328
GO	multicellular organismal process	27	1577	0.0135709
GO	potassium channel complex	4	84	0.0136232
GO	voltage-gated potassium channel complex	4	84	0.0136232
GO	cilium	2	17	0.0145525
GO	cation channel activity	7	234	0.0147859
GO	nervous system development	8	295	0.0162515
GO	regulation of cell differentiation	6	185	0.0163505
GO	extracellular region part	14	682	0.0182702
GO	inorganic cation transmembrane transporter activity	4	93	0.0191179
GO	microtubule-based movement	4	94	0.0198014
GO	determination of left/right symmetry	2	20	0.0198991
GO	multicellular organismal development	15	765	0.021447
GO	AF-2 domain binding	1	2	0.0217693
GO	ferroxidase activity	1	2	0.0217693
GO	oxidoreductase activity, oxidizing metal ions, oxygen as acceptor	1	2	0.0217693
GO	citrate lyase complex	1	2	0.0217693
GO	GKAP/Homer scaffold activity	1	2	0.0217693
GO	glutamate decarboxylase activity	1	2	0.0217693
GO	glutamate decarboxylation to succinate	1	2	0.0217693
GO	succinate metabolic process	1	2	0.0217693
GO	A-type (transient outward) potassium channel activity	1	2	0.0217693
GO	multicellular organism growth	1	2	0.0217693
GO	prothoracicotrophic hormone activity	1	2	0.0217693
GO	intein-mediated protein splicing	1	2	0.0217693
GO	protein splicing	1	2	0.0217693
GO	phosphatidylinositol-3,4-bisphosphate 4-phosphatase activity	1	2	0.0217693
GO	phosphoinositide 4-phosphatase activity	1	2	0.0217693
GO	cell differentiation in hindbrain	1	2	0.0217693
GO	cerebellar Purkinje cell differentiation	1	2	0.0217693
GO	male meiosis I	1	2	0.0217693
GO	polyol biosynthetic process	1	2	0.0217693
GO	protein targeting to Golgi	1	2	0.0217693
GO	retrograde transport, vesicle recycling within Golgi	1	2	0.0217693
GO	BRE binding	1	2	0.0217693
GO	gene silencing by RNA	1	2	0.0217693
GO	posttranscriptional gene silencing by RNA	1	2	0.0217693
GO	posttranscriptional gene silencing	1	2	0.0217693
GO	RNA interference	1	2	0.0217693
GO	translation repressor activity, nucleic acid binding	1	2	0.0217693
GO	angiotensin maturation	1	2	0.0217693
GO	drinking behavior	1	2	0.0217693
GO	soft palate development	1	2	0.0217693
GO	proteoglycan sulfotransferase activity	1	2	0.0217693
GO	protein targeting to mitochondrion	2	21	0.0218372
GO	Golgi-associated vesicle	2	21	0.0218372
GO	determination of bilateral symmetry	2	21	0.0218372
GO	determination of symmetry	2	21	0.0218372
GO	pattern specification process	5	149	0.0241542
GO	nucleotide binding	30	1888	0.0241634
GO	voltage-gated potassium channel activity	4	100	0.0242179
GO	transport	34	2204	0.0246869
GO	establishment of localization	34	2217	0.0266308
GO	envelope	3	60	0.0280272
GO	organelle envelope	3	60	0.0280272
GO	nucleoside-triphosphatase activity	13	655	0.0285746
GO	cell differentiation	12	588	0.0288809
GO	membrane	65	4790	0.028926
GO	growth factor activity	5	158	0.030087
GO	respiratory gaseous exchange	2	25	0.0303198
GO	heterotrimeric G-protein complex	2	25	0.0303198
GO	microtubule associated complex	4	109	0.0318799
GO	skeletal development	4	109	0.0318799
GO	alpha1-adrenergic receptor activity	1	3	0.0324764
GO	glutamate catabolic process	1	3	0.0324764
GO	Golgi trans cisterna	1	3	0.0324764
GO	alpha-amino-3-hydroxy-5-methyl-4-isoxazole propionate selective glutamate receptor activity	1	3	0.0324764
GO	outward rectifier potassium channel activity	1	3	0.0324764
GO	patched binding	1	3	0.0324764
GO	cell morphogenesis involved in differentiation	1	3	0.0324764
GO	delamination	1	3	0.0324764
GO	epithelial to mesenchymal transition	1	3	0.0324764
GO	detection of mechanical stimulus during sensory perception of sound	1	3	0.0324764
GO	serotonin metabolic process	1	3	0.0324764
GO	ATP-dependent chromatin remodeling	1	3	0.0324764
GO	histone exchange	1	3	0.0324764
GO	meiosis I	1	3	0.0324764
GO	transverse filament	1	3	0.0324764
GO	dipeptidyl-peptidase activity	1	3	0.0324764
GO	membrane dipeptidase activity	1	3	0.0324764
GO	gland morphogenesis	1	3	0.0324764
GO	salivary gland morphogenesis	1	3	0.0324764
GO	embryonic viscerocranium morphogenesis	1	3	0.0324764
GO	Cajal body	1	3	0.0324764
GO	mitotic metaphase	1	3	0.0324764
GO	galanin receptor activity	1	3	0.0324764
GO	poly-N-acetyllactosamine metabolic process	1	3	0.0324764
GO	cytochrome-c oxidase activity	2	26	0.0326138
GO	heme-copper terminal oxidase activity	2	26	0.0326138
GO	oxidoreductase activity, acting on heme group of donors, oxygen as acceptor	2	26	0.0326138
GO	oxidoreductase activity, acting on heme group of donors	2	26	0.0326138
GO	cytoskeleton-dependent intracellular transport	4	111	0.0337544
GO	transcriptional activator activity	4	111	0.0337544
GO	tissue development	5	164	0.0345104
GO	RNA binding	12	609	0.0363037
GO	pyrophosphatase activity	13	680	0.0369338
GO	hydrolase activity, acting on acid anhydrides, in phosphorus-containing anhydrides	13	683	0.0380432
GO	hydrolase activity, acting on acid anhydrides	13	686	0.0391762
GO	GPI anchor binding	4	117	0.0397569
GO	cation channel complex	4	118	0.0408127
GO	sensory perception of mechanical stimulus	4	119	0.0418844
GO	sensory perception of sound	4	119	0.0418844
GO	synapse organization	2	30	0.0424318
GO	oxo-acid-lyase activity	1	4	0.0430668
GO	ER retention sequence binding	1	4	0.0430668
GO	positive regulation of granule cell precursor proliferation	1	4	0.0430668
GO	regulation of granule cell precursor proliferation	1	4	0.0430668
GO	phosphatidylinositol bisphosphate phosphatase activity	1	4	0.0430668
GO	Janus kinase activity	1	4	0.0430668
GO	somatic stem cell division	1	4	0.0430668
GO	synapse organization and biogenesis	1	4	0.0430668
GO	negative regulation of smoothened signaling pathway	1	4	0.0430668
GO	spinal cord dorsal-ventral patterning	1	4	0.0430668
GO	COPI-coated vesicle	1	4	0.0430668
GO	translation repressor activity	1	4	0.0430668
GO	negative regulation of osteoblast differentiation	1	4	0.0430668
GO	metaphase	1	4	0.0430668
GO	galactose 3-O-sulfotransferase activity	1	4	0.0430668
GO	galactosylceramide sulfotransferase activity	1	4	0.0430668
GO	phosphotransferase activity, alcohol group as acceptor	12	630	0.0449929
GO	ligand-gated channel activity	3	73	0.0459975
GO	ligand-gated ion channel activity	3	73	0.0459975
GO	embryonic development	3	73	0.0459975
GO	negative regulation of apoptosis	5	179	0.0472578
GO	inositol or phosphatidylinositol phosphatase activity	2	32	0.0477026
GO	negative regulation of programmed cell death	5	181	0.0491425
GO	dynein complex	2	33	0.050423
GO	growth	3	77	0.0524344
GO	antigen binding	2	34	0.0531978
GO	Notch signaling pathway	2	34	0.0531978
GO	calmodulin binding	4	129	0.0534699
GO	voltage-gated ion-selective channel activity	1	5	0.0535419
GO	activation of MAPKKK activity	1	5	0.0535419
GO	sterol carrier activity	1	5	0.0535419
GO	protein self-association	1	5	0.0535419
GO	anterograde axon cargo transport	1	5	0.0535419
GO	monocarboxylate porter activity	1	5	0.0535419
GO	high-density lipoprotein binding	1	5	0.0535419
GO	lipoprotein lipase activity	1	5	0.0535419
GO	positive regulation of Ras protein signal transduction	1	5	0.0535419
GO	negative regulation of cell-cell adhesion	1	5	0.0535419
GO	negative regulation of myoblast differentiation	1	5	0.0535419
GO	stem cell division	1	5	0.0535419
GO	lateral element	1	5	0.0535419
GO	astacin activity	1	5	0.0535419
GO	granulocyte differentiation	1	5	0.0535419
GO	parathyroid gland development	1	5	0.0535419
GO	anaphase	1	5	0.0535419
GO	mitotic anaphase	1	5	0.0535419
GO	3'-phosphoadenosine 5'-phosphosulfate binding	1	5	0.0535419
GO	negative regulation of cell differentiation	3	78	0.0541081
GO	hydrolase activity	29	1948	0.0543115
GO	ion channel complex	4	131	0.0559758
GO	extrinsic to plasma membrane	2	35	0.0560257
GO	cell maturation	2	35	0.0560257
GO	cellular developmental process	12	654	0.0565808
GO	cell morphogenesis	3	80	0.0575316
GO	cellular structure morphogenesis	3	80	0.0575316
GO	carbon-carbon lyase activity	2	36	0.0589052
GO	hydrogen ion transmembrane transporter activity	3	82	0.0610553
GO	protein processing	2	37	0.0618348
GO	feeding behavior	2	37	0.0618348
GO	metallopeptidase activity	4	136	0.0625126
GO	collagen type IV	1	6	0.0639028
GO	copper ion homeostasis	1	6	0.0639028
GO	copper ion transporter activity	1	6	0.0639028
GO	oxidoreductase activity, oxidizing metal ions	1	6	0.0639028
GO	alpha-adrenergic receptor activity	1	6	0.0639028
GO	benzodiazepine receptor activity	1	6	0.0639028
GO	neurotransmitter biosynthetic process	1	6	0.0639028
GO	inner mitochondrial membrane organization	1	6	0.0639028
GO	mitochondrial intermembrane space protein transporter complex	1	6	0.0639028
GO	protein import into mitochondrial inner membrane	1	6	0.0639028
GO	G-protein coupled receptor kinase activity	1	6	0.0639028
GO	neuronal ion channel clustering	1	6	0.0639028
GO	cholesterol transport	1	6	0.0639028
GO	sterol transport	1	6	0.0639028
GO	insulin-like growth factor receptor signaling pathway	1	6	0.0639028
GO	lipid phosphatase activity	1	6	0.0639028
GO	inositol trisphosphate phosphatase activity	1	6	0.0639028
GO	inositol-polyphosphate 5-phosphatase activity	1	6	0.0639028
GO	positive regulation of small GTPase mediated signal transduction	1	6	0.0639028
GO	positive T cell selection	1	6	0.0639028
GO	positive thymic T cell selection	1	6	0.0639028
GO	mitotic sister chromatid segregation	1	6	0.0639028
GO	genitalia development	1	6	0.0639028
GO	male genitalia development	1	6	0.0639028
GO	embryonic hindlimb morphogenesis	1	6	0.0639028
GO	hair follicle morphogenesis	1	6	0.0639028
GO	regulation of cell-cell adhesion	1	6	0.0639028
GO	chromosome organization involved in meiosis	1	6	0.0639028
GO	sister chromatid cohesion	1	6	0.0639028
GO	synaptonemal complex assembly	1	6	0.0639028
GO	synaptonemal complex organization	1	6	0.0639028
GO	inositol metabolic process	1	6	0.0639028
GO	DNA replication factor C complex	1	6	0.0639028
GO	melanin biosynthetic process from tyrosine	1	6	0.0639028
GO	synaptic transmission	5	196	0.0646762
GO	monovalent inorganic cation transmembrane transporter activity	3	84	0.0646776
GO	axonogenesis	2	38	0.064813
GO	microtubule-based process	4	138	0.0652354
GO	motor activity	4	140	0.0680193
GO	voltage-gated cation channel activity	4	141	0.069434
GO	protein kinase activity	10	534	0.069771
GO	anion transmembrane transporter activity	3	87	0.0702922
GO	organ development	8	396	0.0704227
GO	extracellular structure organization	2	40	0.0709099
GO	protein serine/threonine kinase activity	8	400	0.0736843
GO	cell projection part	2	41	0.0740258
GO	developmental maturation	2	41	0.0740258
GO	neuromuscular junction development	1	7	0.0741508
GO	peptidyl-serine modification	1	7	0.0741508
GO	peptidyl-serine phosphorylation	1	7	0.0741508
GO	sheet-forming collagen	1	7	0.0741508
GO	response to mechanical stimulus	1	7	0.0741508
GO	Golgi cisterna	1	7	0.0741508
GO	organelle subcompartment	1	7	0.0741508
GO	inositol trisphosphate 3-kinase activity	1	7	0.0741508
GO	inositol trisphosphate kinase activity	1	7	0.0741508
GO	sister chromatid segregation	1	7	0.0741508
GO	anagen	1	7	0.0741508
GO	compartment specification	1	7	0.0741508
GO	skin development	1	7	0.0741508
GO	central nervous system development	3	89	0.0741535
GO	regulation of developmental process	12	688	0.0762037
GO	cell part morphogenesis	2	42	0.0771849
GO	cell projection morphogenesis	2	42	0.0771849
GO	neurite morphogenesis	2	42	0.0771849
GO	protein kinase cascade	4	148	0.0797569
GO	mitochondrial transport	2	43	0.0803859
GO	metalloendopeptidase inhibitor activity	1	8	0.0842872
GO	estrogen receptor binding	1	8	0.0842872
GO	receptor activator activity	1	8	0.0842872
GO	copper ion transport	1	8	0.0842872
GO	kinesin binding	1	8	0.0842872
GO	neuromuscular synaptic transmission	1	8	0.0842872
GO	kainate selective glutamate receptor activity	1	8	0.0842872
GO	detection of calcium ion	1	8	0.0842872
GO	chylomicron	1	8	0.0842872
GO	plasma lipoprotein particle	1	8	0.0842872
GO	protein-lipid complex	1	8	0.0842872
GO	cholesterol binding	1	8	0.0842872
GO	two-component sensor activity	1	8	0.0842872
GO	endoderm development	1	8	0.0842872
GO	hindlimb morphogenesis	1	8	0.0842872
GO	negative regulation of muscle cell differentiation	1	8	0.0842872
GO	regulation of myoblast differentiation	1	8	0.0842872
GO	regulation of smoothened signaling pathway	1	8	0.0842872
GO	peptide hormone processing	1	8	0.0842872
GO	melanin biosynthetic process	1	8	0.0842872
GO	melanin metabolic process	1	8	0.0842872
GO	macrophage differentiation	1	8	0.0842872
GO	thymus development	1	8	0.0842872
GO	regulation of osteoblast differentiation	1	8	0.0842872
GO	proteoglycan biosynthetic process	1	8	0.0842872
GO	amiloride-sensitive sodium channel activity	1	8	0.0842872
GO	positive regulation of anti-apoptosis	1	8	0.0842872
GO	protein targeting	4	151	0.0844022
GO	ATPase activity	6	278	0.0856965
GO	sugar binding	4	152	0.0859796
GO	actin cytoskeleton	3	95	0.0862844
GO	nuclear envelope	2	45	0.0869084
GO	cell development	3	96	0.0883835
GO	regulation of neurotransmitter levels	2	46	0.0902275
GO	ATP binding	19	1248	0.0910522
GO	cell-cell signaling	9	491	0.0914107
GO	negative regulation of progression through cell cycle	3	98	0.0926456
GO	chloride channel activity	2	47	0.0935834
GO	binding of sperm to zona pellucida	1	9	0.0943131
GO	mRNA 3'-UTR binding	1	9	0.0943131
GO	cytoskeletal anchoring	1	9	0.0943131
GO	protein import into mitochondrion	1	9	0.0943131
GO	G-protein signaling, adenylate cyclase activating pathway	1	9	0.0943131
GO	positive regulation of alpha-beta T cell differentiation	1	9	0.0943131
GO	thymic T cell selection	1	9	0.0943131
GO	two-component signal transduction system (phosphorelay)	1	9	0.0943131
GO	organelle organization and biogenesis	1	9	0.0943131
GO	hydrogen peroxide catabolic process	1	9	0.0943131
GO	hydrogen peroxide metabolic process	1	9	0.0943131
GO	regulation of skeletal muscle development	1	9	0.0943131
GO	regulation of skeletal muscle fiber development	1	9	0.0943131
GO	calcium ion transmembrane transporter activity	1	9	0.0943131
GO	calcium-transporting ATPase activity	1	9	0.0943131
GO	di-, tri-valent inorganic cation transmembrane transporter activity	1	9	0.0943131
GO	indolalkylamine metabolic process	1	9	0.0943131
GO	indole and derivative metabolic process	1	9	0.0943131
GO	indole derivative metabolic process	1	9	0.0943131
GO	pepsin A activity	1	9	0.0943131
GO	pancreatic ribonuclease activity	1	9	0.0943131
GO	dicarboxylic acid transmembrane transporter activity	1	9	0.0943131
GO	sodium:dicarboxylate symporter activity	1	9	0.0943131
GO	mitotic checkpoint	1	9	0.0943131
GO	cyclin-dependent protein kinase activity	1	9	0.0943131
GO	calcium channel regulator activity	1	9	0.0943131
GO	adenyl nucleotide binding	20	1334	0.0947774
GO	anion channel activity	2	48	0.096975
GO	adenyl ribonucleotide binding	19	1264	0.0998274
GO	anion transport	4	161	0.100811
GO	MAPKKK cascade	2	50	0.103861
GO	extrinsic to membrane	2	50	0.103861
GO	lymphocyte differentiation	2	50	0.103861
GO	intracellular ligand-gated ion channel activity	1	10	0.10423
GO	sperm-egg recognition	1	10	0.10423
GO	estrogen receptor signaling pathway	1	10	0.10423
GO	adrenoceptor activity	1	10	0.10423
GO	nerve-nerve synaptic transmission	1	10	0.10423
GO	dicarboxylic acid metabolic process	1	10	0.10423
GO	interferon-alpha/beta receptor binding	1	10	0.10423
GO	insulin-like growth factor receptor binding	1	10	0.10423
GO	positive regulation of alpha-beta T cell activation	1	10	0.10423
GO	ureteric bud branching	1	10	0.10423
GO	protein maturation via proteolysis	1	10	0.10423
GO	DNA-dependent DNA replication	1	10	0.10423
GO	tyrosine metabolic process	1	10	0.10423
GO	ion binding	48	3683	0.104845
GO	hemopoietic or lymphoid organ development	2	51	0.107352
GO	steroid binding	2	51	0.107352
GO	anion binding	2	52	0.110875
GO	chloride ion binding	2	52	0.110875
GO	intracellular signaling cascade	14	892	0.112513
GO	intracellular transport	10	588	0.112668
GO	anchored to membrane	1	11	0.114038
GO	anchored to plasma membrane	1	11	0.114038
GO	glutamate metabolic process	1	11	0.114038
GO	mitochondrial inner membrane presequence translocase complex	1	11	0.114038
GO	protein kinase C binding	1	11	0.114038
GO	hemoglobin complex	1	11	0.114038
GO	response to calcium ion	1	11	0.114038
GO	osteoblast differentiation	1	11	0.114038
GO	response to hydrogen peroxide	1	11	0.114038
GO	neuron fate commitment	1	11	0.114038
GO	regulation of muscle cell differentiation	1	11	0.114038
GO	biomineral formation	1	11	0.114038
GO	cation-transporting ATPase activity	1	11	0.114038
GO	cytoplasmic sequestering of transcription factor	1	11	0.114038
GO	hormone-mediated signaling	1	11	0.114038
GO	protein maturation	1	11	0.114038
GO	regulation of anti-apoptosis	1	11	0.114038
GO	anterior/posterior pattern formation	2	53	0.114428
GO	kinase activity	12	741	0.114613
GO	extracellular space	8	447	0.118746
GO	receptor binding	11	673	0.121501
GO	cell motion	6	307	0.121701
GO	nuclear speck	1	12	0.12374
GO	axon cargo transport	1	12	0.12374
GO	monocarboxylic acid transport	1	12	0.12374
GO	protein N-terminus binding	1	12	0.12374
GO	T cell selection	1	12	0.12374
GO	receptor signaling protein tyrosine kinase activity	1	12	0.12374
GO	protein-hormone receptor activity	1	12	0.12374
GO	cytoplasmic sequestering of protein	1	12	0.12374
GO	maintenance of protein location in cell	1	12	0.12374
GO	telomere maintenance via telomerase	1	12	0.12374
GO	telomere maintenance via telomere lengthening	1	12	0.12374
GO	endoribonuclease activity, producing 3'-phosphomonoesters	1	12	0.12374
GO	dicarboxylic acid transport	1	12	0.12374
GO	cartilage condensation	1	12	0.12374
GO	BMP signaling pathway	1	12	0.12374
GO	mesoderm formation	1	12	0.12374
GO	proteolysis	10	600	0.123875
GO	G-protein signaling, coupled to cyclic nucleotide second messenger	2	57	0.128919
GO	axon guidance	2	57	0.128919
GO	extracellular region	10	607	0.130687
GO	establishment of localization in cell	11	685	0.132465
GO	cell-cell recognition	1	13	0.133336
GO	organic anion transport	1	13	0.133336
GO	mitochondrial membrane organization	1	13	0.133336
GO	detection of chemical stimulus	1	13	0.133336
GO	patterning of blood vessels	1	13	0.133336
GO	protein histidine kinase activity	1	13	0.133336
GO	negative regulation of neuron differentiation	1	13	0.133336
GO	maintenance of protein location	1	13	0.133336
GO	negative regulation of protein import into nucleus	1	13	0.133336
GO	negative regulation of transcription factor import into nucleus	1	13	0.133336
GO	regulation of cell adhesion	2	59	0.136317
GO	T cell activation	2	59	0.136317
GO	lymphocyte activation	3	117	0.13701
GO	biological regulation	71	5781	0.138611
GO	anatomical structure morphogenesis	8	468	0.142773
GO	PDZ domain binding	1	14	0.142827
GO	lysosomal membrane	1	14	0.142827
GO	vacuolar membrane	1	14	0.142827
GO	peptidyl-tyrosine phosphorylation	1	14	0.142827
GO	gas transport	1	14	0.142827
GO	oxygen transporter activity	1	14	0.142827
GO	oxygen transport	1	14	0.142827
GO	regulation of alpha-beta T cell differentiation	1	14	0.142827
GO	cGMP metabolic process	1	14	0.142827
GO	lactation	1	14	0.142827
GO	regulation of balance	1	14	0.142827
GO	maintenance of location in cell	1	14	0.142827
GO	negative regulation of nucleocytoplasmic transport	1	14	0.142827
GO	RNA-dependent DNA replication	1	14	0.142827
GO	endonuclease activity, active with either ribo- or deoxyribonucleic acids and producing 3'-phosphomonoesters	1	14	0.142827
GO	formation of primary germ layer	1	14	0.142827
GO	metal ion binding	46	3608	0.143849
GO	carbohydrate binding	5	255	0.148614
GO	molecular transducer activity	24	1752	0.14919
GO	signal transducer activity	24	1752	0.14919
GO	peptidyl-amino acid modification	2	63	0.151382
GO	carboxylic acid transport	2	63	0.151382
GO	neurotransmitter transport	2	63	0.151382
GO	negative regulation of angiogenesis	1	15	0.152215
GO	RNA polymerase II transcription mediator activity	1	15	0.152215
GO	non-membrane spanning protein tyrosine kinase activity	1	15	0.152215
GO	gamma-aminobutyric acid signaling pathway	1	15	0.152215
GO	glutamine family amino acid catabolic process	1	15	0.152215
GO	cell fate specification	1	15	0.152215
GO	negative regulation of intracellular transport	1	15	0.152215
GO	cartilage development	1	15	0.152215
GO	calpain activity	1	15	0.152215
GO	negative regulation of adenylate cyclase activity	1	15	0.152215
GO	negative regulation of cyclase activity	1	15	0.152215
GO	negative regulation of lyase activity	1	15	0.152215
GO	T cell proliferation	1	15	0.152215
GO	Z disc	1	15	0.152215
GO	muscle contraction	3	123	0.152294
GO	muscle system process	3	123	0.152294
GO	cell projection organization	2	64	0.155199
GO	organic acid transport	2	64	0.155199
GO	coated vesicle	2	64	0.155199
GO	proteinaceous extracellular matrix	4	190	0.155677
GO	regulation of biological process	67	5475	0.157092
GO	spliceosome	3	125	0.157506
GO	cyclic-nucleotide-mediated signaling	2	65	0.159034
GO	regulation of nervous system development	2	65	0.159034
GO	vacuolar part	1	16	0.1615
GO	activation of protein kinase activity	1	16	0.1615
GO	mitochondrial envelope	1	16	0.1615
GO	peptidyl-tyrosine modification	1	16	0.1615
GO	positive regulation of T cell differentiation	1	16	0.1615
GO	phosphotransferase activity, nitrogenous group as acceptor	1	16	0.1615
GO	kinesin complex	1	16	0.1615
GO	hair cycle process	1	16	0.1615
GO	molting cycle process	1	16	0.1615
GO	kidney development	1	16	0.1615
GO	positive regulation of transcription	5	263	0.162494
GO	membrane fraction	10	638	0.163199
GO	positive regulation of gene expression	5	264	0.164265
GO	iron ion binding	5	265	0.166044
GO	cell surface receptor linked signal transduction	16	1119	0.166523
GO	Ras protein signal transduction	2	67	0.166756
GO	neurotransmitter metabolic process	1	17	0.170685
GO	lipoprotein metabolic process	1	17	0.170685
GO	regulation of alpha-beta T cell activation	1	17	0.170685
GO	male gonad development	1	17	0.170685
GO	response to reactive oxygen species	1	17	0.170685
GO	molting cycle	1	17	0.170685
GO	mismatched DNA binding	1	17	0.170685
GO	gene silencing	1	17	0.170685
GO	polypeptide N-acetylgalactosaminyltransferase activity	1	17	0.170685
GO	regulation of adenylate cyclase activity	1	17	0.170685
GO	nuclear ubiquitin ligase complex	1	17	0.170685
GO	positive regulation of transcription from RNA polymerase II promoter	3	130	0.170768
GO	extracellular matrix	4	198	0.17246
GO	leukocyte differentiation	2	69	0.174541
GO	regulation of signal transduction	7	418	0.175562
GO	anti-apoptosis	3	132	0.176161
GO	insoluble fraction	10	651	0.177919
GO	activation of JNK activity	1	18	0.179769
GO	receptor regulator activity	1	18	0.179769
GO	glutamate signaling pathway	1	18	0.179769
GO	glutamate-gated ion channel activity	1	18	0.179769
GO	ionotropic glutamate receptor activity	1	18	0.179769
GO	positive regulation of lymphocyte differentiation	1	18	0.179769
GO	maintenance of location	1	18	0.179769
GO	intra-Golgi vesicle-mediated transport	1	18	0.179769
GO	hyaluronic acid binding	1	18	0.179769
GO	somitogenesis	1	18	0.179769
GO	spindle	1	18	0.179769
GO	regulation of cyclase activity	1	18	0.179769
GO	regulation of lyase activity	1	18	0.179769
GO	cytoplasmic membrane-bounded vesicle	3	134	0.181601
GO	membrane-bounded vesicle	3	134	0.181601
GO	lipid transporter activity	2	71	0.182384
GO	positive regulation of cell differentiation	2	71	0.182384
GO	positive regulation of nucleobase, nucleoside, nucleotide and nucleic acid metabolic process	5	274	0.18239
GO	synapse part	3	136	0.187086
GO	binding	119	10236	0.187133
GO	ligand-dependent nuclear receptor transcription coactivator activity	1	19	0.188754
GO	iron ion homeostasis	1	19	0.188754
GO	aromatic compound metabolic process	1	19	0.188754
GO	protein complex scaffold	1	19	0.188754
GO	receptor signaling complex scaffold activity	1	19	0.188754
GO	G-protein signaling, coupled to cAMP nucleotide second messenger	1	19	0.188754
GO	developmental growth	1	19	0.188754
GO	regulation of epithelial cell proliferation	1	19	0.188754
GO	segmentation	1	19	0.188754
GO	cell division	4	206	0.18984
GO	DNA replication	3	137	0.189844
GO	nuclease activity	3	138	0.192613
GO	leukocyte activation	3	138	0.192613
GO	sensory perception	7	430	0.193254
GO	peptidase activity	7	430	0.193254
GO	cation binding	42	3361	0.193742
GO	purine nucleotide binding	22	1649	0.193855
GO	metalloendopeptidase activity	2	74	0.194242
GO	vesicle docking during exocytosis	1	20	0.197641
GO	T cell differentiation	1	20	0.197641
GO	negative regulation of protein transport	1	20	0.197641
GO	carbohydrate kinase activity	1	20	0.197641
GO	learning and/or memory	1	20	0.197641
GO	oligosaccharide metabolic process	1	20	0.197641
GO	proteoglycan metabolic process	1	20	0.197641
GO	tumor necrosis factor receptor binding	1	20	0.197641
GO	calcium ion binding	12	828	0.197799
GO	endonuclease activity	2	76	0.202201
GO	positive regulation of transcription, DNA-dependent	4	212	0.203226
GO	purine ribonucleotide binding	21	1577	0.203261
GO	ribonucleotide binding	21	1577	0.203261
GO	receptor signaling protein activity	3	142	0.203789
GO	positive regulation of RNA metabolic process	4	213	0.205484
GO	G-protein coupled receptor protein signaling pathway	9	595	0.206076
GO	membrane docking	1	21	0.206431
GO	vesicle docking	1	21	0.206431
GO	smooth muscle contraction	1	21	0.206431
GO	adenylate cyclase activation	1	21	0.206431
GO	glutamate receptor activity	1	21	0.206431
GO	regulation of muscle development	1	21	0.206431
GO	regulation of striated muscle development	1	21	0.206431
GO	regulation of transcription factor import into nucleus	1	21	0.206431
GO	mRNA export from nucleus	1	21	0.206431
GO	single fertilization	1	21	0.206431
GO	tumor necrosis factor receptor superfamily binding	1	21	0.206431
GO	negative regulation of biological process	13	919	0.20837
GO	regulation of apoptosis	7	440	0.208524
GO	cytoplasmic vesicle	3	145	0.212268
GO	regulation of programmed cell death	7	444	0.214757
GO	vesicle	3	146	0.215111
GO	Rho GTPase activator activity	1	22	0.215125
GO	mediator complex	1	22	0.215125
GO	GABA-A receptor activity	1	22	0.215125
GO	response to metal ion	1	22	0.215125
GO	alcohol biosynthetic process	1	22	0.215125
GO	regulation of protein import into nucleus	1	22	0.215125
GO	organic acid:sodium symporter activity	1	22	0.215125
GO	aromatic amino acid family metabolic process	1	22	0.215125
GO	odontogenesis (sensu Vertebrata)	1	22	0.215125
GO	myeloid leukocyte differentiation	1	22	0.215125
GO	neurotransmitter secretion	1	22	0.215125
GO	catalytic activity	56	4629	0.215548
GO	regulation of cellular process	64	5341	0.217012
GO	peptide binding	3	147	0.217963
GO	lipid transport	2	80	0.218224
GO	protein secretion	1	23	0.223725
GO	gonad development	1	23	0.223725
GO	reproductive structure development	1	23	0.223725
GO	mismatch repair	1	23	0.223725
GO	secondary metabolic process	1	23	0.223725
GO	fertilization	1	23	0.223725
GO	synaptogenesis	1	23	0.223725
GO	postsynaptic membrane	2	82	0.226278
GO	lipase activity	2	82	0.226278
GO	cellular aromatic compound metabolic process	2	82	0.226278
GO	transferase activity, transferring phosphorus-containing groups	12	854	0.226974
GO	active transmembrane transporter activity	4	223	0.228451
GO	nucleoplasm part	5	298	0.228617
GO	epidermis development	2	83	0.230313
GO	mitochondrial outer membrane	1	24	0.232231
GO	basolateral plasma membrane	1	24	0.232231
GO	response to inorganic substance	1	24	0.232231
GO	neuropeptide hormone activity	1	24	0.232231
GO	RNA polymerase II transcription factor activity, enhancer binding	1	24	0.232231
GO	negative regulation of cell adhesion	1	24	0.232231
GO	maintenance of fidelity during DNA-dependent DNA replication	1	24	0.232231
GO	telomere maintenance	1	24	0.232231
GO	telomere organization	1	24	0.232231
GO	carboxylic acid transmembrane transporter activity	1	24	0.232231
GO	positive regulation of macromolecule biosynthetic process	5	300	0.232619
GO	negative regulation of cellular process	12	860	0.233948
GO	protein domain specific binding	2	84	0.234353
GO	cognition	7	457	0.235472
GO	synapse	2	85	0.238397
GO	sodium ion binding	2	85	0.238397
GO	GABA receptor activity	1	25	0.240643
GO	carboxy-lyase activity	1	25	0.240643
GO	cAMP-mediated signaling	1	25	0.240643
GO	lipoprotein binding	1	25	0.240643
GO	regulation of T cell differentiation	1	25	0.240643
GO	regulation of MAPKKK cascade	1	25	0.240643
GO	organic acid transmembrane transporter activity	1	25	0.240643
GO	small nuclear ribonucleoprotein complex	1	25	0.240643
GO	lymphocyte proliferation	1	25	0.240643
GO	mononuclear cell proliferation	1	25	0.240643
GO	ATPase activity, coupled to transmembrane movement of substances	2	86	0.242445
GO	P-P-bond-hydrolysis-driven transmembrane transporter activity	2	86	0.242445
GO	primary active transmembrane transporter activity	2	86	0.242445
GO	protein tyrosine kinase activity	2	86	0.242445
GO	regulation of cell communication	7	463	0.245252
GO	ATPase activity, coupled to movement of substances	2	87	0.246495
GO	positive regulation of cellular biosynthetic process	5	307	0.246781
GO	neurological system process	7	464	0.246895
GO	membrane part	51	4244	0.247113
GO	response to drug	1	26	0.248965
GO	regulation of intracellular protein transport	1	26	0.248965
GO	RNA export from nucleus	1	26	0.248965
GO	regulation of Wnt receptor signaling pathway	1	26	0.248965
GO	molecular_function	150	13235	0.249548
GO	positive regulation of biosynthetic process	5	309	0.250868
GO	hydrolase activity, acting on acid anhydrides, catalyzing transmembrane movement of substances	2	89	0.254604
GO	Golgi apparatus part	3	160	0.255663
GO	caspase activation	1	27	0.257195
GO	JNK cascade	1	27	0.257195
GO	regulation of ossification	1	27	0.257195
GO	system process	9	635	0.261316
GO	cell activation	3	162	0.261548
GO	intracellular protein transport	5	315	0.263232
GO	oxidoreductase activity, acting on paired donors, with incorporation or reduction of molecular oxygen, reduced flavin or flavoprotein as one donor, and incorporation of one atom of oxygen	1	28	0.265336
GO	phospholipase C activity	1	28	0.265336
GO	peptidoglycan metabolic process	1	28	0.265336
GO	keratinocyte differentiation	1	28	0.265336
GO	polyol metabolic process	1	28	0.265336
GO	regionalization	2	92	0.266775
GO	plasma membrane	9	639	0.267092
GO	protein binding	66	5615	0.267339
GO	lipid binding	5	317	0.267385
GO	nuclear part	11	807	0.270609
GO	neurotransmitter receptor activity	2	93	0.270833
GO	stress-activated protein kinase signaling pathway	1	29	0.273388
GO	cytoplasmic vesicle membrane	1	29	0.273388
GO	inositol or phosphatidylinositol kinase activity	1	29	0.273388
GO	regulation of lymphocyte differentiation	1	29	0.273388
GO	cell soma	1	29	0.273388
GO	inner ear morphogenesis	1	29	0.273388
GO	condensed chromosome	1	29	0.273388
GO	regulation of nucleocytoplasmic transport	1	29	0.273388
GO	anion:cation symporter activity	1	29	0.273388
GO	pigment biosynthetic process	1	29	0.273388
GO	neurotransmitter binding	2	94	0.27489
GO	chromatin binding	2	95	0.278946
GO	organelle outer membrane	1	30	0.281352
GO	steroid hormone receptor binding	1	30	0.281352
GO	embryonic pattern specification	1	30	0.281352
GO	oxidoreductase activity, acting on peroxide as acceptor	1	30	0.281352
GO	peroxidase activity	1	30	0.281352
GO	reproductive process in a multicellular organism	1	30	0.281352
GO	acetylgalactosaminyltransferase activity	1	30	0.281352
GO	hydrolase activity, acting on ester bonds	8	567	0.282422
GO	heart development	2	96	0.283001
GO	electron carrier activity	2	97	0.287053
GO	mesoderm development	1	31	0.289229
GO	lung development	1	31	0.289229
GO	regulation of intracellular transport	1	31	0.289229
GO	response to endogenous stimulus	1	31	0.289229
GO	response to hormone stimulus	1	31	0.289229
GO	scavenger receptor activity	1	31	0.289229
GO	regulation of bone remodeling	1	31	0.289229
GO	regulation of tissue remodeling	1	31	0.289229
GO	sodium channel activity	1	31	0.289229
GO	channel regulator activity	1	31	0.289229
GO	symporter activity	2	99	0.295151
GO	hemopoiesis	1	32	0.29702
GO	forebrain development	1	32	0.29702
GO	regulation of transcription from RNA polymerase II promoter	6	412	0.297223
GO	enzyme activator activity	4	252	0.298056
GO	protein amino acid phosphorylation	8	577	0.298317
GO	muscle development	2	100	0.299195
GO	protein complex	18	1430	0.302894
GO	sensory perception of smell	2	101	0.303235
GO	striated muscle development	1	33	0.304726
GO	cell fate commitment	1	33	0.304726
GO	pigment metabolic process	1	33	0.304726
GO	macromolecular complex	23	1869	0.30796
GO	regulation of cell proliferation	6	418	0.308652
GO	regulation of transcription, DNA-dependent	24	1957	0.308652
GO	GTPase activity	3	178	0.309113
GO	cell motility	4	257	0.310355
GO	sodium ion transport	2	103	0.311303
GO	intrinsic to membrane	45	3814	0.311555
GO	regulation of angiogenesis	1	34	0.312348
GO	hydrogen ion transporting ATP synthase activity, rotational mechanism	1	34	0.312348
GO	germ cell development	1	34	0.312348
GO	auxiliary transport protein activity	1	34	0.312348
GO	cell fraction	11	839	0.313043
GO	heme binding	2	104	0.31533
GO	tetrapyrrole binding	2	104	0.31533
GO	secretion by cell	2	104	0.31533
GO	second-messenger-mediated signaling	2	105	0.319352
GO	collagen	1	35	0.319887
GO	mRNA binding	1	35	0.319887
GO	hydrogen ion transporting ATPase activity, rotational mechanism	1	35	0.319887
GO	proton-transporting two-sector ATPase complex	1	35	0.319887
GO	regulation of G-protein coupled receptor protein signaling pathway	1	35	0.319887
GO	regulation of RNA metabolic process	24	1972	0.322211
GO	anatomical structure formation	2	106	0.323368
GO	positive regulation of macromolecule metabolic process	5	344	0.324642
GO	general RNA polymerase II transcription factor activity	1	36	0.327344
GO	oxygen and reactive oxygen species metabolic process	1	36	0.327344
GO	cyclic nucleotide metabolic process	1	36	0.327344
GO	negative regulation of transport	1	36	0.327344
GO	endoribonuclease activity	1	36	0.327344
GO	transforming growth factor beta receptor signaling pathway	1	36	0.327344
GO	nuclear mRNA splicing, via spliceosome	1	36	0.327344
GO	RNA splicing, via transesterification reactions with bulged adenosine as nucleophile	1	36	0.327344
GO	RNA splicing, via transesterification reactions	1	36	0.327344
GO	regulation of transcription	25	2071	0.332374
GO	transcription from RNA polymerase II promoter	3	186	0.333048
GO	negative regulation of cell growth	1	37	0.334719
GO	vesicle membrane	1	37	0.334719
GO	ATP synthesis coupled proton transport	1	37	0.334719
GO	energy coupled proton transport, down electrochemical gradient	1	37	0.334719
GO	mitochondrion organization	1	37	0.334719
GO	energy reserve metabolic process	1	37	0.334719
GO	oxygen binding	1	37	0.334719
GO	embryonic appendage morphogenesis	1	37	0.334719
GO	embryonic limb morphogenesis	1	37	0.334719
GO	regulation of gene expression, epigenetic	1	37	0.334719
GO	gland development	1	37	0.334719
GO	positive regulation of cellular metabolic process	5	349	0.335419
GO	cellular_component	140	12479	0.340326
GO	phosphorylation	8	603	0.340532
GO	transmembrane ion transport	1	38	0.342014
GO	axon	1	38	0.342014
GO	nuclear export	1	38	0.342014
GO	blood pressure regulation	1	38	0.342014
GO	transmembrane receptor activity	10	776	0.344326
GO	regulation of gene expression	26	2176	0.347514
GO	microtubule	3	191	0.347999
GO	positive regulation of cell proliferation	3	191	0.347999
GO	apical plasma membrane	1	39	0.349229
GO	cell recognition	1	39	0.349229
GO	protein import	1	39	0.349229
GO	appendage morphogenesis	1	39	0.349229
GO	limb morphogenesis	1	39	0.349229
GO	chromatin remodeling	1	39	0.349229
GO	damaged DNA binding	1	39	0.349229
GO	sulfotransferase activity	1	39	0.349229
GO	generation of a signal involved in cell-cell signaling	1	39	0.349229
GO	protein amino acid autophosphorylation	1	40	0.356365
GO	neuropeptide receptor activity	1	40	0.356365
GO	lysosome	2	115	0.359206
GO	lytic vacuole	2	115	0.359206
GO	positive regulation of metabolic process	5	360	0.359228
GO	intracellular organelle part	25	2103	0.361527
GO	integrin binding	1	41	0.363424
GO	transition metal ion transport	1	41	0.363424
GO	amine receptor activity	1	41	0.363424
GO	transmembrane transport	1	41	0.363424
GO	neuropeptide binding	1	41	0.363424
GO	integral to membrane	44	3801	0.364929
GO	RNA splicing	3	198	0.368872
GO	negative regulation of growth	1	42	0.370405
GO	ATP biosynthetic process	1	42	0.370405
GO	chloride transport	1	42	0.370405
GO	organelle part	25	2113	0.370759
GO	protein-tyrosine kinase activity	2	118	0.371004
GO	peptidase activity, acting on L-amino acid peptides	5	367	0.374416
GO	cell projection	3	200	0.374817
GO	microtubule binding	1	43	0.37731
GO	antioxidant activity	1	43	0.37731
GO	regulation of cell migration	1	43	0.37731
GO	transcription	17	1413	0.37865
GO	negative regulation of cell proliferation	3	203	0.383713
GO	regulation of nucleobase, nucleoside, nucleotide and nucleic acid metabolic process	25	2127	0.383765
GO	glutamine family amino acid metabolic process	1	44	0.38414
GO	hematopoietin/interferon-class (D200-domain) cytokine receptor binding	1	44	0.38414
GO	meiosis	1	44	0.38414
GO	solute:sodium symporter activity	1	44	0.38414
GO	cell cycle phase	3	205	0.389628
GO	intracellular	21	1778	0.390249
GO	receptor signaling protein serine/threonine kinase activity	1	45	0.390895
GO	response to protein stimulus	1	45	0.390895
GO	response to unfolded protein	1	45	0.390895
GO	double-stranded DNA binding	1	45	0.390895
GO	transmembrane receptor protein serine/threonine kinase signaling pathway	1	45	0.390895
GO	sensory perception of chemical stimulus	2	124	0.394334
GO	biological_process	134	12025	0.396723
GO	positive regulation of protein kinase activity	1	46	0.397577
GO	extracellular ligand-gated ion channel activity	1	46	0.397577
GO	N-acetyltransferase activity	1	46	0.397577
GO	mRNA transport	1	46	0.397577
GO	regulation of cell motion	1	46	0.397577
GO	transferase activity, transferring sulfur-containing groups	1	46	0.397577
GO	transcription, DNA-dependent	3	209	0.401416
GO	electron transport	4	294	0.40201
GO	positive regulation of kinase activity	1	47	0.404185
GO	ATP metabolic process	1	47	0.404185
GO	positive regulation of T cell activation	1	47	0.404185
GO	regulation of establishment of protein localization	1	47	0.404185
GO	regulation of protein localization	1	47	0.404185
GO	regulation of protein transport	1	47	0.404185
GO	membrane organization	3	210	0.404354
GO	di-, tri-valent inorganic cation homeostasis	2	127	0.405853
GO	endopeptidase activity	3	211	0.407287
GO	cellular process	103	9213	0.408737
GO	pregnancy	1	48	0.410722
GO	RNA biosynthetic process	3	213	0.413141
GO	mitosis	2	129	0.413473
GO	vacuole	2	129	0.413473
GO	steroid hormone receptor signaling pathway	1	49	0.417187
GO	ATPase activity, coupled to transmembrane movement of ions, phosphorylative mechanism	1	49	0.417187
GO	ATPase activity, coupled to transmembrane movement of ions	1	49	0.417187
GO	dioxygenase activity	1	49	0.417187
GO	oxidoreductase activity, acting on single donors with incorporation of molecular oxygen, incorporation of two atoms of oxygen	1	49	0.417187
GO	negative regulation of transcription from RNA polymerase II promoter	2	130	0.417266
GO	response to chemical stimulus	5	388	0.419894
GO	transition metal ion binding	28	2435	0.420074
GO	chromosome organization	4	302	0.421677
GO	positive regulation of transferase activity	1	50	0.423581
GO	nuclear hormone receptor binding	1	50	0.423581
GO	structure-specific DNA binding	1	50	0.423581
GO	oxidoreductase activity, acting on single donors with incorporation of molecular oxygen	1	50	0.423581
GO	establishment of RNA localization	1	50	0.423581
GO	nucleic acid transport	1	50	0.423581
GO	RNA transport	1	50	0.423581
GO	anatomical structure homeostasis	1	50	0.423581
GO	centrosome	1	50	0.423581
GO	positive regulation of developmental process	4	303	0.424125
GO	reproductive process	4	303	0.424125
GO	reproductive developmental process	1	51	0.429906
GO	neuron differentiation	1	51	0.429906
GO	myeloid cell differentiation	1	51	0.429906
GO	regulation of locomotion	1	51	0.429906
GO	inorganic anion transport	2	134	0.43231
GO	regulation of protein kinase cascade	2	134	0.43231
GO	small GTPase regulator activity	3	220	0.433482
GO	exonuclease activity	1	52	0.436161
GO	cellular polysaccharide metabolic process	1	52	0.436161
GO	cellular amine metabolic process	4	310	0.44119
GO	hormone receptor binding	1	53	0.442348
GO	intracellular receptor-mediated signaling pathway	1	53	0.442348
GO	copper ion binding	1	53	0.442348
GO	purine nucleoside triphosphate biosynthetic process	1	53	0.442348
GO	purine ribonucleoside triphosphate biosynthetic process	1	53	0.442348
GO	regulation of neuron differentiation	1	53	0.442348
GO	secondary active transmembrane transporter activity	2	137	0.443457
GO	positive regulation of signal transduction	2	137	0.443457
GO	ribonucleoside triphosphate biosynthetic process	1	54	0.448468
GO	cytosolic part	1	54	0.448468
GO	N-acyltransferase activity	1	54	0.448468
GO	polysaccharide metabolic process	1	54	0.448468
GO	regulation of small GTPase mediated signal transduction	2	140	0.454482
GO	energy derivation by oxidation of organic compounds	1	55	0.454521
GO	positive regulation of lymphocyte activation	1	55	0.454521
GO	ribonuclease activity	1	55	0.454521
GO	exopeptidase activity	1	55	0.454521
GO	regulation of macromolecule biosynthetic process	25	2203	0.455392
GO	G-protein coupled receptor activity	5	405	0.45632
GO	DNA metabolic process	5	405	0.45632
GO	ATPase activity, coupled	3	228	0.456408
GO	positive regulation of cell communication	2	141	0.45813
GO	nucleoside triphosphate biosynthetic process	1	56	0.460507
GO	biogenic amine metabolic process	1	56	0.460507
GO	contractile fiber part	1	56	0.460507
GO	mitochondrial part	4	319	0.462908
GO	cellular nitrogen compound metabolic process	4	319	0.462908
GO	RNA polymerase II transcription factor activity	3	231	0.464906
GO	amino acid catabolic process	1	57	0.466429
GO	acetyltransferase activity	1	57	0.466429
GO	cell cycle process	4	321	0.467696
GO	regulation of cellular biosynthetic process	25	2220	0.471499
GO	purine ribonucleoside triphosphate metabolic process	1	58	0.472285
GO	occluding junction	1	58	0.472285
GO	tight junction	1	58	0.472285
GO	positive regulation of cell activation	1	58	0.472285
GO	positive regulation of leukocyte activation	1	58	0.472285
GO	regulation of neurogenesis	1	58	0.472285
GO	clathrin-coated vesicle	1	58	0.472285
GO	regulation of biosynthetic process	25	2222	0.473393
GO	lyase activity	2	146	0.476154
GO	tubulin binding	1	59	0.478078
GO	purine nucleoside triphosphate metabolic process	1	59	0.478078
GO	ribonucleoside triphosphate metabolic process	1	59	0.478078
GO	ubiquitin thiolesterase activity	1	59	0.478078
GO	cytokine activity	2	147	0.479715
GO	positive regulation of biological process	11	959	0.48055
GO	positive regulation of cellular process	10	869	0.481384
GO	nucleobase, nucleoside, nucleotide and nucleic acid transport	1	60	0.483807
GO	microtubule organizing center	1	60	0.483807
GO	rhodopsin-like receptor activity	3	239	0.487278
GO	detection of stimulus	1	61	0.489474
GO	heterocycle metabolic process	1	61	0.489474
GO	nuclear chromosome part	1	61	0.489474
GO	nitrogen compound metabolic process	4	331	0.491397
GO	cell cycle	5	422	0.492104
GO	carboxylesterase activity	1	62	0.495078
GO	phospholipid biosynthetic process	1	62	0.495078
GO	mRNA metabolic process	3	244	0.501031
GO	nucleoside triphosphate metabolic process	1	64	0.506105
GO	purine ribonucleotide biosynthetic process	1	64	0.506105
GO	amine catabolic process	1	64	0.506105
GO	brain development	1	64	0.506105
GO	sulfur metabolic process	1	64	0.506105
GO	magnesium ion binding	4	339	0.510043
GO	cellular component organization	12	1072	0.510311
GO	cell-matrix adhesion	1	65	0.511528
GO	proton transport	1	65	0.511528
GO	protein kinase binding	1	65	0.511528
GO	regulation of macromolecule metabolic process	26	2358	0.515336
GO	hydrogen transport	1	66	0.516891
GO	phospholipase activity	1	66	0.516891
GO	nitrogen compound catabolic process	1	66	0.516891
GO	regulation of cell development	1	66	0.516891
GO	solute:cation symporter activity	1	66	0.516891
GO	cation homeostasis	2	158	0.517892
GO	outer membrane	1	67	0.522197
GO	cell-substrate adhesion	1	67	0.522197
GO	actin binding	3	253	0.525306
GO	regulation of biological quality	7	623	0.525562
GO	positive regulation of catalytic activity	1	68	0.527444
GO	regulation of T cell activation	1	68	0.527444
GO	chromatin modification	2	161	0.527979
GO	small GTPase mediated signal transduction	3	255	0.530612
GO	organelle membrane	4	348	0.530647
GO	secretion	2	162	0.531309
GO	cytoskeleton organization and biogenesis	1	69	0.532633
GO	GTPase regulator activity	4	349	0.532911
GO	immune system process	7	628	0.534065
GO	purine ribonucleotide metabolic process	1	70	0.537766
GO	phosphoric diester hydrolase activity	1	70	0.537766
GO	cholesterol metabolic process	1	70	0.537766
GO	response to oxidative stress	1	70	0.537766
GO	amino acid derivative metabolic process	1	70	0.537766
GO	ubiquitin ligase complex	1	70	0.537766
GO	cellular amino acid and derivative metabolic process	3	260	0.543734
GO	biological adhesion	7	634	0.54419
GO	cell adhesion	7	634	0.54419
GO	ribonucleotide biosynthetic process	1	72	0.547865
GO	neuron projection	1	72	0.547865
GO	negative regulation of catalytic activity	1	72	0.547865
GO	organelle organization	5	450	0.549039
GO	mitochondrial membrane	2	168	0.550955
GO	cytoplasmic vesicle part	1	73	0.552831
GO	purine nucleotide biosynthetic process	1	73	0.552831
GO	cellular alcohol metabolic process	3	265	0.556642
GO	Ras GTPase activator activity	1	74	0.557743
GO	regulation of cellular localization	1	74	0.557743
GO	hormone metabolic process	1	74	0.557743
GO	cellular carbohydrate biosynthetic process	1	74	0.557743
GO	organ morphogenesis	2	171	0.560559
GO	mitochondrial membrane part	1	75	0.562602
GO	angiogenesis	1	75	0.562602
GO	nuclear transport	1	75	0.562602
GO	nucleocytoplasmic transport	1	75	0.562602
GO	negative regulation of gene expression	3	268	0.564282
GO	GTPase activator activity	2	173	0.566881
GO	kinase binding	1	76	0.567407
GO	sterol metabolic process	1	76	0.567407
GO	nucleosome organization	1	76	0.567407
GO	thiolester hydrolase activity	1	76	0.567407
GO	response to DNA damage stimulus	3	270	0.569331
GO	membrane lipid biosynthetic process	1	77	0.57216
GO	regulation of localization	2	176	0.57624
GO	phosphoric ester hydrolase activity	3	273	0.576837
GO	transcription activator activity	2	177	0.579327
GO	transcription coactivator activity	2	177	0.579327
GO	embryonic morphogenesis	1	79	0.58151
GO	regulation of immune system process	2	179	0.585452
GO	phosphate transport	1	80	0.586109
GO	ribonucleotide metabolic process	1	80	0.586109
GO	ion homeostasis	2	180	0.58849
GO	purine nucleotide metabolic process	1	81	0.590657
GO	regulation of lymphocyte activation	1	81	0.590657
GO	extracellular matrix part	1	82	0.595155
GO	response to virus	1	82	0.595155
GO	extracellular matrix structural constituent	1	86	0.612663
GO	regulation of cell activation	1	86	0.612663
GO	regulation of leukocyte activation	1	86	0.612663
GO	neuropeptide signaling pathway	1	86	0.612663
GO	protein complex binding	1	87	0.61692
GO	calcium ion transport	1	87	0.61692
GO	regulation of hormone levels	1	87	0.61692
GO	positive regulation of I-kappaB kinase/NF-kappaB cascade	1	88	0.621132
GO	actin cytoskeleton organization and biogenesis	1	89	0.625297
GO	cell-cell junction	1	90	0.629416
GO	olfactory receptor activity	1	91	0.633491
GO	ATP-dependent helicase activity	1	91	0.633491
GO	purine NTP-dependent helicase activity	1	91	0.633491
GO	carbohydrate biosynthetic process	1	91	0.633491
GO	cell part	125	11508	0.989
GO	cytoplasm	14	1513	0.989
GO	enzyme regulator activity	7	661	0.989
GO	intracellular part	73	7475	0.989
GO	regulation of cell growth	1	128	0.989
GO	regulation of growth	1	143	0.989
GO	cytoplasmic part	20	2621	0.989
GO	establishment of protein localization	5	590	0.989
GO	intracellular membrane-bounded organelle	51	5464	0.989
GO	intracellular organelle	56	5964	0.989
GO	membrane-bounded organelle	51	5464	0.989
GO	mitochondrion	6	728	0.989
GO	organelle	56	5965	0.989
GO	protein transport	5	589	0.989
GO	nucleus	39	3782	0.989
GO	biopolymer metabolic process	45	4240	0.989
GO	cellular biopolymer metabolic process	45	4205	0.989
GO	cellular macromolecule metabolic process	46	4299	0.989
GO	cellular metabolic process	53	5452	0.989
GO	macromolecule metabolic process	46	4377	0.989
GO	metabolic process	57	5892	0.989
GO	nucleic acid binding	32	2929	0.989
GO	nucleobase, nucleoside, nucleotide and nucleic acid metabolic process	26	2405	0.989
GO	primary metabolic process	53	5310	0.989
GO	RNA metabolic process	7	689	0.989
GO	RNA processing	4	395	0.989
GO	plasma membrane part	16	1509	0.989
GO	biopolymer biosynthetic process	18	1781	0.989
GO	biosynthetic process	23	2352	0.989
GO	cellular biopolymer biosynthetic process	18	1781	0.989
GO	cellular biosynthetic process	23	2292	0.989
GO	cellular macromolecule biosynthetic process	18	1798	0.989
GO	DNA binding	19	1959	0.989
GO	macromolecule biosynthetic process	18	1801	0.989
GO	transcription factor activity	9	859	0.989
GO	transcription regulator activity	13	1192	0.989
GO	cytoskeletal protein binding	4	374	0.989
GO	cytoskeleton	5	467	0.989
GO	intracellular non-membrane-bounded organelle	7	929	0.989
GO	non-membrane-bounded organelle	7	929	0.989
GO	structural molecule activity	7	652	0.989
GO	biopolymer modification	10	1150	0.989
GO	cellular protein metabolic process	21	2114	0.989
GO	phosphate metabolic process	8	759	0.989
GO	phosphorus metabolic process	8	759	0.989
GO	post-translational protein modification	10	943	0.989
GO	protein metabolic process	21	2146	0.989
GO	protein modification process	10	1118	0.989
GO	regulation of catalytic activity	2	261	0.989
GO	regulation of kinase activity	1	127	0.989
GO	regulation of molecular function	2	297	0.989
GO	regulation of protein kinase activity	1	124	0.989
GO	regulation of transferase activity	1	130	0.989
GO	response to stimulus	19	1859	0.989
GO	response to stress	9	986	0.989
GO	transferase activity	15	1569	0.989
GO	defense response	3	470	0.989
GO	inflammatory response	1	231	0.989
GO	response to external stimulus	2	415	0.989
GO	response to wounding	1	261	0.989
GO	vesicle-mediated transport	3	368	0.989
GO	Golgi apparatus	2	188	0.989
GO	cell proliferation	3	336	0.989
GO	endopeptidase inhibitor activity	1	107	0.989
GO	enzyme inhibitor activity	1	188	0.989
GO	induction of apoptosis	1	186	0.989
GO	induction of programmed cell death	1	187	0.989
GO	positive regulation of apoptosis	2	219	0.989
GO	positive regulation of programmed cell death	2	221	0.989
GO	protease inhibitor activity	1	108	0.989
GO	regulation of anatomical structure morphogenesis	1	113	0.989
GO	regulation of cellular metabolic process	25	2359	0.989
GO	regulation of metabolic process	26	2401	0.989
GO	transcription cofactor activity	3	294	0.989
GO	transcription factor binding	4	378	0.989
GO	oxidoreductase activity	7	644	0.989
GO	chemical homeostasis	2	208	0.989
GO	homeostatic process	3	324	0.989
GO	apoptosis	3	327	0.989
GO	cell death	3	374	0.989
GO	death	3	374	0.989
GO	integral to plasma membrane	7	1014	0.989
GO	intrinsic to plasma membrane	8	1026	0.989
GO	programmed cell death	3	328	0.989
GO	receptor activity	14	1340	0.989
GO	zinc ion binding	22	2030	0.989
GO	monooxygenase activity	1	94	0.989
GO	oxidoreductase activity, acting on paired donors, with incorporation or reduction of molecular oxygen	1	108	0.989
GO	cytoskeletal part	5	538	0.989
GO	nucleobase, nucleoside and nucleotide metabolic process	2	201	0.989
GO	nucleoside phosphate metabolic process	2	189	0.989
GO	nucleotide biosynthetic process	1	129	0.989
GO	nucleotide metabolic process	2	189	0.989
GO	amino acid metabolic process	2	204	0.989
GO	carboxylic acid metabolic process	3	426	0.989
GO	catabolic process	4	585	0.989
GO	cellular catabolic process	3	499	0.989
GO	organic acid metabolic process	3	428	0.989
GO	protein folding	2	223	0.989
GO	response to abiotic stimulus	1	124	0.989
GO	response to biotic stimulus	2	212	0.989
GO	generation of precursor metabolites and energy	1	180	0.989
GO	GTP binding	2	329	0.989
GO	guanyl nucleotide binding	2	338	0.989
GO	guanyl ribonucleotide binding	2	338	0.989
GO	cell junction	1	119	0.989
GO	cellular response to DNA damage stimulus	2	246	0.989
GO	cellular response to stimulus	2	264	0.989
GO	cellular response to stress	2	258	0.989
GO	DNA repair	2	222	0.989
GO	enzyme binding	1	228	0.989
GO	phospholipid binding	1	112	0.989
GO	soluble fraction	1	216	0.989
GO	endocytosis	1	136	0.989
GO	membrane invagination	1	140	0.989
GO	sequence-specific DNA binding	3	447	0.989
GO	cellular lipid metabolic process	2	497	0.989
GO	lipid metabolic process	3	625	0.989
GO	steroid metabolic process	1	154	0.989
GO	lipid catabolic process	1	112	0.989
GO	multi-organism process	1	199	0.989
GO	response to other organism	1	155	0.989
GO	enzyme linked receptor protein signaling pathway	2	200	0.989
GO	hormone activity	1	103	0.989
GO	monocarboxylic acid metabolic process	1	205	0.989
GO	transmembrane receptor protein tyrosine kinase signaling pathway	1	141	0.989
GO	immune response	4	496	0.989
GO	phosphatase activity	2	202	0.989
GO	transcription factor complex	1	111	0.989
GO	positive regulation of immune system process	1	115	0.989
GO	regulation of Ras protein signal transduction	1	98	0.989
GO	positive regulation of protein kinase cascade	1	109	0.989
GO	regulation of I-kappaB kinase/NF-kappaB cascade	1	95	0.989
GO	endosome	1	97	0.989
GO	carbohydrate metabolic process	3	490	0.989
GO	behavior	3	276	0.989
GO	calcium ion homeostasis	1	101	0.989
GO	di-, tri-valent inorganic cation transport	1	111	0.989
GO	locomotory behavior	1	177	0.989
GO	metal ion homeostasis	1	109	0.989
GO	microsome	1	134	0.989
GO	vesicular fraction	1	137	0.989
GO	cellular component assembly	1	432	0.989
GO	chromosomal part	2	234	0.989
GO	chromosome	1	154	0.989
GO	establishment or maintenance of chromatin architecture	2	237	0.989
GO	gamete generation	1	174	0.989
GO	male gamete generation	1	152	0.989
GO	spermatogenesis	1	152	0.989
GO	acyltransferase activity	1	166	0.989
GO	transferase activity, transferring acyl groups other than amino-acyl groups	1	166	0.989
GO	transferase activity, transferring acyl groups	1	175	0.989
GO	isomerase activity	1	124	0.989
GO	lipid biosynthetic process	1	233	0.989
GO	membrane lipid metabolic process	1	158	0.989
GO	phospholipid metabolic process	1	112	0.989
GO	identical protein binding	3	297	0.989
GO	negative regulation of biosynthetic process	2	309	0.989
GO	negative regulation of cell communication	1	99	0.989
GO	negative regulation of cellular biosynthetic process	2	308	0.989
GO	negative regulation of cellular metabolic process	2	367	0.989
GO	negative regulation of macromolecule biosynthetic process	2	299	0.989
GO	negative regulation of macromolecule metabolic process	3	363	0.989
GO	negative regulation of metabolic process	3	375	0.989
GO	negative regulation of nucleobase, nucleoside, nucleotide and nucleic acid metabolic process	2	288	0.989
GO	negative regulation of RNA metabolic process	2	191	0.989
GO	negative regulation of signal transduction	1	96	0.989
GO	negative regulation of transcription, DNA-dependent	2	189	0.989
GO	negative regulation of transcription	2	265	0.989
GO	regulation of transport	1	129	0.989
GO	transcription corepressor activity	1	108	0.989
GO	transcription repressor activity	1	119	0.989
GO	Golgi vesicle transport	1	107	0.989
GO	posttranscriptional regulation of gene expression	1	98	0.989
GO	ribonucleoprotein complex	4	391	0.989
GO	translation factor activity, nucleic acid binding	1	95	0.989
GO	translation regulator activity	1	109	0.989
GO	ligase activity	2	336	0.989
GO	ubiquitin cycle	3	341	0.989
GO	biopolymer catabolic process	1	227	0.989
GO	cellular biopolymer catabolic process	1	148	0.989
GO	cellular macromolecule catabolic process	1	289	0.989
GO	cellular protein catabolic process	1	148	0.989
GO	macromolecule catabolic process	1	313	0.989
GO	modification-dependent macromolecule catabolic process	1	145	0.989
GO	modification-dependent protein catabolic process	1	145	0.989
GO	protein catabolic process	1	174	0.989
GO	proteolysis involved in cellular protein catabolic process	1	147	0.989
GO	ubiquitin-dependent protein catabolic process	1	144	0.989
GO	cytosol	1	317	0.989
GO	glycosaminoglycan binding	1	96	0.989
GO	pattern binding	1	112	0.989
GO	polysaccharide binding	1	100	0.989
GO	manganese ion binding	1	123	0.989
GO	transferase activity, transferring glycosyl groups	1	234	0.989
GO	transferase activity, transferring hexosyl groups	1	157	0.989
GO	UDP-glycosyltransferase activity	1	99	0.989
GO	cell-cell adhesion	1	238	0.989
GO	helicase activity	1	138	0.989
GO	protein dimerization activity	1	276	0.989
GO	protein homodimerization activity	1	133	0.989
GO	mRNA processing	2	223	0.989
GO	serine hydrolase activity	1	109	0.989
GO	serine-type endopeptidase activity	1	100	0.989
GO	serine-type peptidase activity	1	108	0.989
GO	peptide receptor activity, G-protein coupled	1	104	0.989
GO	peptide receptor activity	1	108	0.989
GO	regulation of progression through cell cycle	1	222	0.989
GO	cellular carbohydrate metabolic process	1	265	0.989
GO	monosaccharide metabolic process	1	136	0.989
GO	protein modification	1	226	0.989
GO	mitochondrial inner membrane	1	136	0.989
GO	organelle inner membrane	1	139	0.989
GO	synaptic vesicle	1	45	0.390895

## Sheet: GO Terms with Genes
Category	Term	Count in Selected Genes	Count in Total Population	P-value	Gene	Gene Symbol	Title
GO	delayed rectifier potassium channel activity	3	13	0.00034095	26251	KCNG2	potassium voltage-gated channel, subfamily G, member 2
GO	delayed rectifier potassium channel activity	3	13	0.00034095	3738	KCNA3	potassium voltage-gated channel, shaker-related subfamily, member 3
GO	delayed rectifier potassium channel activity	3	13	0.00034095	3757	KCNH2	potassium voltage-gated channel, subfamily H (eag-related), member 2
GO	branching morphogenesis of a tube	4	34	0.000500106	3549	IHH	Indian hedgehog homolog (Drosophila)
GO	branching morphogenesis of a tube	4	34	0.000500106	4851	NOTCH1	Notch homolog 1, translocation-associated (Drosophila)
GO	branching morphogenesis of a tube	4	34	0.000500106	5623	PSPN	persephin
GO	branching morphogenesis of a tube	4	34	0.000500106	655	BMP7	bone morphogenetic protein 7
GO	regulation of heart contraction	4	35	0.000559831	10659	CUGBP2	CUG triplet repeat, RNA binding protein 2
GO	regulation of heart contraction	4	35	0.000559831	26251	KCNG2	potassium voltage-gated channel, subfamily G, member 2
GO	regulation of heart contraction	4	35	0.000559831	30819	KCNIP2	Kv channel interacting protein 2
GO	regulation of heart contraction	4	35	0.000559831	3757	KCNH2	potassium voltage-gated channel, subfamily H (eag-related), member 2
GO	morphogenesis of a branching structure	4	35	0.000559831	3549	IHH	Indian hedgehog homolog (Drosophila)
GO	morphogenesis of a branching structure	4	35	0.000559831	4851	NOTCH1	Notch homolog 1, translocation-associated (Drosophila)
GO	morphogenesis of a branching structure	4	35	0.000559831	5623	PSPN	persephin
GO	morphogenesis of a branching structure	4	35	0.000559831	655	BMP7	bone morphogenetic protein 7
GO	substrate-specific transporter activity	18	698	0.000696542	1080	CFTR	cystic fibrosis transmembrane conductance regulator (ATP-binding cassette sub-family C, member 7)
GO	substrate-specific transporter activity	18	698	0.000696542	1337	COX6A1	cytochrome c oxidase subunit VIa polypeptide 1
GO	substrate-specific transporter activity	18	698	0.000696542	245972	ATP6V0D2	ATPase, H+ transporting, lysosomal 38kDa, V0 subunit d2
GO	substrate-specific transporter activity	18	698	0.000696542	2566	GABRG2	gamma-aminobutyric acid (GABA) A receptor, gamma 2
GO	substrate-specific transporter activity	18	698	0.000696542	26251	KCNG2	potassium voltage-gated channel, subfamily G, member 2
GO	substrate-specific transporter activity	18	698	0.000696542	2892	GRIA3	glutamate receptor, ionotrophic, AMPA 3
GO	substrate-specific transporter activity	18	698	0.000696542	3046	HBE1	hemoglobin, epsilon 1
GO	substrate-specific transporter activity	18	698	0.000696542	30819	KCNIP2	Kv channel interacting protein 2
GO	substrate-specific transporter activity	18	698	0.000696542	335	APOA1	apolipoprotein A-I
GO	substrate-specific transporter activity	18	698	0.000696542	344	APOC2	apolipoprotein C-II
GO	substrate-specific transporter activity	18	698	0.000696542	3738	KCNA3	potassium voltage-gated channel, shaker-related subfamily, member 3
GO	substrate-specific transporter activity	18	698	0.000696542	3757	KCNH2	potassium voltage-gated channel, subfamily H (eag-related), member 2
GO	substrate-specific transporter activity	18	698	0.000696542	491	ATP2B2	ATPase, Ca++ transporting, plasma membrane 2
GO	substrate-specific transporter activity	18	698	0.000696542	56660	KCNK12	potassium channel, subfamily K, member 12
GO	substrate-specific transporter activity	18	698	0.000696542	60598	KCNK15	potassium channel, subfamily K, member 15
GO	substrate-specific transporter activity	18	698	0.000696542	64849	SLC13A3	solute carrier family 13 (sodium-dependent dicarboxylate transporter), member 3
GO	substrate-specific transporter activity	18	698	0.000696542	9311	ACCN3	amiloride-sensitive cation channel 3
GO	substrate-specific transporter activity	18	698	0.000696542	9377	COX5A	cytochrome c oxidase subunit Va
GO	ion transmembrane transporter activity	15	542	0.000965478	1080	CFTR	cystic fibrosis transmembrane conductance regulator (ATP-binding cassette sub-family C, member 7)
GO	ion transmembrane transporter activity	15	542	0.000965478	1337	COX6A1	cytochrome c oxidase subunit VIa polypeptide 1
GO	ion transmembrane transporter activity	15	542	0.000965478	245972	ATP6V0D2	ATPase, H+ transporting, lysosomal 38kDa, V0 subunit d2
GO	ion transmembrane transporter activity	15	542	0.000965478	2566	GABRG2	gamma-aminobutyric acid (GABA) A receptor, gamma 2
GO	ion transmembrane transporter activity	15	542	0.000965478	26251	KCNG2	potassium voltage-gated channel, subfamily G, member 2
GO	ion transmembrane transporter activity	15	542	0.000965478	2892	GRIA3	glutamate receptor, ionotrophic, AMPA 3
GO	ion transmembrane transporter activity	15	542	0.000965478	30819	KCNIP2	Kv channel interacting protein 2
GO	ion transmembrane transporter activity	15	542	0.000965478	3738	KCNA3	potassium voltage-gated channel, shaker-related subfamily, member 3
GO	ion transmembrane transporter activity	15	542	0.000965478	3757	KCNH2	potassium voltage-gated channel, subfamily H (eag-related), member 2
GO	ion transmembrane transporter activity	15	542	0.000965478	491	ATP2B2	ATPase, Ca++ transporting, plasma membrane 2
GO	ion transmembrane transporter activity	15	542	0.000965478	56660	KCNK12	potassium channel, subfamily K, member 12
GO	ion transmembrane transporter activity	15	542	0.000965478	60598	KCNK15	potassium channel, subfamily K, member 15
GO	ion transmembrane transporter activity	15	542	0.000965478	64849	SLC13A3	solute carrier family 13 (sodium-dependent dicarboxylate transporter), member 3
GO	ion transmembrane transporter activity	15	542	0.000965478	9311	ACCN3	amiloride-sensitive cation channel 3
GO	ion transmembrane transporter activity	15	542	0.000965478	9377	COX5A	cytochrome c oxidase subunit Va
GO	alkali metal ion binding	8	185	0.00100898	26251	KCNG2	potassium voltage-gated channel, subfamily G, member 2
GO	alkali metal ion binding	8	185	0.00100898	30819	KCNIP2	Kv channel interacting protein 2
GO	alkali metal ion binding	8	185	0.00100898	3738	KCNA3	potassium voltage-gated channel, shaker-related subfamily, member 3
GO	alkali metal ion binding	8	185	0.00100898	3757	KCNH2	potassium voltage-gated channel, subfamily H (eag-related), member 2
GO	alkali metal ion binding	8	185	0.00100898	56660	KCNK12	potassium channel, subfamily K, member 12
GO	alkali metal ion binding	8	185	0.00100898	60598	KCNK15	potassium channel, subfamily K, member 15
GO	alkali metal ion binding	8	185	0.00100898	64849	SLC13A3	solute carrier family 13 (sodium-dependent dicarboxylate transporter), member 3
GO	alkali metal ion binding	8	185	0.00100898	9311	ACCN3	amiloride-sensitive cation channel 3
GO	substrate-specific transmembrane transporter activity	15	545	0.00102024	1080	CFTR	cystic fibrosis transmembrane conductance regulator (ATP-binding cassette sub-family C, member 7)
GO	substrate-specific transmembrane transporter activity	15	545	0.00102024	1337	COX6A1	cytochrome c oxidase subunit VIa polypeptide 1
GO	substrate-specific transmembrane transporter activity	15	545	0.00102024	245972	ATP6V0D2	ATPase, H+ transporting, lysosomal 38kDa, V0 subunit d2
GO	substrate-specific transmembrane transporter activity	15	545	0.00102024	2566	GABRG2	gamma-aminobutyric acid (GABA) A receptor, gamma 2
GO	substrate-specific transmembrane transporter activity	15	545	0.00102024	26251	KCNG2	potassium voltage-gated channel, subfamily G, member 2
GO	substrate-specific transmembrane transporter activity	15	545	0.00102024	2892	GRIA3	glutamate receptor, ionotrophic, AMPA 3
GO	substrate-specific transmembrane transporter activity	15	545	0.00102024	30819	KCNIP2	Kv channel interacting protein 2
GO	substrate-specific transmembrane transporter activity	15	545	0.00102024	3738	KCNA3	potassium voltage-gated channel, shaker-related subfamily, member 3
GO	substrate-specific transmembrane transporter activity	15	545	0.00102024	3757	KCNH2	potassium voltage-gated channel, subfamily H (eag-related), member 2
GO	substrate-specific transmembrane transporter activity	15	545	0.00102024	491	ATP2B2	ATPase, Ca++ transporting, plasma membrane 2
GO	substrate-specific transmembrane transporter activity	15	545	0.00102024	56660	KCNK12	potassium channel, subfamily K, member 12
GO	substrate-specific transmembrane transporter activity	15	545	0.00102024	60598	KCNK15	potassium channel, subfamily K, member 15
GO	substrate-specific transmembrane transporter activity	15	545	0.00102024	64849	SLC13A3	solute carrier family 13 (sodium-dependent dicarboxylate transporter), member 3
GO	substrate-specific transmembrane transporter activity	15	545	0.00102024	9311	ACCN3	amiloride-sensitive cation channel 3
GO	substrate-specific transmembrane transporter activity	15	545	0.00102024	9377	COX5A	cytochrome c oxidase subunit Va
GO	tube morphogenesis	4	42	0.00112736	3549	IHH	Indian hedgehog homolog (Drosophila)
GO	tube morphogenesis	4	42	0.00112736	4851	NOTCH1	Notch homolog 1, translocation-associated (Drosophila)
GO	tube morphogenesis	4	42	0.00112736	5623	PSPN	persephin
GO	tube morphogenesis	4	42	0.00112736	655	BMP7	bone morphogenetic protein 7
GO	anatomical structure development	21	921	0.00122357	119	ADD2	adducin 2 (beta)
GO	anatomical structure development	21	921	0.00122357	1600	DAB1	disabled homolog 1 (Drosophila)
GO	anatomical structure development	21	921	0.00122357	1821	DRP2	dystrophin related protein 2
GO	anatomical structure development	21	921	0.00122357	1859	DYRK1A	dual-specificity tyrosine-(Y)-phosphorylation regulated kinase 1A
GO	anatomical structure development	21	921	0.00122357	1995	ELAVL3	ELAV (embryonic lethal, abnormal vision, Drosophila)-like 3 (Hu antigen C)
GO	anatomical structure development	21	921	0.00122357	22854	NTNG1	netrin G1
GO	anatomical structure development	21	921	0.00122357	2317	FLNB	filamin B, beta (actin binding protein 278)
GO	anatomical structure development	21	921	0.00122357	3479	IGF1	insulin-like growth factor 1 (somatomedin C)
GO	anatomical structure development	21	921	0.00122357	3718	JAK3	Janus kinase 3 (a protein tyrosine kinase, leukocyte)
GO	anatomical structure development	21	921	0.00122357	3973	LHCGR	luteinizing hormone/choriogonadotropin receptor
GO	anatomical structure development	21	921	0.00122357	4045	LSAMP	limbic system-associated membrane protein
GO	anatomical structure development	21	921	0.00122357	4851	NOTCH1	Notch homolog 1, translocation-associated (Drosophila)
GO	anatomical structure development	21	921	0.00122357	491	ATP2B2	ATPase, Ca++ transporting, plasma membrane 2
GO	anatomical structure development	21	921	0.00122357	51684	SUFU	suppressor of fused homolog (Drosophila)
GO	anatomical structure development	21	921	0.00122357	55534	MAML3	mastermind-like 3 (Drosophila)
GO	anatomical structure development	21	921	0.00122357	5623	PSPN	persephin
GO	anatomical structure development	21	921	0.00122357	6197	RPS6KA3	ribosomal protein S6 kinase, 90kDa, polypeptide 3
GO	anatomical structure development	21	921	0.00122357	655	BMP7	bone morphogenetic protein 7
GO	anatomical structure development	21	921	0.00122357	6899	TBX1	T-box 1
GO	anatomical structure development	21	921	0.00122357	80031	SEMA6D	sema domain, transmembrane domain (TM), and cytoplasmic domain, (semaphorin) 6D
GO	anatomical structure development	21	921	0.00122357	8633	UNC5C	unc-5 homolog C (C. elegans)
GO	ion transport	17	677	0.00130468	10452	TOMM40	translocase of outer mitochondrial membrane 40 homolog (yeast)
GO	ion transport	17	677	0.00130468	1080	CFTR	cystic fibrosis transmembrane conductance regulator (ATP-binding cassette sub-family C, member 7)
GO	ion transport	17	677	0.00130468	1285	COL4A3	collagen, type IV, alpha 3 (Goodpasture antigen)
GO	ion transport	17	677	0.00130468	1356	CP	ceruloplasmin (ferroxidase)
GO	ion transport	17	677	0.00130468	23539	SLC16A8	solute carrier family 16, member 8 (monocarboxylic acid transporter 3)
GO	ion transport	17	677	0.00130468	245972	ATP6V0D2	ATPase, H+ transporting, lysosomal 38kDa, V0 subunit d2
GO	ion transport	17	677	0.00130468	2566	GABRG2	gamma-aminobutyric acid (GABA) A receptor, gamma 2
GO	ion transport	17	677	0.00130468	26251	KCNG2	potassium voltage-gated channel, subfamily G, member 2
GO	ion transport	17	677	0.00130468	2892	GRIA3	glutamate receptor, ionotrophic, AMPA 3
GO	ion transport	17	677	0.00130468	30819	KCNIP2	Kv channel interacting protein 2
GO	ion transport	17	677	0.00130468	3738	KCNA3	potassium voltage-gated channel, shaker-related subfamily, member 3
GO	ion transport	17	677	0.00130468	3757	KCNH2	potassium voltage-gated channel, subfamily H (eag-related), member 2
GO	ion transport	17	677	0.00130468	491	ATP2B2	ATPase, Ca++ transporting, plasma membrane 2
GO	ion transport	17	677	0.00130468	56660	KCNK12	potassium channel, subfamily K, member 12
GO	ion transport	17	677	0.00130468	60598	KCNK15	potassium channel, subfamily K, member 15
GO	ion transport	17	677	0.00130468	64849	SLC13A3	solute carrier family 13 (sodium-dependent dicarboxylate transporter), member 3
GO	ion transport	17	677	0.00130468	9311	ACCN3	amiloride-sensitive cation channel 3
GO	system development	12	402	0.00164825	1600	DAB1	disabled homolog 1 (Drosophila)
GO	system development	12	402	0.00164825	1821	DRP2	dystrophin related protein 2
GO	system development	12	402	0.00164825	1859	DYRK1A	dual-specificity tyrosine-(Y)-phosphorylation regulated kinase 1A
GO	system development	12	402	0.00164825	1995	ELAVL3	ELAV (embryonic lethal, abnormal vision, Drosophila)-like 3 (Hu antigen C)
GO	system development	12	402	0.00164825	22854	NTNG1	netrin G1
GO	system development	12	402	0.00164825	3479	IGF1	insulin-like growth factor 1 (somatomedin C)
GO	system development	12	402	0.00164825	4045	LSAMP	limbic system-associated membrane protein
GO	system development	12	402	0.00164825	55534	MAML3	mastermind-like 3 (Drosophila)
GO	system development	12	402	0.00164825	5623	PSPN	persephin
GO	system development	12	402	0.00164825	6197	RPS6KA3	ribosomal protein S6 kinase, 90kDa, polypeptide 3
GO	system development	12	402	0.00164825	6899	TBX1	T-box 1
GO	system development	12	402	0.00164825	80031	SEMA6D	sema domain, transmembrane domain (TM), and cytoplasmic domain, (semaphorin) 6D
GO	potassium ion binding	6	116	0.00175118	26251	KCNG2	potassium voltage-gated channel, subfamily G, member 2
GO	potassium ion binding	6	116	0.00175118	30819	KCNIP2	Kv channel interacting protein 2
GO	potassium ion binding	6	116	0.00175118	3738	KCNA3	potassium voltage-gated channel, shaker-related subfamily, member 3
GO	potassium ion binding	6	116	0.00175118	3757	KCNH2	potassium voltage-gated channel, subfamily H (eag-related), member 2
GO	potassium ion binding	6	116	0.00175118	56660	KCNK12	potassium channel, subfamily K, member 12
GO	potassium ion binding	6	116	0.00175118	60598	KCNK15	potassium channel, subfamily K, member 15
GO	transmembrane transporter activity	16	636	0.00176938	1080	CFTR	cystic fibrosis transmembrane conductance regulator (ATP-binding cassette sub-family C, member 7)
GO	transmembrane transporter activity	16	636	0.00176938	1337	COX6A1	cytochrome c oxidase subunit VIa polypeptide 1
GO	transmembrane transporter activity	16	636	0.00176938	23539	SLC16A8	solute carrier family 16, member 8 (monocarboxylic acid transporter 3)
GO	transmembrane transporter activity	16	636	0.00176938	245972	ATP6V0D2	ATPase, H+ transporting, lysosomal 38kDa, V0 subunit d2
GO	transmembrane transporter activity	16	636	0.00176938	2566	GABRG2	gamma-aminobutyric acid (GABA) A receptor, gamma 2
GO	transmembrane transporter activity	16	636	0.00176938	26251	KCNG2	potassium voltage-gated channel, subfamily G, member 2
GO	transmembrane transporter activity	16	636	0.00176938	2892	GRIA3	glutamate receptor, ionotrophic, AMPA 3
GO	transmembrane transporter activity	16	636	0.00176938	30819	KCNIP2	Kv channel interacting protein 2
GO	transmembrane transporter activity	16	636	0.00176938	3738	KCNA3	potassium voltage-gated channel, shaker-related subfamily, member 3
GO	transmembrane transporter activity	16	636	0.00176938	3757	KCNH2	potassium voltage-gated channel, subfamily H (eag-related), member 2
GO	transmembrane transporter activity	16	636	0.00176938	491	ATP2B2	ATPase, Ca++ transporting, plasma membrane 2
GO	transmembrane transporter activity	16	636	0.00176938	56660	KCNK12	potassium channel, subfamily K, member 12
GO	transmembrane transporter activity	16	636	0.00176938	60598	KCNK15	potassium channel, subfamily K, member 15
GO	transmembrane transporter activity	16	636	0.00176938	64849	SLC13A3	solute carrier family 13 (sodium-dependent dicarboxylate transporter), member 3
GO	transmembrane transporter activity	16	636	0.00176938	9311	ACCN3	amiloride-sensitive cation channel 3
GO	transmembrane transporter activity	16	636	0.00176938	9377	COX5A	cytochrome c oxidase subunit Va
GO	cell communication	48	2900	0.0018819	10395	DLC1	deleted in liver cancer 1
GO	cell communication	48	2900	0.0018819	11184	MAP4K1	mitogen-activated protein kinase kinase kinase kinase 1
GO	cell communication	48	2900	0.0018819	1285	COL4A3	collagen, type IV, alpha 3 (Goodpasture antigen)
GO	cell communication	48	2900	0.0018819	133522	PPARGC1B	peroxisome proliferator-activated receptor gamma, coactivator 1 beta
GO	cell communication	48	2900	0.0018819	148	ADRA1A	adrenergic, alpha-1A-, receptor
GO	cell communication	48	2900	0.0018819	22941	SHANK2	SH3 and multiple ankyrin repeat domains 2
GO	cell communication	48	2900	0.0018819	23043	TNIK	TRAF2 and NCK interacting kinase
GO	cell communication	48	2900	0.0018819	23095	KIF1B	kinesin family member 1B
GO	cell communication	48	2900	0.0018819	2317	FLNB	filamin B, beta (actin binding protein 278)
GO	cell communication	48	2900	0.0018819	2566	GABRG2	gamma-aminobutyric acid (GABA) A receptor, gamma 2
GO	cell communication	48	2900	0.0018819	257068	PLCXD2	phosphatidylinositol-specific phospholipase C, X domain containing 2
GO	cell communication	48	2900	0.0018819	2572	GAD2	glutamate decarboxylase 2 (pancreatic islets and brain, 65kDa)
GO	cell communication	48	2900	0.0018819	26188	OR1C1	olfactory receptor, family 1, subfamily C, member 1
GO	cell communication	48	2900	0.0018819	2778	GNAS	GNAS complex locus
GO	cell communication	48	2900	0.0018819	2869	GRK5	G protein-coupled receptor kinase 5
GO	cell communication	48	2900	0.0018819	2892	GRIA3	glutamate receptor, ionotrophic, AMPA 3
GO	cell communication	48	2900	0.0018819	30819	KCNIP2	Kv channel interacting protein 2
GO	cell communication	48	2900	0.0018819	3451	IFNA17	interferon, alpha 17
GO	cell communication	48	2900	0.0018819	3479	IGF1	insulin-like growth factor 1 (somatomedin C)
GO	cell communication	48	2900	0.0018819	3549	IHH	Indian hedgehog homolog (Drosophila)
GO	cell communication	48	2900	0.0018819	3631	INPP4A	inositol polyphosphate-4-phosphatase, type I, 107kDa
GO	cell communication	48	2900	0.0018819	3632	INPP5A	inositol polyphosphate-5-phosphatase, 40kDa
GO	cell communication	48	2900	0.0018819	3707	ITPKB	inositol 1,4,5-trisphosphate 3-kinase B
GO	cell communication	48	2900	0.0018819	3718	JAK3	Janus kinase 3 (a protein tyrosine kinase, leukocyte)
GO	cell communication	48	2900	0.0018819	3757	KCNH2	potassium voltage-gated channel, subfamily H (eag-related), member 2
GO	cell communication	48	2900	0.0018819	3973	LHCGR	luteinizing hormone/choriogonadotropin receptor
GO	cell communication	48	2900	0.0018819	4851	NOTCH1	Notch homolog 1, translocation-associated (Drosophila)
GO	cell communication	48	2900	0.0018819	51684	SUFU	suppressor of fused homolog (Drosophila)
GO	cell communication	48	2900	0.0018819	54331	GNG2	guanine nucleotide binding protein (G protein), gamma 2
GO	cell communication	48	2900	0.0018819	55534	MAML3	mastermind-like 3 (Drosophila)
GO	cell communication	48	2900	0.0018819	5586	PKN2	protein kinase N2
GO	cell communication	48	2900	0.0018819	5607	MAP2K5	mitogen-activated protein kinase kinase 5
GO	cell communication	48	2900	0.0018819	5906	RAP1A	RAP1A, member of RAS oncogene family
GO	cell communication	48	2900	0.0018819	5909	RAP1GAP	RAP1 GTPase activating protein
GO	cell communication	48	2900	0.0018819	5972	REN	renin
GO	cell communication	48	2900	0.0018819	6197	RPS6KA3	ribosomal protein S6 kinase, 90kDa, polypeptide 3
GO	cell communication	48	2900	0.0018819	6239	RREB1	ras responsive element binding protein 1
GO	cell communication	48	2900	0.0018819	655	BMP7	bone morphogenetic protein 7
GO	cell communication	48	2900	0.0018819	7201	TRHR	thyrotropin-releasing hormone receptor
GO	cell communication	48	2900	0.0018819	8313	AXIN2	axin 2
GO	cell communication	48	2900	0.0018819	83661	MS4A8B	membrane-spanning 4-domains, subfamily A, member 8B
GO	cell communication	48	2900	0.0018819	8484	GALR3	galanin receptor 3
GO	cell communication	48	2900	0.0018819	8633	UNC5C	unc-5 homolog C (C. elegans)
GO	cell communication	48	2900	0.0018819	896	CCND3	cyclin D3
GO	cell communication	48	2900	0.0018819	9311	ACCN3	amiloride-sensitive cation channel 3
GO	cell communication	48	2900	0.0018819	9379	NRXN2	neurexin 2
GO	cell communication	48	2900	0.0018819	9542	NRG2	neuregulin 2
GO	cell communication	48	2900	0.0018819	9577	BRE	brain and reproductive organ-expressed (TNFRSF1A modulator)
GO	gated channel activity	9	253	0.00194173	1080	CFTR	cystic fibrosis transmembrane conductance regulator (ATP-binding cassette sub-family C, member 7)
GO	gated channel activity	9	253	0.00194173	2566	GABRG2	gamma-aminobutyric acid (GABA) A receptor, gamma 2
GO	gated channel activity	9	253	0.00194173	26251	KCNG2	potassium voltage-gated channel, subfamily G, member 2
GO	gated channel activity	9	253	0.00194173	30819	KCNIP2	Kv channel interacting protein 2
GO	gated channel activity	9	253	0.00194173	3738	KCNA3	potassium voltage-gated channel, shaker-related subfamily, member 3
GO	gated channel activity	9	253	0.00194173	3757	KCNH2	potassium voltage-gated channel, subfamily H (eag-related), member 2
GO	gated channel activity	9	253	0.00194173	56660	KCNK12	potassium channel, subfamily K, member 12
GO	gated channel activity	9	253	0.00194173	60598	KCNK15	potassium channel, subfamily K, member 15
GO	gated channel activity	9	253	0.00194173	9311	ACCN3	amiloride-sensitive cation channel 3
GO	cation transmembrane transporter activity	12	411	0.00198135	1337	COX6A1	cytochrome c oxidase subunit VIa polypeptide 1
GO	cation transmembrane transporter activity	12	411	0.00198135	245972	ATP6V0D2	ATPase, H+ transporting, lysosomal 38kDa, V0 subunit d2
GO	cation transmembrane transporter activity	12	411	0.00198135	26251	KCNG2	potassium voltage-gated channel, subfamily G, member 2
GO	cation transmembrane transporter activity	12	411	0.00198135	30819	KCNIP2	Kv channel interacting protein 2
GO	cation transmembrane transporter activity	12	411	0.00198135	3738	KCNA3	potassium voltage-gated channel, shaker-related subfamily, member 3
GO	cation transmembrane transporter activity	12	411	0.00198135	3757	KCNH2	potassium voltage-gated channel, subfamily H (eag-related), member 2
GO	cation transmembrane transporter activity	12	411	0.00198135	491	ATP2B2	ATPase, Ca++ transporting, plasma membrane 2
GO	cation transmembrane transporter activity	12	411	0.00198135	56660	KCNK12	potassium channel, subfamily K, member 12
GO	cation transmembrane transporter activity	12	411	0.00198135	60598	KCNK15	potassium channel, subfamily K, member 15
GO	cation transmembrane transporter activity	12	411	0.00198135	64849	SLC13A3	solute carrier family 13 (sodium-dependent dicarboxylate transporter), member 3
GO	cation transmembrane transporter activity	12	411	0.00198135	9311	ACCN3	amiloride-sensitive cation channel 3
GO	cation transmembrane transporter activity	12	411	0.00198135	9377	COX5A	cytochrome c oxidase subunit Va
GO	circulation	4	51	0.00233141	1285	COL4A3	collagen, type IV, alpha 3 (Goodpasture antigen)
GO	circulation	4	51	0.00233141	335	APOA1	apolipoprotein A-I
GO	circulation	4	51	0.00233141	344	APOC2	apolipoprotein C-II
GO	circulation	4	51	0.00233141	3757	KCNH2	potassium voltage-gated channel, subfamily H (eag-related), member 2
GO	potassium channel activity	6	124	0.00245261	26251	KCNG2	potassium voltage-gated channel, subfamily G, member 2
GO	potassium channel activity	6	124	0.00245261	30819	KCNIP2	Kv channel interacting protein 2
GO	potassium channel activity	6	124	0.00245261	3738	KCNA3	potassium voltage-gated channel, shaker-related subfamily, member 3
GO	potassium channel activity	6	124	0.00245261	3757	KCNH2	potassium voltage-gated channel, subfamily H (eag-related), member 2
GO	potassium channel activity	6	124	0.00245261	56660	KCNK12	potassium channel, subfamily K, member 12
GO	potassium channel activity	6	124	0.00245261	60598	KCNK15	potassium channel, subfamily K, member 15
GO	ion channel activity	10	330	0.00355682	1080	CFTR	cystic fibrosis transmembrane conductance regulator (ATP-binding cassette sub-family C, member 7)
GO	ion channel activity	10	330	0.00355682	2566	GABRG2	gamma-aminobutyric acid (GABA) A receptor, gamma 2
GO	ion channel activity	10	330	0.00355682	26251	KCNG2	potassium voltage-gated channel, subfamily G, member 2
GO	ion channel activity	10	330	0.00355682	2892	GRIA3	glutamate receptor, ionotrophic, AMPA 3
GO	ion channel activity	10	330	0.00355682	30819	KCNIP2	Kv channel interacting protein 2
GO	ion channel activity	10	330	0.00355682	3738	KCNA3	potassium voltage-gated channel, shaker-related subfamily, member 3
GO	ion channel activity	10	330	0.00355682	3757	KCNH2	potassium voltage-gated channel, subfamily H (eag-related), member 2
GO	ion channel activity	10	330	0.00355682	56660	KCNK12	potassium channel, subfamily K, member 12
GO	ion channel activity	10	330	0.00355682	60598	KCNK15	potassium channel, subfamily K, member 15
GO	ion channel activity	10	330	0.00355682	9311	ACCN3	amiloride-sensitive cation channel 3
GO	developmental process	38	2234	0.00382946	119	ADD2	adducin 2 (beta)
GO	developmental process	38	2234	0.00382946	148	ADRA1A	adrenergic, alpha-1A-, receptor
GO	developmental process	38	2234	0.00382946	158326	FREM1	FRAS1 related extracellular matrix 1
GO	developmental process	38	2234	0.00382946	1600	DAB1	disabled homolog 1 (Drosophila)
GO	developmental process	38	2234	0.00382946	1821	DRP2	dystrophin related protein 2
GO	developmental process	38	2234	0.00382946	1859	DYRK1A	dual-specificity tyrosine-(Y)-phosphorylation regulated kinase 1A
GO	developmental process	38	2234	0.00382946	1995	ELAVL3	ELAV (embryonic lethal, abnormal vision, Drosophila)-like 3 (Hu antigen C)
GO	developmental process	38	2234	0.00382946	22854	NTNG1	netrin G1
GO	developmental process	38	2234	0.00382946	23095	KIF1B	kinesin family member 1B
GO	developmental process	38	2234	0.00382946	2317	FLNB	filamin B, beta (actin binding protein 278)
GO	developmental process	38	2234	0.00382946	3205	HOXA9	homeobox A9
GO	developmental process	38	2234	0.00382946	3479	IGF1	insulin-like growth factor 1 (somatomedin C)
GO	developmental process	38	2234	0.00382946	3549	IHH	Indian hedgehog homolog (Drosophila)
GO	developmental process	38	2234	0.00382946	3707	ITPKB	inositol 1,4,5-trisphosphate 3-kinase B
GO	developmental process	38	2234	0.00382946	3718	JAK3	Janus kinase 3 (a protein tyrosine kinase, leukocyte)
GO	developmental process	38	2234	0.00382946	3973	LHCGR	luteinizing hormone/choriogonadotropin receptor
GO	developmental process	38	2234	0.00382946	4045	LSAMP	limbic system-associated membrane protein
GO	developmental process	38	2234	0.00382946	4851	NOTCH1	Notch homolog 1, translocation-associated (Drosophila)
GO	developmental process	38	2234	0.00382946	491	ATP2B2	ATPase, Ca++ transporting, plasma membrane 2
GO	developmental process	38	2234	0.00382946	51684	SUFU	suppressor of fused homolog (Drosophila)
GO	developmental process	38	2234	0.00382946	55534	MAML3	mastermind-like 3 (Drosophila)
GO	developmental process	38	2234	0.00382946	55998	NXF5	nuclear RNA export factor 5
GO	developmental process	38	2234	0.00382946	5623	PSPN	persephin
GO	developmental process	38	2234	0.00382946	56853	BRUNOL4	bruno-like 4, RNA binding protein (Drosophila)
GO	developmental process	38	2234	0.00382946	57593	EBF4	early B-cell factor 4
GO	developmental process	38	2234	0.00382946	5972	REN	renin
GO	developmental process	38	2234	0.00382946	6197	RPS6KA3	ribosomal protein S6 kinase, 90kDa, polypeptide 3
GO	developmental process	38	2234	0.00382946	6239	RREB1	ras responsive element binding protein 1
GO	developmental process	38	2234	0.00382946	649	BMP1	bone morphogenetic protein 1
GO	developmental process	38	2234	0.00382946	655	BMP7	bone morphogenetic protein 7
GO	developmental process	38	2234	0.00382946	6688	SPI1	spleen focus forming virus (SFFV) proviral integration oncogene spi1
GO	developmental process	38	2234	0.00382946	6899	TBX1	T-box 1
GO	developmental process	38	2234	0.00382946	80031	SEMA6D	sema domain, transmembrane domain (TM), and cytoplasmic domain, (semaphorin) 6D
GO	developmental process	38	2234	0.00382946	8313	AXIN2	axin 2
GO	developmental process	38	2234	0.00382946	8633	UNC5C	unc-5 homolog C (C. elegans)
GO	developmental process	38	2234	0.00382946	8701	DNAH11	dynein, axonemal, heavy chain 11
GO	developmental process	38	2234	0.00382946	9542	NRG2	neuregulin 2
GO	developmental process	38	2234	0.00382946	9577	BRE	brain and reproductive organ-expressed (TNFRSF1A modulator)
GO	ciliary or flagellar motility	2	9	0.00408013	25981	DNAH1	dynein, axonemal, heavy chain 1
GO	ciliary or flagellar motility	2	9	0.00408013	8701	DNAH11	dynein, axonemal, heavy chain 11
GO	monovalent inorganic cation transport	9	284	0.00418401	245972	ATP6V0D2	ATPase, H+ transporting, lysosomal 38kDa, V0 subunit d2
GO	monovalent inorganic cation transport	9	284	0.00418401	26251	KCNG2	potassium voltage-gated channel, subfamily G, member 2
GO	monovalent inorganic cation transport	9	284	0.00418401	30819	KCNIP2	Kv channel interacting protein 2
GO	monovalent inorganic cation transport	9	284	0.00418401	3738	KCNA3	potassium voltage-gated channel, shaker-related subfamily, member 3
GO	monovalent inorganic cation transport	9	284	0.00418401	3757	KCNH2	potassium voltage-gated channel, subfamily H (eag-related), member 2
GO	monovalent inorganic cation transport	9	284	0.00418401	56660	KCNK12	potassium channel, subfamily K, member 12
GO	monovalent inorganic cation transport	9	284	0.00418401	60598	KCNK15	potassium channel, subfamily K, member 15
GO	monovalent inorganic cation transport	9	284	0.00418401	64849	SLC13A3	solute carrier family 13 (sodium-dependent dicarboxylate transporter), member 3
GO	monovalent inorganic cation transport	9	284	0.00418401	9311	ACCN3	amiloride-sensitive cation channel 3
GO	substrate specific channel activity	10	339	0.0042948	1080	CFTR	cystic fibrosis transmembrane conductance regulator (ATP-binding cassette sub-family C, member 7)
GO	substrate specific channel activity	10	339	0.0042948	2566	GABRG2	gamma-aminobutyric acid (GABA) A receptor, gamma 2
GO	substrate specific channel activity	10	339	0.0042948	26251	KCNG2	potassium voltage-gated channel, subfamily G, member 2
GO	substrate specific channel activity	10	339	0.0042948	2892	GRIA3	glutamate receptor, ionotrophic, AMPA 3
GO	substrate specific channel activity	10	339	0.0042948	30819	KCNIP2	Kv channel interacting protein 2
GO	substrate specific channel activity	10	339	0.0042948	3738	KCNA3	potassium voltage-gated channel, shaker-related subfamily, member 3
GO	substrate specific channel activity	10	339	0.0042948	3757	KCNH2	potassium voltage-gated channel, subfamily H (eag-related), member 2
GO	substrate specific channel activity	10	339	0.0042948	56660	KCNK12	potassium channel, subfamily K, member 12
GO	substrate specific channel activity	10	339	0.0042948	60598	KCNK15	potassium channel, subfamily K, member 15
GO	substrate specific channel activity	10	339	0.0042948	9311	ACCN3	amiloride-sensitive cation channel 3
GO	channel activity	10	351	0.00546135	1080	CFTR	cystic fibrosis transmembrane conductance regulator (ATP-binding cassette sub-family C, member 7)
GO	channel activity	10	351	0.00546135	2566	GABRG2	gamma-aminobutyric acid (GABA) A receptor, gamma 2
GO	channel activity	10	351	0.00546135	26251	KCNG2	potassium voltage-gated channel, subfamily G, member 2
GO	channel activity	10	351	0.00546135	2892	GRIA3	glutamate receptor, ionotrophic, AMPA 3
GO	channel activity	10	351	0.00546135	30819	KCNIP2	Kv channel interacting protein 2
GO	channel activity	10	351	0.00546135	3738	KCNA3	potassium voltage-gated channel, shaker-related subfamily, member 3
GO	channel activity	10	351	0.00546135	3757	KCNH2	potassium voltage-gated channel, subfamily H (eag-related), member 2
GO	channel activity	10	351	0.00546135	56660	KCNK12	potassium channel, subfamily K, member 12
GO	channel activity	10	351	0.00546135	60598	KCNK15	potassium channel, subfamily K, member 15
GO	channel activity	10	351	0.00546135	9311	ACCN3	amiloride-sensitive cation channel 3
GO	passive transmembrane transporter activity	10	351	0.00546135	1080	CFTR	cystic fibrosis transmembrane conductance regulator (ATP-binding cassette sub-family C, member 7)
GO	passive transmembrane transporter activity	10	351	0.00546135	2566	GABRG2	gamma-aminobutyric acid (GABA) A receptor, gamma 2
GO	passive transmembrane transporter activity	10	351	0.00546135	26251	KCNG2	potassium voltage-gated channel, subfamily G, member 2
GO	passive transmembrane transporter activity	10	351	0.00546135	2892	GRIA3	glutamate receptor, ionotrophic, AMPA 3
GO	passive transmembrane transporter activity	10	351	0.00546135	30819	KCNIP2	Kv channel interacting protein 2
GO	passive transmembrane transporter activity	10	351	0.00546135	3738	KCNA3	potassium voltage-gated channel, shaker-related subfamily, member 3
GO	passive transmembrane transporter activity	10	351	0.00546135	3757	KCNH2	potassium voltage-gated channel, subfamily H (eag-related), member 2
GO	passive transmembrane transporter activity	10	351	0.00546135	56660	KCNK12	potassium channel, subfamily K, member 12
GO	passive transmembrane transporter activity	10	351	0.00546135	60598	KCNK15	potassium channel, subfamily K, member 15
GO	passive transmembrane transporter activity	10	351	0.00546135	9311	ACCN3	amiloride-sensitive cation channel 3
GO	metal ion transmembrane transporter activity	8	246	0.00583838	26251	KCNG2	potassium voltage-gated channel, subfamily G, member 2
GO	metal ion transmembrane transporter activity	8	246	0.00583838	30819	KCNIP2	Kv channel interacting protein 2
GO	metal ion transmembrane transporter activity	8	246	0.00583838	3738	KCNA3	potassium voltage-gated channel, shaker-related subfamily, member 3
GO	metal ion transmembrane transporter activity	8	246	0.00583838	3757	KCNH2	potassium voltage-gated channel, subfamily H (eag-related), member 2
GO	metal ion transmembrane transporter activity	8	246	0.00583838	491	ATP2B2	ATPase, Ca++ transporting, plasma membrane 2
GO	metal ion transmembrane transporter activity	8	246	0.00583838	56660	KCNK12	potassium channel, subfamily K, member 12
GO	metal ion transmembrane transporter activity	8	246	0.00583838	60598	KCNK15	potassium channel, subfamily K, member 15
GO	metal ion transmembrane transporter activity	8	246	0.00583838	9311	ACCN3	amiloride-sensitive cation channel 3
GO	metal ion transport	10	356	0.00601504	1356	CP	ceruloplasmin (ferroxidase)
GO	metal ion transport	10	356	0.00601504	26251	KCNG2	potassium voltage-gated channel, subfamily G, member 2
GO	metal ion transport	10	356	0.00601504	30819	KCNIP2	Kv channel interacting protein 2
GO	metal ion transport	10	356	0.00601504	3738	KCNA3	potassium voltage-gated channel, shaker-related subfamily, member 3
GO	metal ion transport	10	356	0.00601504	3757	KCNH2	potassium voltage-gated channel, subfamily H (eag-related), member 2
GO	metal ion transport	10	356	0.00601504	491	ATP2B2	ATPase, Ca++ transporting, plasma membrane 2
GO	metal ion transport	10	356	0.00601504	56660	KCNK12	potassium channel, subfamily K, member 12
GO	metal ion transport	10	356	0.00601504	60598	KCNK15	potassium channel, subfamily K, member 15
GO	metal ion transport	10	356	0.00601504	64849	SLC13A3	solute carrier family 13 (sodium-dependent dicarboxylate transporter), member 3
GO	metal ion transport	10	356	0.00601504	9311	ACCN3	amiloride-sensitive cation channel 3
GO	potassium ion transport	6	149	0.00602605	26251	KCNG2	potassium voltage-gated channel, subfamily G, member 2
GO	potassium ion transport	6	149	0.00602605	30819	KCNIP2	Kv channel interacting protein 2
GO	potassium ion transport	6	149	0.00602605	3738	KCNA3	potassium voltage-gated channel, shaker-related subfamily, member 3
GO	potassium ion transport	6	149	0.00602605	3757	KCNH2	potassium voltage-gated channel, subfamily H (eag-related), member 2
GO	potassium ion transport	6	149	0.00602605	56660	KCNK12	potassium channel, subfamily K, member 12
GO	potassium ion transport	6	149	0.00602605	60598	KCNK15	potassium channel, subfamily K, member 15
GO	transporter activity	20	990	0.00622827	1080	CFTR	cystic fibrosis transmembrane conductance regulator (ATP-binding cassette sub-family C, member 7)
GO	transporter activity	20	990	0.00622827	1337	COX6A1	cytochrome c oxidase subunit VIa polypeptide 1
GO	transporter activity	20	990	0.00622827	23539	SLC16A8	solute carrier family 16, member 8 (monocarboxylic acid transporter 3)
GO	transporter activity	20	990	0.00622827	245972	ATP6V0D2	ATPase, H+ transporting, lysosomal 38kDa, V0 subunit d2
GO	transporter activity	20	990	0.00622827	2566	GABRG2	gamma-aminobutyric acid (GABA) A receptor, gamma 2
GO	transporter activity	20	990	0.00622827	26251	KCNG2	potassium voltage-gated channel, subfamily G, member 2
GO	transporter activity	20	990	0.00622827	2892	GRIA3	glutamate receptor, ionotrophic, AMPA 3
GO	transporter activity	20	990	0.00622827	3046	HBE1	hemoglobin, epsilon 1
GO	transporter activity	20	990	0.00622827	30819	KCNIP2	Kv channel interacting protein 2
GO	transporter activity	20	990	0.00622827	335	APOA1	apolipoprotein A-I
GO	transporter activity	20	990	0.00622827	344	APOC2	apolipoprotein C-II
GO	transporter activity	20	990	0.00622827	3738	KCNA3	potassium voltage-gated channel, shaker-related subfamily, member 3
GO	transporter activity	20	990	0.00622827	3757	KCNH2	potassium voltage-gated channel, subfamily H (eag-related), member 2
GO	transporter activity	20	990	0.00622827	491	ATP2B2	ATPase, Ca++ transporting, plasma membrane 2
GO	transporter activity	20	990	0.00622827	56660	KCNK12	potassium channel, subfamily K, member 12
GO	transporter activity	20	990	0.00622827	60598	KCNK15	potassium channel, subfamily K, member 15
GO	transporter activity	20	990	0.00622827	64849	SLC13A3	solute carrier family 13 (sodium-dependent dicarboxylate transporter), member 3
GO	transporter activity	20	990	0.00622827	9311	ACCN3	amiloride-sensitive cation channel 3
GO	transporter activity	20	990	0.00622827	9377	COX5A	cytochrome c oxidase subunit Va
GO	transporter activity	20	990	0.00622827	9899	SV2B	synaptic vesicle glycoprotein 2B
GO	signal transduction	42	2621	0.00673077	10395	DLC1	deleted in liver cancer 1
GO	signal transduction	42	2621	0.00673077	11184	MAP4K1	mitogen-activated protein kinase kinase kinase kinase 1
GO	signal transduction	42	2621	0.00673077	1285	COL4A3	collagen, type IV, alpha 3 (Goodpasture antigen)
GO	signal transduction	42	2621	0.00673077	133522	PPARGC1B	peroxisome proliferator-activated receptor gamma, coactivator 1 beta
GO	signal transduction	42	2621	0.00673077	148	ADRA1A	adrenergic, alpha-1A-, receptor
GO	signal transduction	42	2621	0.00673077	22941	SHANK2	SH3 and multiple ankyrin repeat domains 2
GO	signal transduction	42	2621	0.00673077	23043	TNIK	TRAF2 and NCK interacting kinase
GO	signal transduction	42	2621	0.00673077	2317	FLNB	filamin B, beta (actin binding protein 278)
GO	signal transduction	42	2621	0.00673077	2566	GABRG2	gamma-aminobutyric acid (GABA) A receptor, gamma 2
GO	signal transduction	42	2621	0.00673077	257068	PLCXD2	phosphatidylinositol-specific phospholipase C, X domain containing 2
GO	signal transduction	42	2621	0.00673077	26188	OR1C1	olfactory receptor, family 1, subfamily C, member 1
GO	signal transduction	42	2621	0.00673077	2778	GNAS	GNAS complex locus
GO	signal transduction	42	2621	0.00673077	2869	GRK5	G protein-coupled receptor kinase 5
GO	signal transduction	42	2621	0.00673077	2892	GRIA3	glutamate receptor, ionotrophic, AMPA 3
GO	signal transduction	42	2621	0.00673077	30819	KCNIP2	Kv channel interacting protein 2
GO	signal transduction	42	2621	0.00673077	3479	IGF1	insulin-like growth factor 1 (somatomedin C)
GO	signal transduction	42	2621	0.00673077	3631	INPP4A	inositol polyphosphate-4-phosphatase, type I, 107kDa
GO	signal transduction	42	2621	0.00673077	3707	ITPKB	inositol 1,4,5-trisphosphate 3-kinase B
GO	signal transduction	42	2621	0.00673077	3718	JAK3	Janus kinase 3 (a protein tyrosine kinase, leukocyte)
GO	signal transduction	42	2621	0.00673077	3757	KCNH2	potassium voltage-gated channel, subfamily H (eag-related), member 2
GO	signal transduction	42	2621	0.00673077	3973	LHCGR	luteinizing hormone/choriogonadotropin receptor
GO	signal transduction	42	2621	0.00673077	4851	NOTCH1	Notch homolog 1, translocation-associated (Drosophila)
GO	signal transduction	42	2621	0.00673077	51684	SUFU	suppressor of fused homolog (Drosophila)
GO	signal transduction	42	2621	0.00673077	54331	GNG2	guanine nucleotide binding protein (G protein), gamma 2
GO	signal transduction	42	2621	0.00673077	55534	MAML3	mastermind-like 3 (Drosophila)
GO	signal transduction	42	2621	0.00673077	5586	PKN2	protein kinase N2
GO	signal transduction	42	2621	0.00673077	5607	MAP2K5	mitogen-activated protein kinase kinase 5
GO	signal transduction	42	2621	0.00673077	5906	RAP1A	RAP1A, member of RAS oncogene family
GO	signal transduction	42	2621	0.00673077	5909	RAP1GAP	RAP1 GTPase activating protein
GO	signal transduction	42	2621	0.00673077	5972	REN	renin
GO	signal transduction	42	2621	0.00673077	6197	RPS6KA3	ribosomal protein S6 kinase, 90kDa, polypeptide 3
GO	signal transduction	42	2621	0.00673077	6239	RREB1	ras responsive element binding protein 1
GO	signal transduction	42	2621	0.00673077	655	BMP7	bone morphogenetic protein 7
GO	signal transduction	42	2621	0.00673077	7201	TRHR	thyrotropin-releasing hormone receptor
GO	signal transduction	42	2621	0.00673077	8313	AXIN2	axin 2
GO	signal transduction	42	2621	0.00673077	83661	MS4A8B	membrane-spanning 4-domains, subfamily A, member 8B
GO	signal transduction	42	2621	0.00673077	8484	GALR3	galanin receptor 3
GO	signal transduction	42	2621	0.00673077	8633	UNC5C	unc-5 homolog C (C. elegans)
GO	signal transduction	42	2621	0.00673077	896	CCND3	cyclin D3
GO	signal transduction	42	2621	0.00673077	9311	ACCN3	amiloride-sensitive cation channel 3
GO	signal transduction	42	2621	0.00673077	9542	NRG2	neuregulin 2
GO	signal transduction	42	2621	0.00673077	9577	BRE	brain and reproductive organ-expressed (TNFRSF1A modulator)
GO	axonemal dynein complex	2	12	0.00732031	25981	DNAH1	dynein, axonemal, heavy chain 1
GO	axonemal dynein complex	2	12	0.00732031	8701	DNAH11	dynein, axonemal, heavy chain 11
GO	cation transport	11	434	0.00852602	1356	CP	ceruloplasmin (ferroxidase)
GO	cation transport	11	434	0.00852602	245972	ATP6V0D2	ATPase, H+ transporting, lysosomal 38kDa, V0 subunit d2
GO	cation transport	11	434	0.00852602	26251	KCNG2	potassium voltage-gated channel, subfamily G, member 2
GO	cation transport	11	434	0.00852602	30819	KCNIP2	Kv channel interacting protein 2
GO	cation transport	11	434	0.00852602	3738	KCNA3	potassium voltage-gated channel, shaker-related subfamily, member 3
GO	cation transport	11	434	0.00852602	3757	KCNH2	potassium voltage-gated channel, subfamily H (eag-related), member 2
GO	cation transport	11	434	0.00852602	491	ATP2B2	ATPase, Ca++ transporting, plasma membrane 2
GO	cation transport	11	434	0.00852602	56660	KCNK12	potassium channel, subfamily K, member 12
GO	cation transport	11	434	0.00852602	60598	KCNK15	potassium channel, subfamily K, member 15
GO	cation transport	11	434	0.00852602	64849	SLC13A3	solute carrier family 13 (sodium-dependent dicarboxylate transporter), member 3
GO	cation transport	11	434	0.00852602	9311	ACCN3	amiloride-sensitive cation channel 3
GO	axoneme part	2	13	0.00858929	25981	DNAH1	dynein, axonemal, heavy chain 1
GO	axoneme part	2	13	0.00858929	8701	DNAH11	dynein, axonemal, heavy chain 11
GO	microtubule motor activity	4	76	0.0096884	23095	KIF1B	kinesin family member 1B
GO	microtubule motor activity	4	76	0.0096884	25981	DNAH1	dynein, axonemal, heavy chain 1
GO	microtubule motor activity	4	76	0.0096884	3834	KIF25	kinesin family member 25
GO	microtubule motor activity	4	76	0.0096884	8701	DNAH11	dynein, axonemal, heavy chain 11
GO	regulation of multicellular organismal process	10	383	0.00980132	10659	CUGBP2	CUG triplet repeat, RNA binding protein 2
GO	regulation of multicellular organismal process	10	383	0.00980132	11184	MAP4K1	mitogen-activated protein kinase kinase kinase kinase 1
GO	regulation of multicellular organismal process	10	383	0.00980132	1285	COL4A3	collagen, type IV, alpha 3 (Goodpasture antigen)
GO	regulation of multicellular organismal process	10	383	0.00980132	26251	KCNG2	potassium voltage-gated channel, subfamily G, member 2
GO	regulation of multicellular organismal process	10	383	0.00980132	30819	KCNIP2	Kv channel interacting protein 2
GO	regulation of multicellular organismal process	10	383	0.00980132	3479	IGF1	insulin-like growth factor 1 (somatomedin C)
GO	regulation of multicellular organismal process	10	383	0.00980132	3707	ITPKB	inositol 1,4,5-trisphosphate 3-kinase B
GO	regulation of multicellular organismal process	10	383	0.00980132	3757	KCNH2	potassium voltage-gated channel, subfamily H (eag-related), member 2
GO	regulation of multicellular organismal process	10	383	0.00980132	4851	NOTCH1	Notch homolog 1, translocation-associated (Drosophila)
GO	regulation of multicellular organismal process	10	383	0.00980132	8313	AXIN2	axin 2
GO	glial cell differentiation	2	14	0.00994909	3479	IGF1	insulin-like growth factor 1 (somatomedin C)
GO	glial cell differentiation	2	14	0.00994909	4851	NOTCH1	Notch homolog 1, translocation-associated (Drosophila)
GO	nuclear body	3	41	0.0101496	1859	DYRK1A	dual-specificity tyrosine-(Y)-phosphorylation regulated kinase 1A
GO	nuclear body	3	41	0.0101496	6239	RREB1	ras responsive element binding protein 1
GO	nuclear body	3	41	0.0101496	7307	U2AF1	U2 small nuclear RNA auxiliary factor 1
GO	negative regulation of developmental process	8	272	0.0103899	1285	COL4A3	collagen, type IV, alpha 3 (Goodpasture antigen)
GO	negative regulation of developmental process	8	272	0.0103899	3479	IGF1	insulin-like growth factor 1 (somatomedin C)
GO	negative regulation of developmental process	8	272	0.0103899	3549	IHH	Indian hedgehog homolog (Drosophila)
GO	negative regulation of developmental process	8	272	0.0103899	4353	MPO	myeloperoxidase
GO	negative regulation of developmental process	8	272	0.0103899	4851	NOTCH1	Notch homolog 1, translocation-associated (Drosophila)
GO	negative regulation of developmental process	8	272	0.0103899	50511	SYCP3	synaptonemal complex protein 3
GO	negative regulation of developmental process	8	272	0.0103899	8313	AXIN2	axin 2
GO	negative regulation of developmental process	8	272	0.0103899	9542	NRG2	neuregulin 2
GO	ATP-binding and phosphorylation-dependent chloride channel activity	1	1	0.0109443	1080	CFTR	cystic fibrosis transmembrane conductance regulator (ATP-binding cassette sub-family C, member 7)
GO	channel-conductance-controlling ATPase activity	1	1	0.0109443	1080	CFTR	cystic fibrosis transmembrane conductance regulator (ATP-binding cassette sub-family C, member 7)
GO	MAP kinase kinase kinase kinase activity	1	1	0.0109443	11184	MAP4K1	mitogen-activated protein kinase kinase kinase kinase 1
GO	regulation of hemocyte differentiation	1	1	0.0109443	11184	MAP4K1	mitogen-activated protein kinase kinase kinase kinase 1
GO	citrate (pro-3S)-lyase activity	1	1	0.0109443	171425	CLYBL	citrate lyase beta like
GO	lactate transporter activity	1	1	0.0109443	23539	SLC16A8	solute carrier family 16, member 8 (monocarboxylic acid transporter 3)
GO	lactate transport	1	1	0.0109443	23539	SLC16A8	solute carrier family 16, member 8 (monocarboxylic acid transporter 3)
GO	Golgi to secretory vesicle transport	1	1	0.0109443	2778	GNAS	GNAS complex locus
GO	clustering of voltage-gated potassium channels	1	1	0.0109443	30819	KCNIP2	Kv channel interacting protein 2
GO	glycolate metabolic process	1	1	0.0109443	3479	IGF1	insulin-like growth factor 1 (somatomedin C)
GO	insulin control element activator complex	1	1	0.0109443	3637	---	---
GO	lutropin-choriogonadotropic hormone receptor activity	1	1	0.0109443	3973	LHCGR	luteinizing hormone/choriogonadotropin receptor
GO	foregut morphogenesis	1	1	0.0109443	4851	NOTCH1	Notch homolog 1, translocation-associated (Drosophila)
GO	sprouting angiogenesis	1	1	0.0109443	4851	NOTCH1	Notch homolog 1, translocation-associated (Drosophila)
GO	cerebellar granule cell differentiation	1	1	0.0109443	491	ATP2B2	ATPase, Ca++ transporting, plasma membrane 2
GO	otolith mineralization	1	1	0.0109443	491	ATP2B2	ATPase, Ca++ transporting, plasma membrane 2
GO	achiasmate meiosis I	1	1	0.0109443	50511	SYCP3	synaptonemal complex protein 3
GO	female meiosis sister chromatid cohesion	1	1	0.0109443	50511	SYCP3	synaptonemal complex protein 3
GO	meiotic sister chromatid cohesion	1	1	0.0109443	50511	SYCP3	synaptonemal complex protein 3
GO	spermatogenesis, exchange of chromosomal proteins	1	1	0.0109443	50511	SYCP3	synaptonemal complex protein 3
GO	inositol biosynthetic process	1	1	0.0109443	51477	ISYNA1	inositol-3-phosphate synthase 1
GO	inositol-3-phosphate synthase activity	1	1	0.0109443	51477	ISYNA1	inositol-3-phosphate synthase 1
GO	intramolecular lyase activity	1	1	0.0109443	51477	ISYNA1	inositol-3-phosphate synthase 1
GO	ribulokinase activity	1	1	0.0109443	55277	FGGY	FGGY carbohydrate kinase domain containing
GO	renin activity	1	1	0.0109443	5972	REN	renin
GO	renin-angiotensin regulation of body fluid levels	1	1	0.0109443	5972	REN	renin
GO	high affinity sodium:dicarboxylate symporter activity	1	1	0.0109443	64849	SLC13A3	solute carrier family 13 (sodium-dependent dicarboxylate transporter), member 3
GO	procollagen C-endopeptidase activity	1	1	0.0109443	649	BMP1	bone morphogenetic protein 1
GO	pharyngeal system development	1	1	0.0109443	6899	TBX1	T-box 1
GO	thyrotropin-releasing hormone receptor activity	1	1	0.0109443	7201	TRHR	thyrotropin-releasing hormone receptor
GO	intramembranous ossification	1	1	0.0109443	8313	AXIN2	axin 2
GO	mitotic telophase	1	1	0.0109443	8379	MAD1L1	MAD1 mitotic arrest deficient-like 1 (yeast)
GO	telophase	1	1	0.0109443	8379	MAD1L1	MAD1 mitotic arrest deficient-like 1 (yeast)
GO	netrin receptor activity	1	1	0.0109443	8633	UNC5C	unc-5 homolog C (C. elegans)
GO	peroxisome targeting sequence binding	1	1	0.0109443	9577	BRE	brain and reproductive organ-expressed (TNFRSF1A modulator)
GO	sterol binding	2	15	0.0113976	140856	C20orf79	chromosome 20 open reading frame 79
GO	sterol binding	2	15	0.0113976	3549	IHH	Indian hedgehog homolog (Drosophila)
GO	ossification	3	43	0.0115645	649	BMP1	bone morphogenetic protein 1
GO	ossification	3	43	0.0115645	655	BMP7	bone morphogenetic protein 7
GO	ossification	3	43	0.0115645	8313	AXIN2	axin 2
GO	voltage-gated channel activity	6	173	0.0120929	26251	KCNG2	potassium voltage-gated channel, subfamily G, member 2
GO	voltage-gated channel activity	6	173	0.0120929	30819	KCNIP2	Kv channel interacting protein 2
GO	voltage-gated channel activity	6	173	0.0120929	3738	KCNA3	potassium voltage-gated channel, shaker-related subfamily, member 3
GO	voltage-gated channel activity	6	173	0.0120929	3757	KCNH2	potassium voltage-gated channel, subfamily H (eag-related), member 2
GO	voltage-gated channel activity	6	173	0.0120929	56660	KCNK12	potassium channel, subfamily K, member 12
GO	voltage-gated channel activity	6	173	0.0120929	60598	KCNK15	potassium channel, subfamily K, member 15
GO	voltage-gated ion channel activity	6	173	0.0120929	26251	KCNG2	potassium voltage-gated channel, subfamily G, member 2
GO	voltage-gated ion channel activity	6	173	0.0120929	30819	KCNIP2	Kv channel interacting protein 2
GO	voltage-gated ion channel activity	6	173	0.0120929	3738	KCNA3	potassium voltage-gated channel, shaker-related subfamily, member 3
GO	voltage-gated ion channel activity	6	173	0.0120929	3757	KCNH2	potassium voltage-gated channel, subfamily H (eag-related), member 2
GO	voltage-gated ion channel activity	6	173	0.0120929	56660	KCNK12	potassium channel, subfamily K, member 12
GO	voltage-gated ion channel activity	6	173	0.0120929	60598	KCNK15	potassium channel, subfamily K, member 15
GO	signal sequence binding	2	16	0.0129328	30819	KCNIP2	Kv channel interacting protein 2
GO	signal sequence binding	2	16	0.0129328	9577	BRE	brain and reproductive organ-expressed (TNFRSF1A modulator)
GO	multicellular organismal process	27	1577	0.0135709	1080	CFTR	cystic fibrosis transmembrane conductance regulator (ATP-binding cassette sub-family C, member 7)
GO	multicellular organismal process	27	1577	0.0135709	10895	PPBPL2	pro-platelet basic protein-like 2
GO	multicellular organismal process	27	1577	0.0135709	1285	COL4A3	collagen, type IV, alpha 3 (Goodpasture antigen)
GO	multicellular organismal process	27	1577	0.0135709	148	ADRA1A	adrenergic, alpha-1A-, receptor
GO	multicellular organismal process	27	1577	0.0135709	158326	FREM1	FRAS1 related extracellular matrix 1
GO	multicellular organismal process	27	1577	0.0135709	1600	DAB1	disabled homolog 1 (Drosophila)
GO	multicellular organismal process	27	1577	0.0135709	1995	ELAVL3	ELAV (embryonic lethal, abnormal vision, Drosophila)-like 3 (Hu antigen C)
GO	multicellular organismal process	27	1577	0.0135709	22854	NTNG1	netrin G1
GO	multicellular organismal process	27	1577	0.0135709	2317	FLNB	filamin B, beta (actin binding protein 278)
GO	multicellular organismal process	27	1577	0.0135709	26188	OR1C1	olfactory receptor, family 1, subfamily C, member 1
GO	multicellular organismal process	27	1577	0.0135709	26517	TIMM13	translocase of inner mitochondrial membrane 13 homolog (yeast)
GO	multicellular organismal process	27	1577	0.0135709	2778	GNAS	GNAS complex locus
GO	multicellular organismal process	27	1577	0.0135709	30819	KCNIP2	Kv channel interacting protein 2
GO	multicellular organismal process	27	1577	0.0135709	3205	HOXA9	homeobox A9
GO	multicellular organismal process	27	1577	0.0135709	3479	IGF1	insulin-like growth factor 1 (somatomedin C)
GO	multicellular organismal process	27	1577	0.0135709	3757	KCNH2	potassium voltage-gated channel, subfamily H (eag-related), member 2
GO	multicellular organismal process	27	1577	0.0135709	4851	NOTCH1	Notch homolog 1, translocation-associated (Drosophila)
GO	multicellular organismal process	27	1577	0.0135709	491	ATP2B2	ATPase, Ca++ transporting, plasma membrane 2
GO	multicellular organismal process	27	1577	0.0135709	51684	SUFU	suppressor of fused homolog (Drosophila)
GO	multicellular organismal process	27	1577	0.0135709	55998	NXF5	nuclear RNA export factor 5
GO	multicellular organismal process	27	1577	0.0135709	57593	EBF4	early B-cell factor 4
GO	multicellular organismal process	27	1577	0.0135709	6239	RREB1	ras responsive element binding protein 1
GO	multicellular organismal process	27	1577	0.0135709	649	BMP1	bone morphogenetic protein 1
GO	multicellular organismal process	27	1577	0.0135709	80031	SEMA6D	sema domain, transmembrane domain (TM), and cytoplasmic domain, (semaphorin) 6D
GO	multicellular organismal process	27	1577	0.0135709	8313	AXIN2	axin 2
GO	multicellular organismal process	27	1577	0.0135709	8633	UNC5C	unc-5 homolog C (C. elegans)
GO	multicellular organismal process	27	1577	0.0135709	9311	ACCN3	amiloride-sensitive cation channel 3
GO	potassium channel complex	4	84	0.0136232	26251	KCNG2	potassium voltage-gated channel, subfamily G, member 2
GO	potassium channel complex	4	84	0.0136232	30819	KCNIP2	Kv channel interacting protein 2
GO	potassium channel complex	4	84	0.0136232	3738	KCNA3	potassium voltage-gated channel, shaker-related subfamily, member 3
GO	potassium channel complex	4	84	0.0136232	3757	KCNH2	potassium voltage-gated channel, subfamily H (eag-related), member 2
GO	voltage-gated potassium channel complex	4	84	0.0136232	26251	KCNG2	potassium voltage-gated channel, subfamily G, member 2
GO	voltage-gated potassium channel complex	4	84	0.0136232	30819	KCNIP2	Kv channel interacting protein 2
GO	voltage-gated potassium channel complex	4	84	0.0136232	3738	KCNA3	potassium voltage-gated channel, shaker-related subfamily, member 3
GO	voltage-gated potassium channel complex	4	84	0.0136232	3757	KCNH2	potassium voltage-gated channel, subfamily H (eag-related), member 2
GO	cilium	2	17	0.0145525	491	ATP2B2	ATPase, Ca++ transporting, plasma membrane 2
GO	cilium	2	17	0.0145525	8701	DNAH11	dynein, axonemal, heavy chain 11
GO	cation channel activity	7	234	0.0147859	26251	KCNG2	potassium voltage-gated channel, subfamily G, member 2
GO	cation channel activity	7	234	0.0147859	30819	KCNIP2	Kv channel interacting protein 2
GO	cation channel activity	7	234	0.0147859	3738	KCNA3	potassium voltage-gated channel, shaker-related subfamily, member 3
GO	cation channel activity	7	234	0.0147859	3757	KCNH2	potassium voltage-gated channel, subfamily H (eag-related), member 2
GO	cation channel activity	7	234	0.0147859	56660	KCNK12	potassium channel, subfamily K, member 12
GO	cation channel activity	7	234	0.0147859	60598	KCNK15	potassium channel, subfamily K, member 15
GO	cation channel activity	7	234	0.0147859	9311	ACCN3	amiloride-sensitive cation channel 3
GO	nervous system development	8	295	0.0162515	1600	DAB1	disabled homolog 1 (Drosophila)
GO	nervous system development	8	295	0.0162515	1859	DYRK1A	dual-specificity tyrosine-(Y)-phosphorylation regulated kinase 1A
GO	nervous system development	8	295	0.0162515	1995	ELAVL3	ELAV (embryonic lethal, abnormal vision, Drosophila)-like 3 (Hu antigen C)
GO	nervous system development	8	295	0.0162515	22854	NTNG1	netrin G1
GO	nervous system development	8	295	0.0162515	3479	IGF1	insulin-like growth factor 1 (somatomedin C)
GO	nervous system development	8	295	0.0162515	4045	LSAMP	limbic system-associated membrane protein
GO	nervous system development	8	295	0.0162515	55534	MAML3	mastermind-like 3 (Drosophila)
GO	nervous system development	8	295	0.0162515	80031	SEMA6D	sema domain, transmembrane domain (TM), and cytoplasmic domain, (semaphorin) 6D
GO	regulation of cell differentiation	6	185	0.0163505	11184	MAP4K1	mitogen-activated protein kinase kinase kinase kinase 1
GO	regulation of cell differentiation	6	185	0.0163505	3549	IHH	Indian hedgehog homolog (Drosophila)
GO	regulation of cell differentiation	6	185	0.0163505	3707	ITPKB	inositol 1,4,5-trisphosphate 3-kinase B
GO	regulation of cell differentiation	6	185	0.0163505	4851	NOTCH1	Notch homolog 1, translocation-associated (Drosophila)
GO	regulation of cell differentiation	6	185	0.0163505	655	BMP7	bone morphogenetic protein 7
GO	regulation of cell differentiation	6	185	0.0163505	8313	AXIN2	axin 2
GO	extracellular region part	14	682	0.0182702	1285	COL4A3	collagen, type IV, alpha 3 (Goodpasture antigen)
GO	extracellular region part	14	682	0.0182702	1356	CP	ceruloplasmin (ferroxidase)
GO	extracellular region part	14	682	0.0182702	158326	FREM1	FRAS1 related extracellular matrix 1
GO	extracellular region part	14	682	0.0182702	22854	NTNG1	netrin G1
GO	extracellular region part	14	682	0.0182702	335	APOA1	apolipoprotein A-I
GO	extracellular region part	14	682	0.0182702	344	APOC2	apolipoprotein C-II
GO	extracellular region part	14	682	0.0182702	3451	IFNA17	interferon, alpha 17
GO	extracellular region part	14	682	0.0182702	3479	IGF1	insulin-like growth factor 1 (somatomedin C)
GO	extracellular region part	14	682	0.0182702	4323	MMP14	matrix metallopeptidase 14 (membrane-inserted)
GO	extracellular region part	14	682	0.0182702	5972	REN	renin
GO	extracellular region part	14	682	0.0182702	649	BMP1	bone morphogenetic protein 1
GO	extracellular region part	14	682	0.0182702	6490	SILV	silver homolog (mouse)
GO	extracellular region part	14	682	0.0182702	655	BMP7	bone morphogenetic protein 7
GO	extracellular region part	14	682	0.0182702	92949	ADAMTSL1	ADAMTS-like 1
GO	inorganic cation transmembrane transporter activity	4	93	0.0191179	1337	COX6A1	cytochrome c oxidase subunit VIa polypeptide 1
GO	inorganic cation transmembrane transporter activity	4	93	0.0191179	245972	ATP6V0D2	ATPase, H+ transporting, lysosomal 38kDa, V0 subunit d2
GO	inorganic cation transmembrane transporter activity	4	93	0.0191179	491	ATP2B2	ATPase, Ca++ transporting, plasma membrane 2
GO	inorganic cation transmembrane transporter activity	4	93	0.0191179	9377	COX5A	cytochrome c oxidase subunit Va
GO	microtubule-based movement	4	94	0.0198014	23095	KIF1B	kinesin family member 1B
GO	microtubule-based movement	4	94	0.0198014	25981	DNAH1	dynein, axonemal, heavy chain 1
GO	microtubule-based movement	4	94	0.0198014	3834	KIF25	kinesin family member 25
GO	microtubule-based movement	4	94	0.0198014	8701	DNAH11	dynein, axonemal, heavy chain 11
GO	determination of left/right symmetry	2	20	0.0198991	4851	NOTCH1	Notch homolog 1, translocation-associated (Drosophila)
GO	determination of left/right symmetry	2	20	0.0198991	8701	DNAH11	dynein, axonemal, heavy chain 11
GO	multicellular organismal development	15	765	0.021447	158326	FREM1	FRAS1 related extracellular matrix 1
GO	multicellular organismal development	15	765	0.021447	1600	DAB1	disabled homolog 1 (Drosophila)
GO	multicellular organismal development	15	765	0.021447	1995	ELAVL3	ELAV (embryonic lethal, abnormal vision, Drosophila)-like 3 (Hu antigen C)
GO	multicellular organismal development	15	765	0.021447	22854	NTNG1	netrin G1
GO	multicellular organismal development	15	765	0.021447	2317	FLNB	filamin B, beta (actin binding protein 278)
GO	multicellular organismal development	15	765	0.021447	3205	HOXA9	homeobox A9
GO	multicellular organismal development	15	765	0.021447	4851	NOTCH1	Notch homolog 1, translocation-associated (Drosophila)
GO	multicellular organismal development	15	765	0.021447	51684	SUFU	suppressor of fused homolog (Drosophila)
GO	multicellular organismal development	15	765	0.021447	55998	NXF5	nuclear RNA export factor 5
GO	multicellular organismal development	15	765	0.021447	57593	EBF4	early B-cell factor 4
GO	multicellular organismal development	15	765	0.021447	6239	RREB1	ras responsive element binding protein 1
GO	multicellular organismal development	15	765	0.021447	649	BMP1	bone morphogenetic protein 1
GO	multicellular organismal development	15	765	0.021447	80031	SEMA6D	sema domain, transmembrane domain (TM), and cytoplasmic domain, (semaphorin) 6D
GO	multicellular organismal development	15	765	0.021447	8313	AXIN2	axin 2
GO	multicellular organismal development	15	765	0.021447	8633	UNC5C	unc-5 homolog C (C. elegans)
GO	AF-2 domain binding	1	2	0.0217693	133522	PPARGC1B	peroxisome proliferator-activated receptor gamma, coactivator 1 beta
GO	ferroxidase activity	1	2	0.0217693	1356	CP	ceruloplasmin (ferroxidase)
GO	oxidoreductase activity, oxidizing metal ions, oxygen as acceptor	1	2	0.0217693	1356	CP	ceruloplasmin (ferroxidase)
GO	citrate lyase complex	1	2	0.0217693	171425	CLYBL	citrate lyase beta like
GO	GKAP/Homer scaffold activity	1	2	0.0217693	22941	SHANK2	SH3 and multiple ankyrin repeat domains 2
GO	glutamate decarboxylase activity	1	2	0.0217693	2572	GAD2	glutamate decarboxylase 2 (pancreatic islets and brain, 65kDa)
GO	glutamate decarboxylation to succinate	1	2	0.0217693	2572	GAD2	glutamate decarboxylase 2 (pancreatic islets and brain, 65kDa)
GO	succinate metabolic process	1	2	0.0217693	2572	GAD2	glutamate decarboxylase 2 (pancreatic islets and brain, 65kDa)
GO	A-type (transient outward) potassium channel activity	1	2	0.0217693	30819	KCNIP2	Kv channel interacting protein 2
GO	multicellular organism growth	1	2	0.0217693	3479	IGF1	insulin-like growth factor 1 (somatomedin C)
GO	prothoracicotrophic hormone activity	1	2	0.0217693	3479	IGF1	insulin-like growth factor 1 (somatomedin C)
GO	intein-mediated protein splicing	1	2	0.0217693	3549	IHH	Indian hedgehog homolog (Drosophila)
GO	protein splicing	1	2	0.0217693	3549	IHH	Indian hedgehog homolog (Drosophila)
GO	phosphatidylinositol-3,4-bisphosphate 4-phosphatase activity	1	2	0.0217693	3631	INPP4A	inositol polyphosphate-4-phosphatase, type I, 107kDa
GO	phosphoinositide 4-phosphatase activity	1	2	0.0217693	3631	INPP4A	inositol polyphosphate-4-phosphatase, type I, 107kDa
GO	cell differentiation in hindbrain	1	2	0.0217693	491	ATP2B2	ATPase, Ca++ transporting, plasma membrane 2
GO	cerebellar Purkinje cell differentiation	1	2	0.0217693	491	ATP2B2	ATPase, Ca++ transporting, plasma membrane 2
GO	male meiosis I	1	2	0.0217693	50511	SYCP3	synaptonemal complex protein 3
GO	polyol biosynthetic process	1	2	0.0217693	51477	ISYNA1	inositol-3-phosphate synthase 1
GO	protein targeting to Golgi	1	2	0.0217693	55690	PACS1	phosphofurin acidic cluster sorting protein 1
GO	retrograde transport, vesicle recycling within Golgi	1	2	0.0217693	55690	PACS1	phosphofurin acidic cluster sorting protein 1
GO	BRE binding	1	2	0.0217693	56853	BRUNOL4	bruno-like 4, RNA binding protein (Drosophila)
GO	gene silencing by RNA	1	2	0.0217693	56853	BRUNOL4	bruno-like 4, RNA binding protein (Drosophila)
GO	posttranscriptional gene silencing by RNA	1	2	0.0217693	56853	BRUNOL4	bruno-like 4, RNA binding protein (Drosophila)
GO	posttranscriptional gene silencing	1	2	0.0217693	56853	BRUNOL4	bruno-like 4, RNA binding protein (Drosophila)
GO	RNA interference	1	2	0.0217693	56853	BRUNOL4	bruno-like 4, RNA binding protein (Drosophila)
GO	translation repressor activity, nucleic acid binding	1	2	0.0217693	56853	BRUNOL4	bruno-like 4, RNA binding protein (Drosophila)
GO	angiotensin maturation	1	2	0.0217693	5972	REN	renin
GO	drinking behavior	1	2	0.0217693	5972	REN	renin
GO	soft palate development	1	2	0.0217693	6899	TBX1	T-box 1
GO	proteoglycan sulfotransferase activity	1	2	0.0217693	89792	GAL3ST3	galactose-3-O-sulfotransferase 3
GO	protein targeting to mitochondrion	2	21	0.0218372	10452	TOMM40	translocase of outer mitochondrial membrane 40 homolog (yeast)
GO	protein targeting to mitochondrion	2	21	0.0218372	26517	TIMM13	translocase of inner mitochondrial membrane 13 homolog (yeast)
GO	Golgi-associated vesicle	2	21	0.0218372	11311	VPS45	vacuolar protein sorting 45 homolog (S. cerevisiae)
GO	Golgi-associated vesicle	2	21	0.0218372	55690	PACS1	phosphofurin acidic cluster sorting protein 1
GO	determination of bilateral symmetry	2	21	0.0218372	4851	NOTCH1	Notch homolog 1, translocation-associated (Drosophila)
GO	determination of bilateral symmetry	2	21	0.0218372	8701	DNAH11	dynein, axonemal, heavy chain 11
GO	determination of symmetry	2	21	0.0218372	4851	NOTCH1	Notch homolog 1, translocation-associated (Drosophila)
GO	determination of symmetry	2	21	0.0218372	8701	DNAH11	dynein, axonemal, heavy chain 11
GO	pattern specification process	5	149	0.0241542	3549	IHH	Indian hedgehog homolog (Drosophila)
GO	pattern specification process	5	149	0.0241542	4851	NOTCH1	Notch homolog 1, translocation-associated (Drosophila)
GO	pattern specification process	5	149	0.0241542	655	BMP7	bone morphogenetic protein 7
GO	pattern specification process	5	149	0.0241542	8313	AXIN2	axin 2
GO	pattern specification process	5	149	0.0241542	8701	DNAH11	dynein, axonemal, heavy chain 11
GO	nucleotide binding	30	1888	0.0241634	10659	CUGBP2	CUG triplet repeat, RNA binding protein 2
GO	nucleotide binding	30	1888	0.0241634	1080	CFTR	cystic fibrosis transmembrane conductance regulator (ATP-binding cassette sub-family C, member 7)
GO	nucleotide binding	30	1888	0.0241634	11184	MAP4K1	mitogen-activated protein kinase kinase kinase kinase 1
GO	nucleotide binding	30	1888	0.0241634	133522	PPARGC1B	peroxisome proliferator-activated receptor gamma, coactivator 1 beta
GO	nucleotide binding	30	1888	0.0241634	1859	DYRK1A	dual-specificity tyrosine-(Y)-phosphorylation regulated kinase 1A
GO	nucleotide binding	30	1888	0.0241634	1995	ELAVL3	ELAV (embryonic lethal, abnormal vision, Drosophila)-like 3 (Hu antigen C)
GO	nucleotide binding	30	1888	0.0241634	2130	EWSR1	Ewing sarcoma breakpoint region 1
GO	nucleotide binding	30	1888	0.0241634	23043	TNIK	TRAF2 and NCK interacting kinase
GO	nucleotide binding	30	1888	0.0241634	23095	KIF1B	kinesin family member 1B
GO	nucleotide binding	30	1888	0.0241634	2778	GNAS	GNAS complex locus
GO	nucleotide binding	30	1888	0.0241634	283999	LOC283999	hypothetical protein LOC283999
GO	nucleotide binding	30	1888	0.0241634	2869	GRK5	G protein-coupled receptor kinase 5
GO	nucleotide binding	30	1888	0.0241634	3707	ITPKB	inositol 1,4,5-trisphosphate 3-kinase B
GO	nucleotide binding	30	1888	0.0241634	3718	JAK3	Janus kinase 3 (a protein tyrosine kinase, leukocyte)
GO	nucleotide binding	30	1888	0.0241634	3834	KIF25	kinesin family member 25
GO	nucleotide binding	30	1888	0.0241634	491	ATP2B2	ATPase, Ca++ transporting, plasma membrane 2
GO	nucleotide binding	30	1888	0.0241634	5379	PMS2L1	postmeiotic segregation increased 2-like 1 pseudogene
GO	nucleotide binding	30	1888	0.0241634	5586	PKN2	protein kinase N2
GO	nucleotide binding	30	1888	0.0241634	55998	NXF5	nuclear RNA export factor 5
GO	nucleotide binding	30	1888	0.0241634	5607	MAP2K5	mitogen-activated protein kinase kinase 5
GO	nucleotide binding	30	1888	0.0241634	56853	BRUNOL4	bruno-like 4, RNA binding protein (Drosophila)
GO	nucleotide binding	30	1888	0.0241634	5906	RAP1A	RAP1A, member of RAS oncogene family
GO	nucleotide binding	30	1888	0.0241634	5981	RFC1	replication factor C (activator 1) 1, 145kDa
GO	nucleotide binding	30	1888	0.0241634	6197	RPS6KA3	ribosomal protein S6 kinase, 90kDa, polypeptide 3
GO	nucleotide binding	30	1888	0.0241634	652147	LOC652147	similar to U5 snRNP-specific protein, 200 kDa
GO	nucleotide binding	30	1888	0.0241634	7307	U2AF1	U2 small nuclear RNA auxiliary factor 1
GO	nucleotide binding	30	1888	0.0241634	84896	ATAD1	ATPase family, AAA domain containing 1
GO	nucleotide binding	30	1888	0.0241634	84991	RBM17	RNA binding motif protein 17
GO	nucleotide binding	30	1888	0.0241634	8701	DNAH11	dynein, axonemal, heavy chain 11
GO	nucleotide binding	30	1888	0.0241634	89792	GAL3ST3	galactose-3-O-sulfotransferase 3
GO	voltage-gated potassium channel activity	4	100	0.0242179	26251	KCNG2	potassium voltage-gated channel, subfamily G, member 2
GO	voltage-gated potassium channel activity	4	100	0.0242179	30819	KCNIP2	Kv channel interacting protein 2
GO	voltage-gated potassium channel activity	4	100	0.0242179	3738	KCNA3	potassium voltage-gated channel, shaker-related subfamily, member 3
GO	voltage-gated potassium channel activity	4	100	0.0242179	3757	KCNH2	potassium voltage-gated channel, subfamily H (eag-related), member 2
GO	transport	34	2204	0.0246869	10452	TOMM40	translocase of outer mitochondrial membrane 40 homolog (yeast)
GO	transport	34	2204	0.0246869	1080	CFTR	cystic fibrosis transmembrane conductance regulator (ATP-binding cassette sub-family C, member 7)
GO	transport	34	2204	0.0246869	11151	CORO1A	coronin, actin binding protein, 1A
GO	transport	34	2204	0.0246869	11311	VPS45	vacuolar protein sorting 45 homolog (S. cerevisiae)
GO	transport	34	2204	0.0246869	1285	COL4A3	collagen, type IV, alpha 3 (Goodpasture antigen)
GO	transport	34	2204	0.0246869	1356	CP	ceruloplasmin (ferroxidase)
GO	transport	34	2204	0.0246869	23095	KIF1B	kinesin family member 1B
GO	transport	34	2204	0.0246869	23539	SLC16A8	solute carrier family 16, member 8 (monocarboxylic acid transporter 3)
GO	transport	34	2204	0.0246869	245972	ATP6V0D2	ATPase, H+ transporting, lysosomal 38kDa, V0 subunit d2
GO	transport	34	2204	0.0246869	2566	GABRG2	gamma-aminobutyric acid (GABA) A receptor, gamma 2
GO	transport	34	2204	0.0246869	25981	DNAH1	dynein, axonemal, heavy chain 1
GO	transport	34	2204	0.0246869	26251	KCNG2	potassium voltage-gated channel, subfamily G, member 2
GO	transport	34	2204	0.0246869	26517	TIMM13	translocase of inner mitochondrial membrane 13 homolog (yeast)
GO	transport	34	2204	0.0246869	2778	GNAS	GNAS complex locus
GO	transport	34	2204	0.0246869	2892	GRIA3	glutamate receptor, ionotrophic, AMPA 3
GO	transport	34	2204	0.0246869	29924	EPN1	epsin 1
GO	transport	34	2204	0.0246869	3046	HBE1	hemoglobin, epsilon 1
GO	transport	34	2204	0.0246869	30819	KCNIP2	Kv channel interacting protein 2
GO	transport	34	2204	0.0246869	335	APOA1	apolipoprotein A-I
GO	transport	34	2204	0.0246869	344	APOC2	apolipoprotein C-II
GO	transport	34	2204	0.0246869	3738	KCNA3	potassium voltage-gated channel, shaker-related subfamily, member 3
GO	transport	34	2204	0.0246869	3757	KCNH2	potassium voltage-gated channel, subfamily H (eag-related), member 2
GO	transport	34	2204	0.0246869	3834	KIF25	kinesin family member 25
GO	transport	34	2204	0.0246869	401612	MCART6	mitochondrial carrier triple repeat 6
GO	transport	34	2204	0.0246869	491	ATP2B2	ATPase, Ca++ transporting, plasma membrane 2
GO	transport	34	2204	0.0246869	55690	PACS1	phosphofurin acidic cluster sorting protein 1
GO	transport	34	2204	0.0246869	55998	NXF5	nuclear RNA export factor 5
GO	transport	34	2204	0.0246869	56660	KCNK12	potassium channel, subfamily K, member 12
GO	transport	34	2204	0.0246869	60598	KCNK15	potassium channel, subfamily K, member 15
GO	transport	34	2204	0.0246869	64849	SLC13A3	solute carrier family 13 (sodium-dependent dicarboxylate transporter), member 3
GO	transport	34	2204	0.0246869	8701	DNAH11	dynein, axonemal, heavy chain 11
GO	transport	34	2204	0.0246869	9311	ACCN3	amiloride-sensitive cation channel 3
GO	transport	34	2204	0.0246869	9379	NRXN2	neurexin 2
GO	transport	34	2204	0.0246869	9899	SV2B	synaptic vesicle glycoprotein 2B
GO	establishment of localization	34	2217	0.0266308	10452	TOMM40	translocase of outer mitochondrial membrane 40 homolog (yeast)
GO	establishment of localization	34	2217	0.0266308	1080	CFTR	cystic fibrosis transmembrane conductance regulator (ATP-binding cassette sub-family C, member 7)
GO	establishment of localization	34	2217	0.0266308	11151	CORO1A	coronin, actin binding protein, 1A
GO	establishment of localization	34	2217	0.0266308	11311	VPS45	vacuolar protein sorting 45 homolog (S. cerevisiae)
GO	establishment of localization	34	2217	0.0266308	1285	COL4A3	collagen, type IV, alpha 3 (Goodpasture antigen)
GO	establishment of localization	34	2217	0.0266308	1356	CP	ceruloplasmin (ferroxidase)
GO	establishment of localization	34	2217	0.0266308	23095	KIF1B	kinesin family member 1B
GO	establishment of localization	34	2217	0.0266308	23539	SLC16A8	solute carrier family 16, member 8 (monocarboxylic acid transporter 3)
GO	establishment of localization	34	2217	0.0266308	245972	ATP6V0D2	ATPase, H+ transporting, lysosomal 38kDa, V0 subunit d2
GO	establishment of localization	34	2217	0.0266308	2566	GABRG2	gamma-aminobutyric acid (GABA) A receptor, gamma 2
GO	establishment of localization	34	2217	0.0266308	25981	DNAH1	dynein, axonemal, heavy chain 1
GO	establishment of localization	34	2217	0.0266308	26251	KCNG2	potassium voltage-gated channel, subfamily G, member 2
GO	establishment of localization	34	2217	0.0266308	26517	TIMM13	translocase of inner mitochondrial membrane 13 homolog (yeast)
GO	establishment of localization	34	2217	0.0266308	2778	GNAS	GNAS complex locus
GO	establishment of localization	34	2217	0.0266308	2892	GRIA3	glutamate receptor, ionotrophic, AMPA 3
GO	establishment of localization	34	2217	0.0266308	29924	EPN1	epsin 1
GO	establishment of localization	34	2217	0.0266308	3046	HBE1	hemoglobin, epsilon 1
GO	establishment of localization	34	2217	0.0266308	30819	KCNIP2	Kv channel interacting protein 2
GO	establishment of localization	34	2217	0.0266308	335	APOA1	apolipoprotein A-I
GO	establishment of localization	34	2217	0.0266308	344	APOC2	apolipoprotein C-II
GO	establishment of localization	34	2217	0.0266308	3738	KCNA3	potassium voltage-gated channel, shaker-related subfamily, member 3
GO	establishment of localization	34	2217	0.0266308	3757	KCNH2	potassium voltage-gated channel, subfamily H (eag-related), member 2
GO	establishment of localization	34	2217	0.0266308	3834	KIF25	kinesin family member 25
GO	establishment of localization	34	2217	0.0266308	401612	MCART6	mitochondrial carrier triple repeat 6
GO	establishment of localization	34	2217	0.0266308	491	ATP2B2	ATPase, Ca++ transporting, plasma membrane 2
GO	establishment of localization	34	2217	0.0266308	55690	PACS1	phosphofurin acidic cluster sorting protein 1
GO	establishment of localization	34	2217	0.0266308	55998	NXF5	nuclear RNA export factor 5
GO	establishment of localization	34	2217	0.0266308	56660	KCNK12	potassium channel, subfamily K, member 12
GO	establishment of localization	34	2217	0.0266308	60598	KCNK15	potassium channel, subfamily K, member 15
GO	establishment of localization	34	2217	0.0266308	64849	SLC13A3	solute carrier family 13 (sodium-dependent dicarboxylate transporter), member 3
GO	establishment of localization	34	2217	0.0266308	8701	DNAH11	dynein, axonemal, heavy chain 11
GO	establishment of localization	34	2217	0.0266308	9311	ACCN3	amiloride-sensitive cation channel 3
GO	establishment of localization	34	2217	0.0266308	9379	NRXN2	neurexin 2
GO	establishment of localization	34	2217	0.0266308	9899	SV2B	synaptic vesicle glycoprotein 2B
GO	envelope	3	60	0.0280272	1337	COX6A1	cytochrome c oxidase subunit VIa polypeptide 1
GO	envelope	3	60	0.0280272	25953	PNKD	paroxysmal nonkinesigenic dyskinesia
GO	envelope	3	60	0.0280272	3757	KCNH2	potassium voltage-gated channel, subfamily H (eag-related), member 2
GO	organelle envelope	3	60	0.0280272	1337	COX6A1	cytochrome c oxidase subunit VIa polypeptide 1
GO	organelle envelope	3	60	0.0280272	25953	PNKD	paroxysmal nonkinesigenic dyskinesia
GO	organelle envelope	3	60	0.0280272	3757	KCNH2	potassium voltage-gated channel, subfamily H (eag-related), member 2
GO	nucleoside-triphosphatase activity	13	655	0.0285746	1080	CFTR	cystic fibrosis transmembrane conductance regulator (ATP-binding cassette sub-family C, member 7)
GO	nucleoside-triphosphatase activity	13	655	0.0285746	23095	KIF1B	kinesin family member 1B
GO	nucleoside-triphosphatase activity	13	655	0.0285746	25981	DNAH1	dynein, axonemal, heavy chain 1
GO	nucleoside-triphosphatase activity	13	655	0.0285746	2778	GNAS	GNAS complex locus
GO	nucleoside-triphosphatase activity	13	655	0.0285746	283999	LOC283999	hypothetical protein LOC283999
GO	nucleoside-triphosphatase activity	13	655	0.0285746	3834	KIF25	kinesin family member 25
GO	nucleoside-triphosphatase activity	13	655	0.0285746	491	ATP2B2	ATPase, Ca++ transporting, plasma membrane 2
GO	nucleoside-triphosphatase activity	13	655	0.0285746	5906	RAP1A	RAP1A, member of RAS oncogene family
GO	nucleoside-triphosphatase activity	13	655	0.0285746	5909	RAP1GAP	RAP1 GTPase activating protein
GO	nucleoside-triphosphatase activity	13	655	0.0285746	5981	RFC1	replication factor C (activator 1) 1, 145kDa
GO	nucleoside-triphosphatase activity	13	655	0.0285746	652147	LOC652147	similar to U5 snRNP-specific protein, 200 kDa
GO	nucleoside-triphosphatase activity	13	655	0.0285746	84896	ATAD1	ATPase family, AAA domain containing 1
GO	nucleoside-triphosphatase activity	13	655	0.0285746	8701	DNAH11	dynein, axonemal, heavy chain 11
GO	cell differentiation	12	588	0.0288809	1600	DAB1	disabled homolog 1 (Drosophila)
GO	cell differentiation	12	588	0.0288809	1995	ELAVL3	ELAV (embryonic lethal, abnormal vision, Drosophila)-like 3 (Hu antigen C)
GO	cell differentiation	12	588	0.0288809	22854	NTNG1	netrin G1
GO	cell differentiation	12	588	0.0288809	2317	FLNB	filamin B, beta (actin binding protein 278)
GO	cell differentiation	12	588	0.0288809	3479	IGF1	insulin-like growth factor 1 (somatomedin C)
GO	cell differentiation	12	588	0.0288809	3549	IHH	Indian hedgehog homolog (Drosophila)
GO	cell differentiation	12	588	0.0288809	3707	ITPKB	inositol 1,4,5-trisphosphate 3-kinase B
GO	cell differentiation	12	588	0.0288809	4851	NOTCH1	Notch homolog 1, translocation-associated (Drosophila)
GO	cell differentiation	12	588	0.0288809	491	ATP2B2	ATPase, Ca++ transporting, plasma membrane 2
GO	cell differentiation	12	588	0.0288809	649	BMP1	bone morphogenetic protein 1
GO	cell differentiation	12	588	0.0288809	6688	SPI1	spleen focus forming virus (SFFV) proviral integration oncogene spi1
GO	cell differentiation	12	588	0.0288809	80031	SEMA6D	sema domain, transmembrane domain (TM), and cytoplasmic domain, (semaphorin) 6D
GO	membrane	65	4790	0.028926	10452	TOMM40	translocase of outer mitochondrial membrane 40 homolog (yeast)
GO	membrane	65	4790	0.028926	1080	CFTR	cystic fibrosis transmembrane conductance regulator (ATP-binding cassette sub-family C, member 7)
GO	membrane	65	4790	0.028926	11151	CORO1A	coronin, actin binding protein, 1A
GO	membrane	65	4790	0.028926	11311	VPS45	vacuolar protein sorting 45 homolog (S. cerevisiae)
GO	membrane	65	4790	0.028926	114798	SLITRK1	SLIT and NTRK-like family, member 1
GO	membrane	65	4790	0.028926	119	ADD2	adducin 2 (beta)
GO	membrane	65	4790	0.028926	1337	COX6A1	cytochrome c oxidase subunit VIa polypeptide 1
GO	membrane	65	4790	0.028926	148	ADRA1A	adrenergic, alpha-1A-, receptor
GO	membrane	65	4790	0.028926	1556	CYP2B7P1	cytochrome P450, family 2, subfamily B, polypeptide 7 pseudogene 1
GO	membrane	65	4790	0.028926	1821	DRP2	dystrophin related protein 2
GO	membrane	65	4790	0.028926	196740	C10orf72	chromosome 10 open reading frame 72
GO	membrane	65	4790	0.028926	221935	SDK1	sidekick homolog 1, cell adhesion molecule (chicken)
GO	membrane	65	4790	0.028926	22854	NTNG1	netrin G1
GO	membrane	65	4790	0.028926	23023	TMCC1	transmembrane and coiled-coil domain family 1
GO	membrane	65	4790	0.028926	23095	KIF1B	kinesin family member 1B
GO	membrane	65	4790	0.028926	23539	SLC16A8	solute carrier family 16, member 8 (monocarboxylic acid transporter 3)
GO	membrane	65	4790	0.028926	2566	GABRG2	gamma-aminobutyric acid (GABA) A receptor, gamma 2
GO	membrane	65	4790	0.028926	2572	GAD2	glutamate decarboxylase 2 (pancreatic islets and brain, 65kDa)
GO	membrane	65	4790	0.028926	26188	OR1C1	olfactory receptor, family 1, subfamily C, member 1
GO	membrane	65	4790	0.028926	26251	KCNG2	potassium voltage-gated channel, subfamily G, member 2
GO	membrane	65	4790	0.028926	26517	TIMM13	translocase of inner mitochondrial membrane 13 homolog (yeast)
GO	membrane	65	4790	0.028926	2778	GNAS	GNAS complex locus
GO	membrane	65	4790	0.028926	283999	LOC283999	hypothetical protein LOC283999
GO	membrane	65	4790	0.028926	2892	GRIA3	glutamate receptor, ionotrophic, AMPA 3
GO	membrane	65	4790	0.028926	30819	KCNIP2	Kv channel interacting protein 2
GO	membrane	65	4790	0.028926	3549	IHH	Indian hedgehog homolog (Drosophila)
GO	membrane	65	4790	0.028926	3632	INPP5A	inositol polyphosphate-5-phosphatase, 40kDa
GO	membrane	65	4790	0.028926	3738	KCNA3	potassium voltage-gated channel, shaker-related subfamily, member 3
GO	membrane	65	4790	0.028926	375387	LRRC33	leucine rich repeat containing 33
GO	membrane	65	4790	0.028926	3757	KCNH2	potassium voltage-gated channel, subfamily H (eag-related), member 2
GO	membrane	65	4790	0.028926	3806	KIR2DS1	killer cell immunoglobulin-like receptor, two domains, short cytoplasmic tail, 1
GO	membrane	65	4790	0.028926	3973	LHCGR	luteinizing hormone/choriogonadotropin receptor
GO	membrane	65	4790	0.028926	401612	MCART6	mitochondrial carrier triple repeat 6
GO	membrane	65	4790	0.028926	4045	LSAMP	limbic system-associated membrane protein
GO	membrane	65	4790	0.028926	4323	MMP14	matrix metallopeptidase 14 (membrane-inserted)
GO	membrane	65	4790	0.028926	4851	NOTCH1	Notch homolog 1, translocation-associated (Drosophila)
GO	membrane	65	4790	0.028926	491	ATP2B2	ATPase, Ca++ transporting, plasma membrane 2
GO	membrane	65	4790	0.028926	54331	GNG2	guanine nucleotide binding protein (G protein), gamma 2
GO	membrane	65	4790	0.028926	56660	KCNK12	potassium channel, subfamily K, member 12
GO	membrane	65	4790	0.028926	57574	39876	membrane-associated ring finger (C3HC4) 4
GO	membrane	65	4790	0.028926	5906	RAP1A	RAP1A, member of RAS oncogene family
GO	membrane	65	4790	0.028926	5909	RAP1GAP	RAP1 GTPase activating protein
GO	membrane	65	4790	0.028926	6048	RNF5	ring finger protein 5
GO	membrane	65	4790	0.028926	60598	KCNK15	potassium channel, subfamily K, member 15
GO	membrane	65	4790	0.028926	63827	BCAN	brevican
GO	membrane	65	4790	0.028926	63895	FAM38B	family with sequence similarity 38, member B
GO	membrane	65	4790	0.028926	64180	DPEP3	dipeptidase 3
GO	membrane	65	4790	0.028926	64409	WBSCR17	Williams-Beuren syndrome chromosome region 17
GO	membrane	65	4790	0.028926	64849	SLC13A3	solute carrier family 13 (sodium-dependent dicarboxylate transporter), member 3
GO	membrane	65	4790	0.028926	6490	SILV	silver homolog (mouse)
GO	membrane	65	4790	0.028926	7201	TRHR	thyrotropin-releasing hormone receptor
GO	membrane	65	4790	0.028926	80031	SEMA6D	sema domain, transmembrane domain (TM), and cytoplasmic domain, (semaphorin) 6D
GO	membrane	65	4790	0.028926	80975	TMPRSS5	transmembrane protease, serine 5
GO	membrane	65	4790	0.028926	83416	FCRL5	Fc receptor-like 5
GO	membrane	65	4790	0.028926	83661	MS4A8B	membrane-spanning 4-domains, subfamily A, member 8B
GO	membrane	65	4790	0.028926	83849	SYT15	synaptotagmin XV
GO	membrane	65	4790	0.028926	8484	GALR3	galanin receptor 3
GO	membrane	65	4790	0.028926	8633	UNC5C	unc-5 homolog C (C. elegans)
GO	membrane	65	4790	0.028926	8747	ADAM21	ADAM metallopeptidase domain 21
GO	membrane	65	4790	0.028926	89792	GAL3ST3	galactose-3-O-sulfotransferase 3
GO	membrane	65	4790	0.028926	9311	ACCN3	amiloride-sensitive cation channel 3
GO	membrane	65	4790	0.028926	9377	COX5A	cytochrome c oxidase subunit Va
GO	membrane	65	4790	0.028926	9379	NRXN2	neurexin 2
GO	membrane	65	4790	0.028926	9542	NRG2	neuregulin 2
GO	membrane	65	4790	0.028926	9899	SV2B	synaptic vesicle glycoprotein 2B
GO	growth factor activity	5	158	0.030087	3479	IGF1	insulin-like growth factor 1 (somatomedin C)
GO	growth factor activity	5	158	0.030087	5623	PSPN	persephin
GO	growth factor activity	5	158	0.030087	649	BMP1	bone morphogenetic protein 1
GO	growth factor activity	5	158	0.030087	655	BMP7	bone morphogenetic protein 7
GO	growth factor activity	5	158	0.030087	9542	NRG2	neuregulin 2
GO	respiratory gaseous exchange	2	25	0.0303198	1080	CFTR	cystic fibrosis transmembrane conductance regulator (ATP-binding cassette sub-family C, member 7)
GO	respiratory gaseous exchange	2	25	0.0303198	10895	PPBPL2	pro-platelet basic protein-like 2
GO	heterotrimeric G-protein complex	2	25	0.0303198	2778	GNAS	GNAS complex locus
GO	heterotrimeric G-protein complex	2	25	0.0303198	54331	GNG2	guanine nucleotide binding protein (G protein), gamma 2
GO	microtubule associated complex	4	109	0.0318799	23095	KIF1B	kinesin family member 1B
GO	microtubule associated complex	4	109	0.0318799	25981	DNAH1	dynein, axonemal, heavy chain 1
GO	microtubule associated complex	4	109	0.0318799	3834	KIF25	kinesin family member 25
GO	microtubule associated complex	4	109	0.0318799	8701	DNAH11	dynein, axonemal, heavy chain 11
GO	skeletal development	4	109	0.0318799	3479	IGF1	insulin-like growth factor 1 (somatomedin C)
GO	skeletal development	4	109	0.0318799	3549	IHH	Indian hedgehog homolog (Drosophila)
GO	skeletal development	4	109	0.0318799	51684	SUFU	suppressor of fused homolog (Drosophila)
GO	skeletal development	4	109	0.0318799	6197	RPS6KA3	ribosomal protein S6 kinase, 90kDa, polypeptide 3
GO	alpha1-adrenergic receptor activity	1	3	0.0324764	148	ADRA1A	adrenergic, alpha-1A-, receptor
GO	glutamate catabolic process	1	3	0.0324764	2572	GAD2	glutamate decarboxylase 2 (pancreatic islets and brain, 65kDa)
GO	Golgi trans cisterna	1	3	0.0324764	2778	GNAS	GNAS complex locus
GO	alpha-amino-3-hydroxy-5-methyl-4-isoxazole propionate selective glutamate receptor activity	1	3	0.0324764	2892	GRIA3	glutamate receptor, ionotrophic, AMPA 3
GO	outward rectifier potassium channel activity	1	3	0.0324764	30819	KCNIP2	Kv channel interacting protein 2
GO	patched binding	1	3	0.0324764	3549	IHH	Indian hedgehog homolog (Drosophila)
GO	cell morphogenesis involved in differentiation	1	3	0.0324764	4851	NOTCH1	Notch homolog 1, translocation-associated (Drosophila)
GO	delamination	1	3	0.0324764	4851	NOTCH1	Notch homolog 1, translocation-associated (Drosophila)
GO	epithelial to mesenchymal transition	1	3	0.0324764	4851	NOTCH1	Notch homolog 1, translocation-associated (Drosophila)
GO	detection of mechanical stimulus during sensory perception of sound	1	3	0.0324764	491	ATP2B2	ATPase, Ca++ transporting, plasma membrane 2
GO	serotonin metabolic process	1	3	0.0324764	491	ATP2B2	ATPase, Ca++ transporting, plasma membrane 2
GO	ATP-dependent chromatin remodeling	1	3	0.0324764	50511	SYCP3	synaptonemal complex protein 3
GO	histone exchange	1	3	0.0324764	50511	SYCP3	synaptonemal complex protein 3
GO	meiosis I	1	3	0.0324764	50511	SYCP3	synaptonemal complex protein 3
GO	transverse filament	1	3	0.0324764	50511	SYCP3	synaptonemal complex protein 3
GO	dipeptidyl-peptidase activity	1	3	0.0324764	64180	DPEP3	dipeptidase 3
GO	membrane dipeptidase activity	1	3	0.0324764	64180	DPEP3	dipeptidase 3
GO	gland morphogenesis	1	3	0.0324764	655	BMP7	bone morphogenetic protein 7
GO	salivary gland morphogenesis	1	3	0.0324764	655	BMP7	bone morphogenetic protein 7
GO	embryonic viscerocranium morphogenesis	1	3	0.0324764	6899	TBX1	T-box 1
GO	Cajal body	1	3	0.0324764	7307	U2AF1	U2 small nuclear RNA auxiliary factor 1
GO	mitotic metaphase	1	3	0.0324764	8379	MAD1L1	MAD1 mitotic arrest deficient-like 1 (yeast)
GO	galanin receptor activity	1	3	0.0324764	8484	GALR3	galanin receptor 3
GO	poly-N-acetyllactosamine metabolic process	1	3	0.0324764	89792	GAL3ST3	galactose-3-O-sulfotransferase 3
GO	cytochrome-c oxidase activity	2	26	0.0326138	1337	COX6A1	cytochrome c oxidase subunit VIa polypeptide 1
GO	cytochrome-c oxidase activity	2	26	0.0326138	9377	COX5A	cytochrome c oxidase subunit Va
GO	heme-copper terminal oxidase activity	2	26	0.0326138	1337	COX6A1	cytochrome c oxidase subunit VIa polypeptide 1
GO	heme-copper terminal oxidase activity	2	26	0.0326138	9377	COX5A	cytochrome c oxidase subunit Va
GO	oxidoreductase activity, acting on heme group of donors, oxygen as acceptor	2	26	0.0326138	1337	COX6A1	cytochrome c oxidase subunit VIa polypeptide 1
GO	oxidoreductase activity, acting on heme group of donors, oxygen as acceptor	2	26	0.0326138	9377	COX5A	cytochrome c oxidase subunit Va
GO	oxidoreductase activity, acting on heme group of donors	2	26	0.0326138	1337	COX6A1	cytochrome c oxidase subunit VIa polypeptide 1
GO	oxidoreductase activity, acting on heme group of donors	2	26	0.0326138	9377	COX5A	cytochrome c oxidase subunit Va
GO	cytoskeleton-dependent intracellular transport	4	111	0.0337544	23095	KIF1B	kinesin family member 1B
GO	cytoskeleton-dependent intracellular transport	4	111	0.0337544	25981	DNAH1	dynein, axonemal, heavy chain 1
GO	cytoskeleton-dependent intracellular transport	4	111	0.0337544	3834	KIF25	kinesin family member 25
GO	cytoskeleton-dependent intracellular transport	4	111	0.0337544	8701	DNAH11	dynein, axonemal, heavy chain 11
GO	transcriptional activator activity	4	111	0.0337544	3205	HOXA9	homeobox A9
GO	transcriptional activator activity	4	111	0.0337544	3637	---	---
GO	transcriptional activator activity	4	111	0.0337544	6239	RREB1	ras responsive element binding protein 1
GO	transcriptional activator activity	4	111	0.0337544	6688	SPI1	spleen focus forming virus (SFFV) proviral integration oncogene spi1
GO	tissue development	5	164	0.0345104	3718	JAK3	Janus kinase 3 (a protein tyrosine kinase, leukocyte)
GO	tissue development	5	164	0.0345104	4851	NOTCH1	Notch homolog 1, translocation-associated (Drosophila)
GO	tissue development	5	164	0.0345104	491	ATP2B2	ATPase, Ca++ transporting, plasma membrane 2
GO	tissue development	5	164	0.0345104	51684	SUFU	suppressor of fused homolog (Drosophila)
GO	tissue development	5	164	0.0345104	655	BMP7	bone morphogenetic protein 7
GO	RNA binding	12	609	0.0363037	10659	CUGBP2	CUG triplet repeat, RNA binding protein 2
GO	RNA binding	12	609	0.0363037	133522	PPARGC1B	peroxisome proliferator-activated receptor gamma, coactivator 1 beta
GO	RNA binding	12	609	0.0363037	1995	ELAVL3	ELAV (embryonic lethal, abnormal vision, Drosophila)-like 3 (Hu antigen C)
GO	RNA binding	12	609	0.0363037	2130	EWSR1	Ewing sarcoma breakpoint region 1
GO	RNA binding	12	609	0.0363037	246175	CNOT6L	CCR4-NOT transcription complex, subunit 6-like
GO	RNA binding	12	609	0.0363037	55998	NXF5	nuclear RNA export factor 5
GO	RNA binding	12	609	0.0363037	56853	BRUNOL4	bruno-like 4, RNA binding protein (Drosophila)
GO	RNA binding	12	609	0.0363037	6035	RNASE1	ribonuclease, RNase A family, 1 (pancreatic)
GO	RNA binding	12	609	0.0363037	6638	SNRPN	small nuclear ribonucleoprotein polypeptide N
GO	RNA binding	12	609	0.0363037	6688	SPI1	spleen focus forming virus (SFFV) proviral integration oncogene spi1
GO	RNA binding	12	609	0.0363037	7307	U2AF1	U2 small nuclear RNA auxiliary factor 1
GO	RNA binding	12	609	0.0363037	84991	RBM17	RNA binding motif protein 17
GO	pyrophosphatase activity	13	680	0.0369338	1080	CFTR	cystic fibrosis transmembrane conductance regulator (ATP-binding cassette sub-family C, member 7)
GO	pyrophosphatase activity	13	680	0.0369338	23095	KIF1B	kinesin family member 1B
GO	pyrophosphatase activity	13	680	0.0369338	25981	DNAH1	dynein, axonemal, heavy chain 1
GO	pyrophosphatase activity	13	680	0.0369338	2778	GNAS	GNAS complex locus
GO	pyrophosphatase activity	13	680	0.0369338	283999	LOC283999	hypothetical protein LOC283999
GO	pyrophosphatase activity	13	680	0.0369338	3834	KIF25	kinesin family member 25
GO	pyrophosphatase activity	13	680	0.0369338	491	ATP2B2	ATPase, Ca++ transporting, plasma membrane 2
GO	pyrophosphatase activity	13	680	0.0369338	5906	RAP1A	RAP1A, member of RAS oncogene family
GO	pyrophosphatase activity	13	680	0.0369338	5909	RAP1GAP	RAP1 GTPase activating protein
GO	pyrophosphatase activity	13	680	0.0369338	5981	RFC1	replication factor C (activator 1) 1, 145kDa
GO	pyrophosphatase activity	13	680	0.0369338	652147	LOC652147	similar to U5 snRNP-specific protein, 200 kDa
GO	pyrophosphatase activity	13	680	0.0369338	84896	ATAD1	ATPase family, AAA domain containing 1
GO	pyrophosphatase activity	13	680	0.0369338	8701	DNAH11	dynein, axonemal, heavy chain 11
GO	hydrolase activity, acting on acid anhydrides, in phosphorus-containing anhydrides	13	683	0.0380432	1080	CFTR	cystic fibrosis transmembrane conductance regulator (ATP-binding cassette sub-family C, member 7)
GO	hydrolase activity, acting on acid anhydrides, in phosphorus-containing anhydrides	13	683	0.0380432	23095	KIF1B	kinesin family member 1B
GO	hydrolase activity, acting on acid anhydrides, in phosphorus-containing anhydrides	13	683	0.0380432	25981	DNAH1	dynein, axonemal, heavy chain 1
GO	hydrolase activity, acting on acid anhydrides, in phosphorus-containing anhydrides	13	683	0.0380432	2778	GNAS	GNAS complex locus
GO	hydrolase activity, acting on acid anhydrides, in phosphorus-containing anhydrides	13	683	0.0380432	283999	LOC283999	hypothetical protein LOC283999
GO	hydrolase activity, acting on acid anhydrides, in phosphorus-containing anhydrides	13	683	0.0380432	3834	KIF25	kinesin family member 25
GO	hydrolase activity, acting on acid anhydrides, in phosphorus-containing anhydrides	13	683	0.0380432	491	ATP2B2	ATPase, Ca++ transporting, plasma membrane 2
GO	hydrolase activity, acting on acid anhydrides, in phosphorus-containing anhydrides	13	683	0.0380432	5906	RAP1A	RAP1A, member of RAS oncogene family
GO	hydrolase activity, acting on acid anhydrides, in phosphorus-containing anhydrides	13	683	0.0380432	5909	RAP1GAP	RAP1 GTPase activating protein
GO	hydrolase activity, acting on acid anhydrides, in phosphorus-containing anhydrides	13	683	0.0380432	5981	RFC1	replication factor C (activator 1) 1, 145kDa
GO	hydrolase activity, acting on acid anhydrides, in phosphorus-containing anhydrides	13	683	0.0380432	652147	LOC652147	similar to U5 snRNP-specific protein, 200 kDa
GO	hydrolase activity, acting on acid anhydrides, in phosphorus-containing anhydrides	13	683	0.0380432	84896	ATAD1	ATPase family, AAA domain containing 1
GO	hydrolase activity, acting on acid anhydrides, in phosphorus-containing anhydrides	13	683	0.0380432	8701	DNAH11	dynein, axonemal, heavy chain 11
GO	hydrolase activity, acting on acid anhydrides	13	686	0.0391762	1080	CFTR	cystic fibrosis transmembrane conductance regulator (ATP-binding cassette sub-family C, member 7)
GO	hydrolase activity, acting on acid anhydrides	13	686	0.0391762	23095	KIF1B	kinesin family member 1B
GO	hydrolase activity, acting on acid anhydrides	13	686	0.0391762	25981	DNAH1	dynein, axonemal, heavy chain 1
GO	hydrolase activity, acting on acid anhydrides	13	686	0.0391762	2778	GNAS	GNAS complex locus
GO	hydrolase activity, acting on acid anhydrides	13	686	0.0391762	283999	LOC283999	hypothetical protein LOC283999
GO	hydrolase activity, acting on acid anhydrides	13	686	0.0391762	3834	KIF25	kinesin family member 25
GO	hydrolase activity, acting on acid anhydrides	13	686	0.0391762	491	ATP2B2	ATPase, Ca++ transporting, plasma membrane 2
GO	hydrolase activity, acting on acid anhydrides	13	686	0.0391762	5906	RAP1A	RAP1A, member of RAS oncogene family
GO	hydrolase activity, acting on acid anhydrides	13	686	0.0391762	5909	RAP1GAP	RAP1 GTPase activating protein
GO	hydrolase activity, acting on acid anhydrides	13	686	0.0391762	5981	RFC1	replication factor C (activator 1) 1, 145kDa
GO	hydrolase activity, acting on acid anhydrides	13	686	0.0391762	652147	LOC652147	similar to U5 snRNP-specific protein, 200 kDa
GO	hydrolase activity, acting on acid anhydrides	13	686	0.0391762	84896	ATAD1	ATPase family, AAA domain containing 1
GO	hydrolase activity, acting on acid anhydrides	13	686	0.0391762	8701	DNAH11	dynein, axonemal, heavy chain 11
GO	GPI anchor binding	4	117	0.0397569	22854	NTNG1	netrin G1
GO	GPI anchor binding	4	117	0.0397569	4045	LSAMP	limbic system-associated membrane protein
GO	GPI anchor binding	4	117	0.0397569	63827	BCAN	brevican
GO	GPI anchor binding	4	117	0.0397569	64180	DPEP3	dipeptidase 3
GO	cation channel complex	4	118	0.0408127	26251	KCNG2	potassium voltage-gated channel, subfamily G, member 2
GO	cation channel complex	4	118	0.0408127	30819	KCNIP2	Kv channel interacting protein 2
GO	cation channel complex	4	118	0.0408127	3738	KCNA3	potassium voltage-gated channel, shaker-related subfamily, member 3
GO	cation channel complex	4	118	0.0408127	3757	KCNH2	potassium voltage-gated channel, subfamily H (eag-related), member 2
GO	sensory perception of mechanical stimulus	4	119	0.0418844	1285	COL4A3	collagen, type IV, alpha 3 (Goodpasture antigen)
GO	sensory perception of mechanical stimulus	4	119	0.0418844	26517	TIMM13	translocase of inner mitochondrial membrane 13 homolog (yeast)
GO	sensory perception of mechanical stimulus	4	119	0.0418844	3479	IGF1	insulin-like growth factor 1 (somatomedin C)
GO	sensory perception of mechanical stimulus	4	119	0.0418844	3757	KCNH2	potassium voltage-gated channel, subfamily H (eag-related), member 2
GO	sensory perception of sound	4	119	0.0418844	1285	COL4A3	collagen, type IV, alpha 3 (Goodpasture antigen)
GO	sensory perception of sound	4	119	0.0418844	26517	TIMM13	translocase of inner mitochondrial membrane 13 homolog (yeast)
GO	sensory perception of sound	4	119	0.0418844	3479	IGF1	insulin-like growth factor 1 (somatomedin C)
GO	sensory perception of sound	4	119	0.0418844	3757	KCNH2	potassium voltage-gated channel, subfamily H (eag-related), member 2
GO	synapse organization	2	30	0.0424318	10659	CUGBP2	CUG triplet repeat, RNA binding protein 2
GO	synapse organization	2	30	0.0424318	9379	NRXN2	neurexin 2
GO	oxo-acid-lyase activity	1	4	0.0430668	171425	CLYBL	citrate lyase beta like
GO	ER retention sequence binding	1	4	0.0430668	30819	KCNIP2	Kv channel interacting protein 2
GO	positive regulation of granule cell precursor proliferation	1	4	0.0430668	3479	IGF1	insulin-like growth factor 1 (somatomedin C)
GO	regulation of granule cell precursor proliferation	1	4	0.0430668	3479	IGF1	insulin-like growth factor 1 (somatomedin C)
GO	phosphatidylinositol bisphosphate phosphatase activity	1	4	0.0430668	3631	INPP4A	inositol polyphosphate-4-phosphatase, type I, 107kDa
GO	Janus kinase activity	1	4	0.0430668	3718	JAK3	Janus kinase 3 (a protein tyrosine kinase, leukocyte)
GO	somatic stem cell division	1	4	0.0430668	4851	NOTCH1	Notch homolog 1, translocation-associated (Drosophila)
GO	synapse organization and biogenesis	1	4	0.0430668	491	ATP2B2	ATPase, Ca++ transporting, plasma membrane 2
GO	negative regulation of smoothened signaling pathway	1	4	0.0430668	51684	SUFU	suppressor of fused homolog (Drosophila)
GO	spinal cord dorsal-ventral patterning	1	4	0.0430668	51684	SUFU	suppressor of fused homolog (Drosophila)
GO	COPI-coated vesicle	1	4	0.0430668	55690	PACS1	phosphofurin acidic cluster sorting protein 1
GO	translation repressor activity	1	4	0.0430668	56853	BRUNOL4	bruno-like 4, RNA binding protein (Drosophila)
GO	negative regulation of osteoblast differentiation	1	4	0.0430668	8313	AXIN2	axin 2
GO	metaphase	1	4	0.0430668	8379	MAD1L1	MAD1 mitotic arrest deficient-like 1 (yeast)
GO	galactose 3-O-sulfotransferase activity	1	4	0.0430668	89792	GAL3ST3	galactose-3-O-sulfotransferase 3
GO	galactosylceramide sulfotransferase activity	1	4	0.0430668	89792	GAL3ST3	galactose-3-O-sulfotransferase 3
GO	phosphotransferase activity, alcohol group as acceptor	12	630	0.0449929	11184	MAP4K1	mitogen-activated protein kinase kinase kinase kinase 1
GO	phosphotransferase activity, alcohol group as acceptor	12	630	0.0449929	1859	DYRK1A	dual-specificity tyrosine-(Y)-phosphorylation regulated kinase 1A
GO	phosphotransferase activity, alcohol group as acceptor	12	630	0.0449929	23043	TNIK	TRAF2 and NCK interacting kinase
GO	phosphotransferase activity, alcohol group as acceptor	12	630	0.0449929	2869	GRK5	G protein-coupled receptor kinase 5
GO	phosphotransferase activity, alcohol group as acceptor	12	630	0.0449929	3707	ITPKB	inositol 1,4,5-trisphosphate 3-kinase B
GO	phosphotransferase activity, alcohol group as acceptor	12	630	0.0449929	3718	JAK3	Janus kinase 3 (a protein tyrosine kinase, leukocyte)
GO	phosphotransferase activity, alcohol group as acceptor	12	630	0.0449929	3757	KCNH2	potassium voltage-gated channel, subfamily H (eag-related), member 2
GO	phosphotransferase activity, alcohol group as acceptor	12	630	0.0449929	55277	FGGY	FGGY carbohydrate kinase domain containing
GO	phosphotransferase activity, alcohol group as acceptor	12	630	0.0449929	5586	PKN2	protein kinase N2
GO	phosphotransferase activity, alcohol group as acceptor	12	630	0.0449929	5607	MAP2K5	mitogen-activated protein kinase kinase 5
GO	phosphotransferase activity, alcohol group as acceptor	12	630	0.0449929	6197	RPS6KA3	ribosomal protein S6 kinase, 90kDa, polypeptide 3
GO	phosphotransferase activity, alcohol group as acceptor	12	630	0.0449929	896	CCND3	cyclin D3
GO	ligand-gated channel activity	3	73	0.0459975	1080	CFTR	cystic fibrosis transmembrane conductance regulator (ATP-binding cassette sub-family C, member 7)
GO	ligand-gated channel activity	3	73	0.0459975	2566	GABRG2	gamma-aminobutyric acid (GABA) A receptor, gamma 2
GO	ligand-gated channel activity	3	73	0.0459975	9311	ACCN3	amiloride-sensitive cation channel 3
GO	ligand-gated ion channel activity	3	73	0.0459975	1080	CFTR	cystic fibrosis transmembrane conductance regulator (ATP-binding cassette sub-family C, member 7)
GO	ligand-gated ion channel activity	3	73	0.0459975	2566	GABRG2	gamma-aminobutyric acid (GABA) A receptor, gamma 2
GO	ligand-gated ion channel activity	3	73	0.0459975	9311	ACCN3	amiloride-sensitive cation channel 3
GO	embryonic development	3	73	0.0459975	23095	KIF1B	kinesin family member 1B
GO	embryonic development	3	73	0.0459975	56853	BRUNOL4	bruno-like 4, RNA binding protein (Drosophila)
GO	embryonic development	3	73	0.0459975	9542	NRG2	neuregulin 2
GO	negative regulation of apoptosis	5	179	0.0472578	3479	IGF1	insulin-like growth factor 1 (somatomedin C)
GO	negative regulation of apoptosis	5	179	0.0472578	4353	MPO	myeloperoxidase
GO	negative regulation of apoptosis	5	179	0.0472578	4851	NOTCH1	Notch homolog 1, translocation-associated (Drosophila)
GO	negative regulation of apoptosis	5	179	0.0472578	50511	SYCP3	synaptonemal complex protein 3
GO	negative regulation of apoptosis	5	179	0.0472578	9542	NRG2	neuregulin 2
GO	inositol or phosphatidylinositol phosphatase activity	2	32	0.0477026	3631	INPP4A	inositol polyphosphate-4-phosphatase, type I, 107kDa
GO	inositol or phosphatidylinositol phosphatase activity	2	32	0.0477026	3632	INPP5A	inositol polyphosphate-5-phosphatase, 40kDa
GO	negative regulation of programmed cell death	5	181	0.0491425	3479	IGF1	insulin-like growth factor 1 (somatomedin C)
GO	negative regulation of programmed cell death	5	181	0.0491425	4353	MPO	myeloperoxidase
GO	negative regulation of programmed cell death	5	181	0.0491425	4851	NOTCH1	Notch homolog 1, translocation-associated (Drosophila)
GO	negative regulation of programmed cell death	5	181	0.0491425	50511	SYCP3	synaptonemal complex protein 3
GO	negative regulation of programmed cell death	5	181	0.0491425	9542	NRG2	neuregulin 2
GO	dynein complex	2	33	0.050423	25981	DNAH1	dynein, axonemal, heavy chain 1
GO	dynein complex	2	33	0.050423	8701	DNAH11	dynein, axonemal, heavy chain 11
GO	growth	3	77	0.0524344	3479	IGF1	insulin-like growth factor 1 (somatomedin C)
GO	growth	3	77	0.0524344	4851	NOTCH1	Notch homolog 1, translocation-associated (Drosophila)
GO	growth	3	77	0.0524344	655	BMP7	bone morphogenetic protein 7
GO	antigen binding	2	34	0.0531978	3495	IGHD	immunoglobulin heavy constant delta
GO	antigen binding	2	34	0.0531978	3500	IGHG1	immunoglobulin heavy constant gamma 1 (G1m marker)
GO	Notch signaling pathway	2	34	0.0531978	4851	NOTCH1	Notch homolog 1, translocation-associated (Drosophila)
GO	Notch signaling pathway	2	34	0.0531978	55534	MAML3	mastermind-like 3 (Drosophila)
GO	calmodulin binding	4	129	0.0534699	119	ADD2	adducin 2 (beta)
GO	calmodulin binding	4	129	0.0534699	2130	EWSR1	Ewing sarcoma breakpoint region 1
GO	calmodulin binding	4	129	0.0534699	3707	ITPKB	inositol 1,4,5-trisphosphate 3-kinase B
GO	calmodulin binding	4	129	0.0534699	491	ATP2B2	ATPase, Ca++ transporting, plasma membrane 2
GO	voltage-gated ion-selective channel activity	1	5	0.0535419	10452	TOMM40	translocase of outer mitochondrial membrane 40 homolog (yeast)
GO	activation of MAPKKK activity	1	5	0.0535419	11184	MAP4K1	mitogen-activated protein kinase kinase kinase kinase 1
GO	sterol carrier activity	1	5	0.0535419	140856	C20orf79	chromosome 20 open reading frame 79
GO	protein self-association	1	5	0.0535419	1859	DYRK1A	dual-specificity tyrosine-(Y)-phosphorylation regulated kinase 1A
GO	anterograde axon cargo transport	1	5	0.0535419	23095	KIF1B	kinesin family member 1B
GO	monocarboxylate porter activity	1	5	0.0535419	23539	SLC16A8	solute carrier family 16, member 8 (monocarboxylic acid transporter 3)
GO	high-density lipoprotein binding	1	5	0.0535419	335	APOA1	apolipoprotein A-I
GO	lipoprotein lipase activity	1	5	0.0535419	344	APOC2	apolipoprotein C-II
GO	positive regulation of Ras protein signal transduction	1	5	0.0535419	3707	ITPKB	inositol 1,4,5-trisphosphate 3-kinase B
GO	negative regulation of cell-cell adhesion	1	5	0.0535419	4851	NOTCH1	Notch homolog 1, translocation-associated (Drosophila)
GO	negative regulation of myoblast differentiation	1	5	0.0535419	4851	NOTCH1	Notch homolog 1, translocation-associated (Drosophila)
GO	stem cell division	1	5	0.0535419	4851	NOTCH1	Notch homolog 1, translocation-associated (Drosophila)
GO	lateral element	1	5	0.0535419	50511	SYCP3	synaptonemal complex protein 3
GO	astacin activity	1	5	0.0535419	649	BMP1	bone morphogenetic protein 1
GO	granulocyte differentiation	1	5	0.0535419	6688	SPI1	spleen focus forming virus (SFFV) proviral integration oncogene spi1
GO	parathyroid gland development	1	5	0.0535419	6899	TBX1	T-box 1
GO	anaphase	1	5	0.0535419	8379	MAD1L1	MAD1 mitotic arrest deficient-like 1 (yeast)
GO	mitotic anaphase	1	5	0.0535419	8379	MAD1L1	MAD1 mitotic arrest deficient-like 1 (yeast)
GO	3'-phosphoadenosine 5'-phosphosulfate binding	1	5	0.0535419	89792	GAL3ST3	galactose-3-O-sulfotransferase 3
GO	negative regulation of cell differentiation	3	78	0.0541081	3549	IHH	Indian hedgehog homolog (Drosophila)
GO	negative regulation of cell differentiation	3	78	0.0541081	4851	NOTCH1	Notch homolog 1, translocation-associated (Drosophila)
GO	negative regulation of cell differentiation	3	78	0.0541081	8313	AXIN2	axin 2
GO	hydrolase activity	29	1948	0.0543115	1080	CFTR	cystic fibrosis transmembrane conductance regulator (ATP-binding cassette sub-family C, member 7)
GO	hydrolase activity	29	1948	0.0543115	23095	KIF1B	kinesin family member 1B
GO	hydrolase activity	29	1948	0.0543115	246175	CNOT6L	CCR4-NOT transcription complex, subunit 6-like
GO	hydrolase activity	29	1948	0.0543115	257068	PLCXD2	phosphatidylinositol-specific phospholipase C, X domain containing 2
GO	hydrolase activity	29	1948	0.0543115	25953	PNKD	paroxysmal nonkinesigenic dyskinesia
GO	hydrolase activity	29	1948	0.0543115	25981	DNAH1	dynein, axonemal, heavy chain 1
GO	hydrolase activity	29	1948	0.0543115	2778	GNAS	GNAS complex locus
GO	hydrolase activity	29	1948	0.0543115	283999	LOC283999	hypothetical protein LOC283999
GO	hydrolase activity	29	1948	0.0543115	284131	FLJ35220	hypothetical protein FLJ35220
GO	hydrolase activity	29	1948	0.0543115	344	APOC2	apolipoprotein C-II
GO	hydrolase activity	29	1948	0.0543115	3549	IHH	Indian hedgehog homolog (Drosophila)
GO	hydrolase activity	29	1948	0.0543115	3631	INPP4A	inositol polyphosphate-4-phosphatase, type I, 107kDa
GO	hydrolase activity	29	1948	0.0543115	3632	INPP5A	inositol polyphosphate-5-phosphatase, 40kDa
GO	hydrolase activity	29	1948	0.0543115	3834	KIF25	kinesin family member 25
GO	hydrolase activity	29	1948	0.0543115	4323	MMP14	matrix metallopeptidase 14 (membrane-inserted)
GO	hydrolase activity	29	1948	0.0543115	491	ATP2B2	ATPase, Ca++ transporting, plasma membrane 2
GO	hydrolase activity	29	1948	0.0543115	57602	USP36	ubiquitin specific peptidase 36
GO	hydrolase activity	29	1948	0.0543115	5906	RAP1A	RAP1A, member of RAS oncogene family
GO	hydrolase activity	29	1948	0.0543115	5909	RAP1GAP	RAP1 GTPase activating protein
GO	hydrolase activity	29	1948	0.0543115	5972	REN	renin
GO	hydrolase activity	29	1948	0.0543115	5981	RFC1	replication factor C (activator 1) 1, 145kDa
GO	hydrolase activity	29	1948	0.0543115	6035	RNASE1	ribonuclease, RNase A family, 1 (pancreatic)
GO	hydrolase activity	29	1948	0.0543115	64180	DPEP3	dipeptidase 3
GO	hydrolase activity	29	1948	0.0543115	649	BMP1	bone morphogenetic protein 1
GO	hydrolase activity	29	1948	0.0543115	652147	LOC652147	similar to U5 snRNP-specific protein, 200 kDa
GO	hydrolase activity	29	1948	0.0543115	80975	TMPRSS5	transmembrane protease, serine 5
GO	hydrolase activity	29	1948	0.0543115	84896	ATAD1	ATPase family, AAA domain containing 1
GO	hydrolase activity	29	1948	0.0543115	8701	DNAH11	dynein, axonemal, heavy chain 11
GO	hydrolase activity	29	1948	0.0543115	8747	ADAM21	ADAM metallopeptidase domain 21
GO	ion channel complex	4	131	0.0559758	26251	KCNG2	potassium voltage-gated channel, subfamily G, member 2
GO	ion channel complex	4	131	0.0559758	30819	KCNIP2	Kv channel interacting protein 2
GO	ion channel complex	4	131	0.0559758	3738	KCNA3	potassium voltage-gated channel, shaker-related subfamily, member 3
GO	ion channel complex	4	131	0.0559758	3757	KCNH2	potassium voltage-gated channel, subfamily H (eag-related), member 2
GO	extrinsic to plasma membrane	2	35	0.0560257	2778	GNAS	GNAS complex locus
GO	extrinsic to plasma membrane	2	35	0.0560257	54331	GNG2	guanine nucleotide binding protein (G protein), gamma 2
GO	cell maturation	2	35	0.0560257	3549	IHH	Indian hedgehog homolog (Drosophila)
GO	cell maturation	2	35	0.0560257	5972	REN	renin
GO	cellular developmental process	12	654	0.0565808	1600	DAB1	disabled homolog 1 (Drosophila)
GO	cellular developmental process	12	654	0.0565808	1995	ELAVL3	ELAV (embryonic lethal, abnormal vision, Drosophila)-like 3 (Hu antigen C)
GO	cellular developmental process	12	654	0.0565808	22854	NTNG1	netrin G1
GO	cellular developmental process	12	654	0.0565808	2317	FLNB	filamin B, beta (actin binding protein 278)
GO	cellular developmental process	12	654	0.0565808	3479	IGF1	insulin-like growth factor 1 (somatomedin C)
GO	cellular developmental process	12	654	0.0565808	3549	IHH	Indian hedgehog homolog (Drosophila)
GO	cellular developmental process	12	654	0.0565808	3707	ITPKB	inositol 1,4,5-trisphosphate 3-kinase B
GO	cellular developmental process	12	654	0.0565808	4851	NOTCH1	Notch homolog 1, translocation-associated (Drosophila)
GO	cellular developmental process	12	654	0.0565808	491	ATP2B2	ATPase, Ca++ transporting, plasma membrane 2
GO	cellular developmental process	12	654	0.0565808	649	BMP1	bone morphogenetic protein 1
GO	cellular developmental process	12	654	0.0565808	6688	SPI1	spleen focus forming virus (SFFV) proviral integration oncogene spi1
GO	cellular developmental process	12	654	0.0565808	80031	SEMA6D	sema domain, transmembrane domain (TM), and cytoplasmic domain, (semaphorin) 6D
GO	cell morphogenesis	3	80	0.0575316	22854	NTNG1	netrin G1
GO	cell morphogenesis	3	80	0.0575316	4851	NOTCH1	Notch homolog 1, translocation-associated (Drosophila)
GO	cell morphogenesis	3	80	0.0575316	491	ATP2B2	ATPase, Ca++ transporting, plasma membrane 2
GO	cellular structure morphogenesis	3	80	0.0575316	22854	NTNG1	netrin G1
GO	cellular structure morphogenesis	3	80	0.0575316	4851	NOTCH1	Notch homolog 1, translocation-associated (Drosophila)
GO	cellular structure morphogenesis	3	80	0.0575316	491	ATP2B2	ATPase, Ca++ transporting, plasma membrane 2
GO	carbon-carbon lyase activity	2	36	0.0589052	171425	CLYBL	citrate lyase beta like
GO	carbon-carbon lyase activity	2	36	0.0589052	2572	GAD2	glutamate decarboxylase 2 (pancreatic islets and brain, 65kDa)
GO	hydrogen ion transmembrane transporter activity	3	82	0.0610553	1337	COX6A1	cytochrome c oxidase subunit VIa polypeptide 1
GO	hydrogen ion transmembrane transporter activity	3	82	0.0610553	245972	ATP6V0D2	ATPase, H+ transporting, lysosomal 38kDa, V0 subunit d2
GO	hydrogen ion transmembrane transporter activity	3	82	0.0610553	9377	COX5A	cytochrome c oxidase subunit Va
GO	protein processing	2	37	0.0618348	3549	IHH	Indian hedgehog homolog (Drosophila)
GO	protein processing	2	37	0.0618348	5972	REN	renin
GO	feeding behavior	2	37	0.0618348	5972	REN	renin
GO	feeding behavior	2	37	0.0618348	8484	GALR3	galanin receptor 3
GO	metallopeptidase activity	4	136	0.0625126	4323	MMP14	matrix metallopeptidase 14 (membrane-inserted)
GO	metallopeptidase activity	4	136	0.0625126	64180	DPEP3	dipeptidase 3
GO	metallopeptidase activity	4	136	0.0625126	649	BMP1	bone morphogenetic protein 1
GO	metallopeptidase activity	4	136	0.0625126	8747	ADAM21	ADAM metallopeptidase domain 21
GO	collagen type IV	1	6	0.0639028	1285	COL4A3	collagen, type IV, alpha 3 (Goodpasture antigen)
GO	copper ion homeostasis	1	6	0.0639028	1356	CP	ceruloplasmin (ferroxidase)
GO	copper ion transporter activity	1	6	0.0639028	1356	CP	ceruloplasmin (ferroxidase)
GO	oxidoreductase activity, oxidizing metal ions	1	6	0.0639028	1356	CP	ceruloplasmin (ferroxidase)
GO	alpha-adrenergic receptor activity	1	6	0.0639028	148	ADRA1A	adrenergic, alpha-1A-, receptor
GO	benzodiazepine receptor activity	1	6	0.0639028	2566	GABRG2	gamma-aminobutyric acid (GABA) A receptor, gamma 2
GO	neurotransmitter biosynthetic process	1	6	0.0639028	2572	GAD2	glutamate decarboxylase 2 (pancreatic islets and brain, 65kDa)
GO	inner mitochondrial membrane organization	1	6	0.0639028	26517	TIMM13	translocase of inner mitochondrial membrane 13 homolog (yeast)
GO	mitochondrial intermembrane space protein transporter complex	1	6	0.0639028	26517	TIMM13	translocase of inner mitochondrial membrane 13 homolog (yeast)
GO	protein import into mitochondrial inner membrane	1	6	0.0639028	26517	TIMM13	translocase of inner mitochondrial membrane 13 homolog (yeast)
GO	G-protein coupled receptor kinase activity	1	6	0.0639028	2869	GRK5	G protein-coupled receptor kinase 5
GO	neuronal ion channel clustering	1	6	0.0639028	30819	KCNIP2	Kv channel interacting protein 2
GO	cholesterol transport	1	6	0.0639028	335	APOA1	apolipoprotein A-I
GO	sterol transport	1	6	0.0639028	335	APOA1	apolipoprotein A-I
GO	insulin-like growth factor receptor signaling pathway	1	6	0.0639028	3479	IGF1	insulin-like growth factor 1 (somatomedin C)
GO	lipid phosphatase activity	1	6	0.0639028	3631	INPP4A	inositol polyphosphate-4-phosphatase, type I, 107kDa
GO	inositol trisphosphate phosphatase activity	1	6	0.0639028	3632	INPP5A	inositol polyphosphate-5-phosphatase, 40kDa
GO	inositol-polyphosphate 5-phosphatase activity	1	6	0.0639028	3632	INPP5A	inositol polyphosphate-5-phosphatase, 40kDa
GO	positive regulation of small GTPase mediated signal transduction	1	6	0.0639028	3707	ITPKB	inositol 1,4,5-trisphosphate 3-kinase B
GO	positive T cell selection	1	6	0.0639028	3707	ITPKB	inositol 1,4,5-trisphosphate 3-kinase B
GO	positive thymic T cell selection	1	6	0.0639028	3707	ITPKB	inositol 1,4,5-trisphosphate 3-kinase B
GO	mitotic sister chromatid segregation	1	6	0.0639028	3834	KIF25	kinesin family member 25
GO	genitalia development	1	6	0.0639028	3973	LHCGR	luteinizing hormone/choriogonadotropin receptor
GO	male genitalia development	1	6	0.0639028	3973	LHCGR	luteinizing hormone/choriogonadotropin receptor
GO	embryonic hindlimb morphogenesis	1	6	0.0639028	4851	NOTCH1	Notch homolog 1, translocation-associated (Drosophila)
GO	hair follicle morphogenesis	1	6	0.0639028	4851	NOTCH1	Notch homolog 1, translocation-associated (Drosophila)
GO	regulation of cell-cell adhesion	1	6	0.0639028	4851	NOTCH1	Notch homolog 1, translocation-associated (Drosophila)
GO	chromosome organization involved in meiosis	1	6	0.0639028	50511	SYCP3	synaptonemal complex protein 3
GO	sister chromatid cohesion	1	6	0.0639028	50511	SYCP3	synaptonemal complex protein 3
GO	synaptonemal complex assembly	1	6	0.0639028	50511	SYCP3	synaptonemal complex protein 3
GO	synaptonemal complex organization	1	6	0.0639028	50511	SYCP3	synaptonemal complex protein 3
GO	inositol metabolic process	1	6	0.0639028	51477	ISYNA1	inositol-3-phosphate synthase 1
GO	DNA replication factor C complex	1	6	0.0639028	5981	RFC1	replication factor C (activator 1) 1, 145kDa
GO	melanin biosynthetic process from tyrosine	1	6	0.0639028	6490	SILV	silver homolog (mouse)
GO	synaptic transmission	5	196	0.0646762	23095	KIF1B	kinesin family member 1B
GO	synaptic transmission	5	196	0.0646762	2572	GAD2	glutamate decarboxylase 2 (pancreatic islets and brain, 65kDa)
GO	synaptic transmission	5	196	0.0646762	30819	KCNIP2	Kv channel interacting protein 2
GO	synaptic transmission	5	196	0.0646762	8484	GALR3	galanin receptor 3
GO	synaptic transmission	5	196	0.0646762	9379	NRXN2	neurexin 2
GO	monovalent inorganic cation transmembrane transporter activity	3	84	0.0646776	1337	COX6A1	cytochrome c oxidase subunit VIa polypeptide 1
GO	monovalent inorganic cation transmembrane transporter activity	3	84	0.0646776	245972	ATP6V0D2	ATPase, H+ transporting, lysosomal 38kDa, V0 subunit d2
GO	monovalent inorganic cation transmembrane transporter activity	3	84	0.0646776	9377	COX5A	cytochrome c oxidase subunit Va
GO	axonogenesis	2	38	0.064813	22854	NTNG1	netrin G1
GO	axonogenesis	2	38	0.064813	4851	NOTCH1	Notch homolog 1, translocation-associated (Drosophila)
GO	microtubule-based process	4	138	0.0652354	23095	KIF1B	kinesin family member 1B
GO	microtubule-based process	4	138	0.0652354	25981	DNAH1	dynein, axonemal, heavy chain 1
GO	microtubule-based process	4	138	0.0652354	3834	KIF25	kinesin family member 25
GO	microtubule-based process	4	138	0.0652354	8701	DNAH11	dynein, axonemal, heavy chain 11
GO	motor activity	4	140	0.0680193	23095	KIF1B	kinesin family member 1B
GO	motor activity	4	140	0.0680193	25981	DNAH1	dynein, axonemal, heavy chain 1
GO	motor activity	4	140	0.0680193	3834	KIF25	kinesin family member 25
GO	motor activity	4	140	0.0680193	8701	DNAH11	dynein, axonemal, heavy chain 11
GO	voltage-gated cation channel activity	4	141	0.069434	26251	KCNG2	potassium voltage-gated channel, subfamily G, member 2
GO	voltage-gated cation channel activity	4	141	0.069434	30819	KCNIP2	Kv channel interacting protein 2
GO	voltage-gated cation channel activity	4	141	0.069434	3738	KCNA3	potassium voltage-gated channel, shaker-related subfamily, member 3
GO	voltage-gated cation channel activity	4	141	0.069434	3757	KCNH2	potassium voltage-gated channel, subfamily H (eag-related), member 2
GO	protein kinase activity	10	534	0.069771	11184	MAP4K1	mitogen-activated protein kinase kinase kinase kinase 1
GO	protein kinase activity	10	534	0.069771	1859	DYRK1A	dual-specificity tyrosine-(Y)-phosphorylation regulated kinase 1A
GO	protein kinase activity	10	534	0.069771	23043	TNIK	TRAF2 and NCK interacting kinase
GO	protein kinase activity	10	534	0.069771	2869	GRK5	G protein-coupled receptor kinase 5
GO	protein kinase activity	10	534	0.069771	3718	JAK3	Janus kinase 3 (a protein tyrosine kinase, leukocyte)
GO	protein kinase activity	10	534	0.069771	3757	KCNH2	potassium voltage-gated channel, subfamily H (eag-related), member 2
GO	protein kinase activity	10	534	0.069771	5586	PKN2	protein kinase N2
GO	protein kinase activity	10	534	0.069771	5607	MAP2K5	mitogen-activated protein kinase kinase 5
GO	protein kinase activity	10	534	0.069771	6197	RPS6KA3	ribosomal protein S6 kinase, 90kDa, polypeptide 3
GO	protein kinase activity	10	534	0.069771	896	CCND3	cyclin D3
GO	anion transmembrane transporter activity	3	87	0.0702922	1080	CFTR	cystic fibrosis transmembrane conductance regulator (ATP-binding cassette sub-family C, member 7)
GO	anion transmembrane transporter activity	3	87	0.0702922	2566	GABRG2	gamma-aminobutyric acid (GABA) A receptor, gamma 2
GO	anion transmembrane transporter activity	3	87	0.0702922	64849	SLC13A3	solute carrier family 13 (sodium-dependent dicarboxylate transporter), member 3
GO	organ development	8	396	0.0704227	119	ADD2	adducin 2 (beta)
GO	organ development	8	396	0.0704227	2317	FLNB	filamin B, beta (actin binding protein 278)
GO	organ development	8	396	0.0704227	3479	IGF1	insulin-like growth factor 1 (somatomedin C)
GO	organ development	8	396	0.0704227	3973	LHCGR	luteinizing hormone/choriogonadotropin receptor
GO	organ development	8	396	0.0704227	4851	NOTCH1	Notch homolog 1, translocation-associated (Drosophila)
GO	organ development	8	396	0.0704227	655	BMP7	bone morphogenetic protein 7
GO	organ development	8	396	0.0704227	6899	TBX1	T-box 1
GO	organ development	8	396	0.0704227	8633	UNC5C	unc-5 homolog C (C. elegans)
GO	extracellular structure organization	2	40	0.0709099	10659	CUGBP2	CUG triplet repeat, RNA binding protein 2
GO	extracellular structure organization	2	40	0.0709099	9379	NRXN2	neurexin 2
GO	protein serine/threonine kinase activity	8	400	0.0736843	11184	MAP4K1	mitogen-activated protein kinase kinase kinase kinase 1
GO	protein serine/threonine kinase activity	8	400	0.0736843	1859	DYRK1A	dual-specificity tyrosine-(Y)-phosphorylation regulated kinase 1A
GO	protein serine/threonine kinase activity	8	400	0.0736843	23043	TNIK	TRAF2 and NCK interacting kinase
GO	protein serine/threonine kinase activity	8	400	0.0736843	2869	GRK5	G protein-coupled receptor kinase 5
GO	protein serine/threonine kinase activity	8	400	0.0736843	5586	PKN2	protein kinase N2
GO	protein serine/threonine kinase activity	8	400	0.0736843	5607	MAP2K5	mitogen-activated protein kinase kinase 5
GO	protein serine/threonine kinase activity	8	400	0.0736843	6197	RPS6KA3	ribosomal protein S6 kinase, 90kDa, polypeptide 3
GO	protein serine/threonine kinase activity	8	400	0.0736843	896	CCND3	cyclin D3
GO	cell projection part	2	41	0.0740258	25981	DNAH1	dynein, axonemal, heavy chain 1
GO	cell projection part	2	41	0.0740258	8701	DNAH11	dynein, axonemal, heavy chain 11
GO	developmental maturation	2	41	0.0740258	3549	IHH	Indian hedgehog homolog (Drosophila)
GO	developmental maturation	2	41	0.0740258	5972	REN	renin
GO	neuromuscular junction development	1	7	0.0741508	10659	CUGBP2	CUG triplet repeat, RNA binding protein 2
GO	peptidyl-serine modification	1	7	0.0741508	11184	MAP4K1	mitogen-activated protein kinase kinase kinase kinase 1
GO	peptidyl-serine phosphorylation	1	7	0.0741508	11184	MAP4K1	mitogen-activated protein kinase kinase kinase kinase 1
GO	sheet-forming collagen	1	7	0.0741508	1285	COL4A3	collagen, type IV, alpha 3 (Goodpasture antigen)
GO	response to mechanical stimulus	1	7	0.0741508	25981	DNAH1	dynein, axonemal, heavy chain 1
GO	Golgi cisterna	1	7	0.0741508	2778	GNAS	GNAS complex locus
GO	organelle subcompartment	1	7	0.0741508	2778	GNAS	GNAS complex locus
GO	inositol trisphosphate 3-kinase activity	1	7	0.0741508	3707	ITPKB	inositol 1,4,5-trisphosphate 3-kinase B
GO	inositol trisphosphate kinase activity	1	7	0.0741508	3707	ITPKB	inositol 1,4,5-trisphosphate 3-kinase B
GO	sister chromatid segregation	1	7	0.0741508	3834	KIF25	kinesin family member 25
GO	anagen	1	7	0.0741508	4851	NOTCH1	Notch homolog 1, translocation-associated (Drosophila)
GO	compartment specification	1	7	0.0741508	4851	NOTCH1	Notch homolog 1, translocation-associated (Drosophila)
GO	skin development	1	7	0.0741508	51684	SUFU	suppressor of fused homolog (Drosophila)
GO	central nervous system development	3	89	0.0741535	1821	DRP2	dystrophin related protein 2
GO	central nervous system development	3	89	0.0741535	5623	PSPN	persephin
GO	central nervous system development	3	89	0.0741535	6197	RPS6KA3	ribosomal protein S6 kinase, 90kDa, polypeptide 3
GO	regulation of developmental process	12	688	0.0762037	11184	MAP4K1	mitogen-activated protein kinase kinase kinase kinase 1
GO	regulation of developmental process	12	688	0.0762037	1285	COL4A3	collagen, type IV, alpha 3 (Goodpasture antigen)
GO	regulation of developmental process	12	688	0.0762037	3479	IGF1	insulin-like growth factor 1 (somatomedin C)
GO	regulation of developmental process	12	688	0.0762037	3549	IHH	Indian hedgehog homolog (Drosophila)
GO	regulation of developmental process	12	688	0.0762037	3707	ITPKB	inositol 1,4,5-trisphosphate 3-kinase B
GO	regulation of developmental process	12	688	0.0762037	3956	LGALS1	lectin, galactoside-binding, soluble, 1
GO	regulation of developmental process	12	688	0.0762037	4353	MPO	myeloperoxidase
GO	regulation of developmental process	12	688	0.0762037	4851	NOTCH1	Notch homolog 1, translocation-associated (Drosophila)
GO	regulation of developmental process	12	688	0.0762037	50511	SYCP3	synaptonemal complex protein 3
GO	regulation of developmental process	12	688	0.0762037	655	BMP7	bone morphogenetic protein 7
GO	regulation of developmental process	12	688	0.0762037	8313	AXIN2	axin 2
GO	regulation of developmental process	12	688	0.0762037	9542	NRG2	neuregulin 2
GO	cell part morphogenesis	2	42	0.0771849	22854	NTNG1	netrin G1
GO	cell part morphogenesis	2	42	0.0771849	4851	NOTCH1	Notch homolog 1, translocation-associated (Drosophila)
GO	cell projection morphogenesis	2	42	0.0771849	22854	NTNG1	netrin G1
GO	cell projection morphogenesis	2	42	0.0771849	4851	NOTCH1	Notch homolog 1, translocation-associated (Drosophila)
GO	neurite morphogenesis	2	42	0.0771849	22854	NTNG1	netrin G1
GO	neurite morphogenesis	2	42	0.0771849	4851	NOTCH1	Notch homolog 1, translocation-associated (Drosophila)
GO	protein kinase cascade	4	148	0.0797569	11184	MAP4K1	mitogen-activated protein kinase kinase kinase kinase 1
GO	protein kinase cascade	4	148	0.0797569	148	ADRA1A	adrenergic, alpha-1A-, receptor
GO	protein kinase cascade	4	148	0.0797569	23043	TNIK	TRAF2 and NCK interacting kinase
GO	protein kinase cascade	4	148	0.0797569	3707	ITPKB	inositol 1,4,5-trisphosphate 3-kinase B
GO	mitochondrial transport	2	43	0.0803859	10452	TOMM40	translocase of outer mitochondrial membrane 40 homolog (yeast)
GO	mitochondrial transport	2	43	0.0803859	26517	TIMM13	translocase of inner mitochondrial membrane 13 homolog (yeast)
GO	metalloendopeptidase inhibitor activity	1	8	0.0842872	1285	COL4A3	collagen, type IV, alpha 3 (Goodpasture antigen)
GO	estrogen receptor binding	1	8	0.0842872	133522	PPARGC1B	peroxisome proliferator-activated receptor gamma, coactivator 1 beta
GO	receptor activator activity	1	8	0.0842872	133522	PPARGC1B	peroxisome proliferator-activated receptor gamma, coactivator 1 beta
GO	copper ion transport	1	8	0.0842872	1356	CP	ceruloplasmin (ferroxidase)
GO	kinesin binding	1	8	0.0842872	23095	KIF1B	kinesin family member 1B
GO	neuromuscular synaptic transmission	1	8	0.0842872	23095	KIF1B	kinesin family member 1B
GO	kainate selective glutamate receptor activity	1	8	0.0842872	2892	GRIA3	glutamate receptor, ionotrophic, AMPA 3
GO	detection of calcium ion	1	8	0.0842872	30819	KCNIP2	Kv channel interacting protein 2
GO	chylomicron	1	8	0.0842872	344	APOC2	apolipoprotein C-II
GO	plasma lipoprotein particle	1	8	0.0842872	344	APOC2	apolipoprotein C-II
GO	protein-lipid complex	1	8	0.0842872	344	APOC2	apolipoprotein C-II
GO	cholesterol binding	1	8	0.0842872	3549	IHH	Indian hedgehog homolog (Drosophila)
GO	two-component sensor activity	1	8	0.0842872	3757	KCNH2	potassium voltage-gated channel, subfamily H (eag-related), member 2
GO	endoderm development	1	8	0.0842872	4851	NOTCH1	Notch homolog 1, translocation-associated (Drosophila)
GO	hindlimb morphogenesis	1	8	0.0842872	4851	NOTCH1	Notch homolog 1, translocation-associated (Drosophila)
GO	negative regulation of muscle cell differentiation	1	8	0.0842872	4851	NOTCH1	Notch homolog 1, translocation-associated (Drosophila)
GO	regulation of myoblast differentiation	1	8	0.0842872	4851	NOTCH1	Notch homolog 1, translocation-associated (Drosophila)
GO	regulation of smoothened signaling pathway	1	8	0.0842872	51684	SUFU	suppressor of fused homolog (Drosophila)
GO	peptide hormone processing	1	8	0.0842872	5972	REN	renin
GO	melanin biosynthetic process	1	8	0.0842872	6490	SILV	silver homolog (mouse)
GO	melanin metabolic process	1	8	0.0842872	6490	SILV	silver homolog (mouse)
GO	macrophage differentiation	1	8	0.0842872	6688	SPI1	spleen focus forming virus (SFFV) proviral integration oncogene spi1
GO	thymus development	1	8	0.0842872	6899	TBX1	T-box 1
GO	regulation of osteoblast differentiation	1	8	0.0842872	8313	AXIN2	axin 2
GO	proteoglycan biosynthetic process	1	8	0.0842872	89792	GAL3ST3	galactose-3-O-sulfotransferase 3
GO	amiloride-sensitive sodium channel activity	1	8	0.0842872	9311	ACCN3	amiloride-sensitive cation channel 3
GO	positive regulation of anti-apoptosis	1	8	0.0842872	9577	BRE	brain and reproductive organ-expressed (TNFRSF1A modulator)
GO	protein targeting	4	151	0.0844022	10452	TOMM40	translocase of outer mitochondrial membrane 40 homolog (yeast)
GO	protein targeting	4	151	0.0844022	26517	TIMM13	translocase of inner mitochondrial membrane 13 homolog (yeast)
GO	protein targeting	4	151	0.0844022	2778	GNAS	GNAS complex locus
GO	protein targeting	4	151	0.0844022	55690	PACS1	phosphofurin acidic cluster sorting protein 1
GO	ATPase activity	6	278	0.0856965	1080	CFTR	cystic fibrosis transmembrane conductance regulator (ATP-binding cassette sub-family C, member 7)
GO	ATPase activity	6	278	0.0856965	23095	KIF1B	kinesin family member 1B
GO	ATPase activity	6	278	0.0856965	283999	LOC283999	hypothetical protein LOC283999
GO	ATPase activity	6	278	0.0856965	491	ATP2B2	ATPase, Ca++ transporting, plasma membrane 2
GO	ATPase activity	6	278	0.0856965	652147	LOC652147	similar to U5 snRNP-specific protein, 200 kDa
GO	ATPase activity	6	278	0.0856965	8701	DNAH11	dynein, axonemal, heavy chain 11
GO	sugar binding	4	152	0.0859796	158326	FREM1	FRAS1 related extracellular matrix 1
GO	sugar binding	4	152	0.0859796	3956	LGALS1	lectin, galactoside-binding, soluble, 1
GO	sugar binding	4	152	0.0859796	63827	BCAN	brevican
GO	sugar binding	4	152	0.0859796	64409	WBSCR17	Williams-Beuren syndrome chromosome region 17
GO	actin cytoskeleton	3	95	0.0862844	11151	CORO1A	coronin, actin binding protein, 1A
GO	actin cytoskeleton	3	95	0.0862844	119	ADD2	adducin 2 (beta)
GO	actin cytoskeleton	3	95	0.0862844	2317	FLNB	filamin B, beta (actin binding protein 278)
GO	nuclear envelope	2	45	0.0869084	25953	PNKD	paroxysmal nonkinesigenic dyskinesia
GO	nuclear envelope	2	45	0.0869084	3757	KCNH2	potassium voltage-gated channel, subfamily H (eag-related), member 2
GO	cell development	3	96	0.0883835	3479	IGF1	insulin-like growth factor 1 (somatomedin C)
GO	cell development	3	96	0.0883835	56853	BRUNOL4	bruno-like 4, RNA binding protein (Drosophila)
GO	cell development	3	96	0.0883835	655	BMP7	bone morphogenetic protein 7
GO	regulation of neurotransmitter levels	2	46	0.0902275	2572	GAD2	glutamate decarboxylase 2 (pancreatic islets and brain, 65kDa)
GO	regulation of neurotransmitter levels	2	46	0.0902275	9379	NRXN2	neurexin 2
GO	ATP binding	19	1248	0.0910522	1080	CFTR	cystic fibrosis transmembrane conductance regulator (ATP-binding cassette sub-family C, member 7)
GO	ATP binding	19	1248	0.0910522	11184	MAP4K1	mitogen-activated protein kinase kinase kinase kinase 1
GO	ATP binding	19	1248	0.0910522	1859	DYRK1A	dual-specificity tyrosine-(Y)-phosphorylation regulated kinase 1A
GO	ATP binding	19	1248	0.0910522	23043	TNIK	TRAF2 and NCK interacting kinase
GO	ATP binding	19	1248	0.0910522	23095	KIF1B	kinesin family member 1B
GO	ATP binding	19	1248	0.0910522	283999	LOC283999	hypothetical protein LOC283999
GO	ATP binding	19	1248	0.0910522	2869	GRK5	G protein-coupled receptor kinase 5
GO	ATP binding	19	1248	0.0910522	3707	ITPKB	inositol 1,4,5-trisphosphate 3-kinase B
GO	ATP binding	19	1248	0.0910522	3718	JAK3	Janus kinase 3 (a protein tyrosine kinase, leukocyte)
GO	ATP binding	19	1248	0.0910522	3834	KIF25	kinesin family member 25
GO	ATP binding	19	1248	0.0910522	491	ATP2B2	ATPase, Ca++ transporting, plasma membrane 2
GO	ATP binding	19	1248	0.0910522	5379	PMS2L1	postmeiotic segregation increased 2-like 1 pseudogene
GO	ATP binding	19	1248	0.0910522	5586	PKN2	protein kinase N2
GO	ATP binding	19	1248	0.0910522	5607	MAP2K5	mitogen-activated protein kinase kinase 5
GO	ATP binding	19	1248	0.0910522	5981	RFC1	replication factor C (activator 1) 1, 145kDa
GO	ATP binding	19	1248	0.0910522	6197	RPS6KA3	ribosomal protein S6 kinase, 90kDa, polypeptide 3
GO	ATP binding	19	1248	0.0910522	652147	LOC652147	similar to U5 snRNP-specific protein, 200 kDa
GO	ATP binding	19	1248	0.0910522	84896	ATAD1	ATPase family, AAA domain containing 1
GO	ATP binding	19	1248	0.0910522	8701	DNAH11	dynein, axonemal, heavy chain 11
GO	cell-cell signaling	9	491	0.0914107	148	ADRA1A	adrenergic, alpha-1A-, receptor
GO	cell-cell signaling	9	491	0.0914107	23095	KIF1B	kinesin family member 1B
GO	cell-cell signaling	9	491	0.0914107	2572	GAD2	glutamate decarboxylase 2 (pancreatic islets and brain, 65kDa)
GO	cell-cell signaling	9	491	0.0914107	30819	KCNIP2	Kv channel interacting protein 2
GO	cell-cell signaling	9	491	0.0914107	3451	IFNA17	interferon, alpha 17
GO	cell-cell signaling	9	491	0.0914107	3549	IHH	Indian hedgehog homolog (Drosophila)
GO	cell-cell signaling	9	491	0.0914107	8484	GALR3	galanin receptor 3
GO	cell-cell signaling	9	491	0.0914107	9379	NRXN2	neurexin 2
GO	cell-cell signaling	9	491	0.0914107	9542	NRG2	neuregulin 2
GO	negative regulation of progression through cell cycle	3	98	0.0926456	51684	SUFU	suppressor of fused homolog (Drosophila)
GO	negative regulation of progression through cell cycle	3	98	0.0926456	5906	RAP1A	RAP1A, member of RAS oncogene family
GO	negative regulation of progression through cell cycle	3	98	0.0926456	655	BMP7	bone morphogenetic protein 7
GO	chloride channel activity	2	47	0.0935834	1080	CFTR	cystic fibrosis transmembrane conductance regulator (ATP-binding cassette sub-family C, member 7)
GO	chloride channel activity	2	47	0.0935834	2566	GABRG2	gamma-aminobutyric acid (GABA) A receptor, gamma 2
GO	binding of sperm to zona pellucida	1	9	0.0943131	124626	ZPBP2	zona pellucida binding protein 2
GO	mRNA 3'-UTR binding	1	9	0.0943131	1995	ELAVL3	ELAV (embryonic lethal, abnormal vision, Drosophila)-like 3 (Hu antigen C)
GO	cytoskeletal anchoring	1	9	0.0943131	2317	FLNB	filamin B, beta (actin binding protein 278)
GO	protein import into mitochondrion	1	9	0.0943131	26517	TIMM13	translocase of inner mitochondrial membrane 13 homolog (yeast)
GO	G-protein signaling, adenylate cyclase activating pathway	1	9	0.0943131	2778	GNAS	GNAS complex locus
GO	positive regulation of alpha-beta T cell differentiation	1	9	0.0943131	3707	ITPKB	inositol 1,4,5-trisphosphate 3-kinase B
GO	thymic T cell selection	1	9	0.0943131	3707	ITPKB	inositol 1,4,5-trisphosphate 3-kinase B
GO	two-component signal transduction system (phosphorelay)	1	9	0.0943131	3757	KCNH2	potassium voltage-gated channel, subfamily H (eag-related), member 2
GO	organelle organization and biogenesis	1	9	0.0943131	3834	KIF25	kinesin family member 25
GO	hydrogen peroxide catabolic process	1	9	0.0943131	4353	MPO	myeloperoxidase
GO	hydrogen peroxide metabolic process	1	9	0.0943131	4353	MPO	myeloperoxidase
GO	regulation of skeletal muscle development	1	9	0.0943131	4851	NOTCH1	Notch homolog 1, translocation-associated (Drosophila)
GO	regulation of skeletal muscle fiber development	1	9	0.0943131	4851	NOTCH1	Notch homolog 1, translocation-associated (Drosophila)
GO	calcium ion transmembrane transporter activity	1	9	0.0943131	491	ATP2B2	ATPase, Ca++ transporting, plasma membrane 2
GO	calcium-transporting ATPase activity	1	9	0.0943131	491	ATP2B2	ATPase, Ca++ transporting, plasma membrane 2
GO	di-, tri-valent inorganic cation transmembrane transporter activity	1	9	0.0943131	491	ATP2B2	ATPase, Ca++ transporting, plasma membrane 2
GO	indolalkylamine metabolic process	1	9	0.0943131	491	ATP2B2	ATPase, Ca++ transporting, plasma membrane 2
GO	indole and derivative metabolic process	1	9	0.0943131	491	ATP2B2	ATPase, Ca++ transporting, plasma membrane 2
GO	indole derivative metabolic process	1	9	0.0943131	491	ATP2B2	ATPase, Ca++ transporting, plasma membrane 2
GO	pepsin A activity	1	9	0.0943131	5972	REN	renin
GO	pancreatic ribonuclease activity	1	9	0.0943131	6035	RNASE1	ribonuclease, RNase A family, 1 (pancreatic)
GO	dicarboxylic acid transmembrane transporter activity	1	9	0.0943131	64849	SLC13A3	solute carrier family 13 (sodium-dependent dicarboxylate transporter), member 3
GO	sodium:dicarboxylate symporter activity	1	9	0.0943131	64849	SLC13A3	solute carrier family 13 (sodium-dependent dicarboxylate transporter), member 3
GO	mitotic checkpoint	1	9	0.0943131	8379	MAD1L1	MAD1 mitotic arrest deficient-like 1 (yeast)
GO	cyclin-dependent protein kinase activity	1	9	0.0943131	896	CCND3	cyclin D3
GO	calcium channel regulator activity	1	9	0.0943131	9379	NRXN2	neurexin 2
GO	adenyl nucleotide binding	20	1334	0.0947774	1080	CFTR	cystic fibrosis transmembrane conductance regulator (ATP-binding cassette sub-family C, member 7)
GO	adenyl nucleotide binding	20	1334	0.0947774	11184	MAP4K1	mitogen-activated protein kinase kinase kinase kinase 1
GO	adenyl nucleotide binding	20	1334	0.0947774	1859	DYRK1A	dual-specificity tyrosine-(Y)-phosphorylation regulated kinase 1A
GO	adenyl nucleotide binding	20	1334	0.0947774	23043	TNIK	TRAF2 and NCK interacting kinase
GO	adenyl nucleotide binding	20	1334	0.0947774	23095	KIF1B	kinesin family member 1B
GO	adenyl nucleotide binding	20	1334	0.0947774	283999	LOC283999	hypothetical protein LOC283999
GO	adenyl nucleotide binding	20	1334	0.0947774	2869	GRK5	G protein-coupled receptor kinase 5
GO	adenyl nucleotide binding	20	1334	0.0947774	3707	ITPKB	inositol 1,4,5-trisphosphate 3-kinase B
GO	adenyl nucleotide binding	20	1334	0.0947774	3718	JAK3	Janus kinase 3 (a protein tyrosine kinase, leukocyte)
GO	adenyl nucleotide binding	20	1334	0.0947774	3834	KIF25	kinesin family member 25
GO	adenyl nucleotide binding	20	1334	0.0947774	491	ATP2B2	ATPase, Ca++ transporting, plasma membrane 2
GO	adenyl nucleotide binding	20	1334	0.0947774	5379	PMS2L1	postmeiotic segregation increased 2-like 1 pseudogene
GO	adenyl nucleotide binding	20	1334	0.0947774	5586	PKN2	protein kinase N2
GO	adenyl nucleotide binding	20	1334	0.0947774	5607	MAP2K5	mitogen-activated protein kinase kinase 5
GO	adenyl nucleotide binding	20	1334	0.0947774	5981	RFC1	replication factor C (activator 1) 1, 145kDa
GO	adenyl nucleotide binding	20	1334	0.0947774	6197	RPS6KA3	ribosomal protein S6 kinase, 90kDa, polypeptide 3
GO	adenyl nucleotide binding	20	1334	0.0947774	652147	LOC652147	similar to U5 snRNP-specific protein, 200 kDa
GO	adenyl nucleotide binding	20	1334	0.0947774	84896	ATAD1	ATPase family, AAA domain containing 1
GO	adenyl nucleotide binding	20	1334	0.0947774	8701	DNAH11	dynein, axonemal, heavy chain 11
GO	adenyl nucleotide binding	20	1334	0.0947774	89792	GAL3ST3	galactose-3-O-sulfotransferase 3
GO	anion channel activity	2	48	0.096975	1080	CFTR	cystic fibrosis transmembrane conductance regulator (ATP-binding cassette sub-family C, member 7)
GO	anion channel activity	2	48	0.096975	2566	GABRG2	gamma-aminobutyric acid (GABA) A receptor, gamma 2
GO	adenyl ribonucleotide binding	19	1264	0.0998274	1080	CFTR	cystic fibrosis transmembrane conductance regulator (ATP-binding cassette sub-family C, member 7)
GO	adenyl ribonucleotide binding	19	1264	0.0998274	11184	MAP4K1	mitogen-activated protein kinase kinase kinase kinase 1
GO	adenyl ribonucleotide binding	19	1264	0.0998274	1859	DYRK1A	dual-specificity tyrosine-(Y)-phosphorylation regulated kinase 1A
GO	adenyl ribonucleotide binding	19	1264	0.0998274	23043	TNIK	TRAF2 and NCK interacting kinase
GO	adenyl ribonucleotide binding	19	1264	0.0998274	23095	KIF1B	kinesin family member 1B
GO	adenyl ribonucleotide binding	19	1264	0.0998274	283999	LOC283999	hypothetical protein LOC283999
GO	adenyl ribonucleotide binding	19	1264	0.0998274	2869	GRK5	G protein-coupled receptor kinase 5
GO	adenyl ribonucleotide binding	19	1264	0.0998274	3707	ITPKB	inositol 1,4,5-trisphosphate 3-kinase B
GO	adenyl ribonucleotide binding	19	1264	0.0998274	3718	JAK3	Janus kinase 3 (a protein tyrosine kinase, leukocyte)
GO	adenyl ribonucleotide binding	19	1264	0.0998274	3834	KIF25	kinesin family member 25
GO	adenyl ribonucleotide binding	19	1264	0.0998274	491	ATP2B2	ATPase, Ca++ transporting, plasma membrane 2
GO	adenyl ribonucleotide binding	19	1264	0.0998274	5379	PMS2L1	postmeiotic segregation increased 2-like 1 pseudogene
GO	adenyl ribonucleotide binding	19	1264	0.0998274	5586	PKN2	protein kinase N2
GO	adenyl ribonucleotide binding	19	1264	0.0998274	5607	MAP2K5	mitogen-activated protein kinase kinase 5
GO	adenyl ribonucleotide binding	19	1264	0.0998274	5981	RFC1	replication factor C (activator 1) 1, 145kDa
GO	adenyl ribonucleotide binding	19	1264	0.0998274	6197	RPS6KA3	ribosomal protein S6 kinase, 90kDa, polypeptide 3
GO	adenyl ribonucleotide binding	19	1264	0.0998274	652147	LOC652147	similar to U5 snRNP-specific protein, 200 kDa
GO	adenyl ribonucleotide binding	19	1264	0.0998274	84896	ATAD1	ATPase family, AAA domain containing 1
GO	adenyl ribonucleotide binding	19	1264	0.0998274	8701	DNAH11	dynein, axonemal, heavy chain 11
GO	anion transport	4	161	0.100811	10452	TOMM40	translocase of outer mitochondrial membrane 40 homolog (yeast)
GO	anion transport	4	161	0.100811	1285	COL4A3	collagen, type IV, alpha 3 (Goodpasture antigen)
GO	anion transport	4	161	0.100811	23539	SLC16A8	solute carrier family 16, member 8 (monocarboxylic acid transporter 3)
GO	anion transport	4	161	0.100811	2566	GABRG2	gamma-aminobutyric acid (GABA) A receptor, gamma 2
GO	MAPKKK cascade	2	50	0.103861	23043	TNIK	TRAF2 and NCK interacting kinase
GO	MAPKKK cascade	2	50	0.103861	3707	ITPKB	inositol 1,4,5-trisphosphate 3-kinase B
GO	extrinsic to membrane	2	50	0.103861	2778	GNAS	GNAS complex locus
GO	extrinsic to membrane	2	50	0.103861	54331	GNG2	guanine nucleotide binding protein (G protein), gamma 2
GO	lymphocyte differentiation	2	50	0.103861	3707	ITPKB	inositol 1,4,5-trisphosphate 3-kinase B
GO	lymphocyte differentiation	2	50	0.103861	6688	SPI1	spleen focus forming virus (SFFV) proviral integration oncogene spi1
GO	intracellular ligand-gated ion channel activity	1	10	0.10423	1080	CFTR	cystic fibrosis transmembrane conductance regulator (ATP-binding cassette sub-family C, member 7)
GO	sperm-egg recognition	1	10	0.10423	124626	ZPBP2	zona pellucida binding protein 2
GO	estrogen receptor signaling pathway	1	10	0.10423	133522	PPARGC1B	peroxisome proliferator-activated receptor gamma, coactivator 1 beta
GO	adrenoceptor activity	1	10	0.10423	148	ADRA1A	adrenergic, alpha-1A-, receptor
GO	nerve-nerve synaptic transmission	1	10	0.10423	23095	KIF1B	kinesin family member 1B
GO	dicarboxylic acid metabolic process	1	10	0.10423	2572	GAD2	glutamate decarboxylase 2 (pancreatic islets and brain, 65kDa)
GO	interferon-alpha/beta receptor binding	1	10	0.10423	3451	IFNA17	interferon, alpha 17
GO	insulin-like growth factor receptor binding	1	10	0.10423	3479	IGF1	insulin-like growth factor 1 (somatomedin C)
GO	positive regulation of alpha-beta T cell activation	1	10	0.10423	3707	ITPKB	inositol 1,4,5-trisphosphate 3-kinase B
GO	ureteric bud branching	1	10	0.10423	5623	PSPN	persephin
GO	protein maturation via proteolysis	1	10	0.10423	5972	REN	renin
GO	DNA-dependent DNA replication	1	10	0.10423	5981	RFC1	replication factor C (activator 1) 1, 145kDa
GO	tyrosine metabolic process	1	10	0.10423	6490	SILV	silver homolog (mouse)
GO	ion binding	48	3683	0.104845	1080	CFTR	cystic fibrosis transmembrane conductance regulator (ATP-binding cassette sub-family C, member 7)
GO	ion binding	48	3683	0.104845	117286	CIB3	calcium and integrin binding family member 3
GO	ion binding	48	3683	0.104845	119	ADD2	adducin 2 (beta)
GO	ion binding	48	3683	0.104845	1356	CP	ceruloplasmin (ferroxidase)
GO	ion binding	48	3683	0.104845	149076	ZNF362	zinc finger protein 362
GO	ion binding	48	3683	0.104845	155054	ZNF425	zinc finger protein 425
GO	ion binding	48	3683	0.104845	1556	CYP2B7P1	cytochrome P450, family 2, subfamily B, polypeptide 7 pseudogene 1
GO	ion binding	48	3683	0.104845	158326	FREM1	FRAS1 related extracellular matrix 1
GO	ion binding	48	3683	0.104845	1821	DRP2	dystrophin related protein 2
GO	ion binding	48	3683	0.104845	2130	EWSR1	Ewing sarcoma breakpoint region 1
GO	ion binding	48	3683	0.104845	22807	IKZF2	IKAROS family zinc finger 2 (Helios)
GO	ion binding	48	3683	0.104845	246175	CNOT6L	CCR4-NOT transcription complex, subunit 6-like
GO	ion binding	48	3683	0.104845	2566	GABRG2	gamma-aminobutyric acid (GABA) A receptor, gamma 2
GO	ion binding	48	3683	0.104845	26251	KCNG2	potassium voltage-gated channel, subfamily G, member 2
GO	ion binding	48	3683	0.104845	26517	TIMM13	translocase of inner mitochondrial membrane 13 homolog (yeast)
GO	ion binding	48	3683	0.104845	3046	HBE1	hemoglobin, epsilon 1
GO	ion binding	48	3683	0.104845	30819	KCNIP2	Kv channel interacting protein 2
GO	ion binding	48	3683	0.104845	3738	KCNA3	potassium voltage-gated channel, shaker-related subfamily, member 3
GO	ion binding	48	3683	0.104845	3757	KCNH2	potassium voltage-gated channel, subfamily H (eag-related), member 2
GO	ion binding	48	3683	0.104845	4323	MMP14	matrix metallopeptidase 14 (membrane-inserted)
GO	ion binding	48	3683	0.104845	4353	MPO	myeloperoxidase
GO	ion binding	48	3683	0.104845	4851	NOTCH1	Notch homolog 1, translocation-associated (Drosophila)
GO	ion binding	48	3683	0.104845	491	ATP2B2	ATPase, Ca++ transporting, plasma membrane 2
GO	ion binding	48	3683	0.104845	55818	JMJD1A	jumonji domain containing 1A
GO	ion binding	48	3683	0.104845	56660	KCNK12	potassium channel, subfamily K, member 12
GO	ion binding	48	3683	0.104845	57574	39876	membrane-associated ring finger (C3HC4) 4
GO	ion binding	48	3683	0.104845	57593	EBF4	early B-cell factor 4
GO	ion binding	48	3683	0.104845	5981	RFC1	replication factor C (activator 1) 1, 145kDa
GO	ion binding	48	3683	0.104845	6048	RNF5	ring finger protein 5
GO	ion binding	48	3683	0.104845	60598	KCNK15	potassium channel, subfamily K, member 15
GO	ion binding	48	3683	0.104845	6197	RPS6KA3	ribosomal protein S6 kinase, 90kDa, polypeptide 3
GO	ion binding	48	3683	0.104845	6239	RREB1	ras responsive element binding protein 1
GO	ion binding	48	3683	0.104845	64180	DPEP3	dipeptidase 3
GO	ion binding	48	3683	0.104845	64409	WBSCR17	Williams-Beuren syndrome chromosome region 17
GO	ion binding	48	3683	0.104845	64849	SLC13A3	solute carrier family 13 (sodium-dependent dicarboxylate transporter), member 3
GO	ion binding	48	3683	0.104845	649	BMP1	bone morphogenetic protein 1
GO	ion binding	48	3683	0.104845	65982	ZSCAN18	zinc finger and SCAN domain containing 18
GO	ion binding	48	3683	0.104845	7307	U2AF1	U2 small nuclear RNA auxiliary factor 1
GO	ion binding	48	3683	0.104845	7643	ZNF90	zinc finger protein 90
GO	ion binding	48	3683	0.104845	7799	PRDM2	PR domain containing 2, with ZNF domain
GO	ion binding	48	3683	0.104845	80013	C10orf97	chromosome 10 open reading frame 97
GO	ion binding	48	3683	0.104845	8747	ADAM21	ADAM metallopeptidase domain 21
GO	ion binding	48	3683	0.104845	89792	GAL3ST3	galactose-3-O-sulfotransferase 3
GO	ion binding	48	3683	0.104845	90827	ZNF479	zinc finger protein 479
GO	ion binding	48	3683	0.104845	9311	ACCN3	amiloride-sensitive cation channel 3
GO	ion binding	48	3683	0.104845	9377	COX5A	cytochrome c oxidase subunit Va
GO	ion binding	48	3683	0.104845	9379	NRXN2	neurexin 2
GO	ion binding	48	3683	0.104845	9923	ZBTB40	zinc finger and BTB domain containing 40
GO	hemopoietic or lymphoid organ development	2	51	0.107352	119	ADD2	adducin 2 (beta)
GO	hemopoietic or lymphoid organ development	2	51	0.107352	6899	TBX1	T-box 1
GO	steroid binding	2	51	0.107352	140856	C20orf79	chromosome 20 open reading frame 79
GO	steroid binding	2	51	0.107352	3549	IHH	Indian hedgehog homolog (Drosophila)
GO	anion binding	2	52	0.110875	1080	CFTR	cystic fibrosis transmembrane conductance regulator (ATP-binding cassette sub-family C, member 7)
GO	anion binding	2	52	0.110875	2566	GABRG2	gamma-aminobutyric acid (GABA) A receptor, gamma 2
GO	chloride ion binding	2	52	0.110875	1080	CFTR	cystic fibrosis transmembrane conductance regulator (ATP-binding cassette sub-family C, member 7)
GO	chloride ion binding	2	52	0.110875	2566	GABRG2	gamma-aminobutyric acid (GABA) A receptor, gamma 2
GO	intracellular signaling cascade	14	892	0.112513	11184	MAP4K1	mitogen-activated protein kinase kinase kinase kinase 1
GO	intracellular signaling cascade	14	892	0.112513	133522	PPARGC1B	peroxisome proliferator-activated receptor gamma, coactivator 1 beta
GO	intracellular signaling cascade	14	892	0.112513	148	ADRA1A	adrenergic, alpha-1A-, receptor
GO	intracellular signaling cascade	14	892	0.112513	22941	SHANK2	SH3 and multiple ankyrin repeat domains 2
GO	intracellular signaling cascade	14	892	0.112513	23043	TNIK	TRAF2 and NCK interacting kinase
GO	intracellular signaling cascade	14	892	0.112513	257068	PLCXD2	phosphatidylinositol-specific phospholipase C, X domain containing 2
GO	intracellular signaling cascade	14	892	0.112513	2869	GRK5	G protein-coupled receptor kinase 5
GO	intracellular signaling cascade	14	892	0.112513	3479	IGF1	insulin-like growth factor 1 (somatomedin C)
GO	intracellular signaling cascade	14	892	0.112513	3707	ITPKB	inositol 1,4,5-trisphosphate 3-kinase B
GO	intracellular signaling cascade	14	892	0.112513	3718	JAK3	Janus kinase 3 (a protein tyrosine kinase, leukocyte)
GO	intracellular signaling cascade	14	892	0.112513	3973	LHCGR	luteinizing hormone/choriogonadotropin receptor
GO	intracellular signaling cascade	14	892	0.112513	5906	RAP1A	RAP1A, member of RAS oncogene family
GO	intracellular signaling cascade	14	892	0.112513	5972	REN	renin
GO	intracellular signaling cascade	14	892	0.112513	6239	RREB1	ras responsive element binding protein 1
GO	intracellular transport	10	588	0.112668	10452	TOMM40	translocase of outer mitochondrial membrane 40 homolog (yeast)
GO	intracellular transport	10	588	0.112668	11311	VPS45	vacuolar protein sorting 45 homolog (S. cerevisiae)
GO	intracellular transport	10	588	0.112668	23095	KIF1B	kinesin family member 1B
GO	intracellular transport	10	588	0.112668	25981	DNAH1	dynein, axonemal, heavy chain 1
GO	intracellular transport	10	588	0.112668	26517	TIMM13	translocase of inner mitochondrial membrane 13 homolog (yeast)
GO	intracellular transport	10	588	0.112668	2778	GNAS	GNAS complex locus
GO	intracellular transport	10	588	0.112668	3834	KIF25	kinesin family member 25
GO	intracellular transport	10	588	0.112668	55690	PACS1	phosphofurin acidic cluster sorting protein 1
GO	intracellular transport	10	588	0.112668	55998	NXF5	nuclear RNA export factor 5
GO	intracellular transport	10	588	0.112668	8701	DNAH11	dynein, axonemal, heavy chain 11
GO	anchored to membrane	1	11	0.114038	22854	NTNG1	netrin G1
GO	anchored to plasma membrane	1	11	0.114038	22854	NTNG1	netrin G1
GO	glutamate metabolic process	1	11	0.114038	2572	GAD2	glutamate decarboxylase 2 (pancreatic islets and brain, 65kDa)
GO	mitochondrial inner membrane presequence translocase complex	1	11	0.114038	26517	TIMM13	translocase of inner mitochondrial membrane 13 homolog (yeast)
GO	protein kinase C binding	1	11	0.114038	2869	GRK5	G protein-coupled receptor kinase 5
GO	hemoglobin complex	1	11	0.114038	3046	HBE1	hemoglobin, epsilon 1
GO	response to calcium ion	1	11	0.114038	30819	KCNIP2	Kv channel interacting protein 2
GO	osteoblast differentiation	1	11	0.114038	3549	IHH	Indian hedgehog homolog (Drosophila)
GO	response to hydrogen peroxide	1	11	0.114038	4353	MPO	myeloperoxidase
GO	neuron fate commitment	1	11	0.114038	4851	NOTCH1	Notch homolog 1, translocation-associated (Drosophila)
GO	regulation of muscle cell differentiation	1	11	0.114038	4851	NOTCH1	Notch homolog 1, translocation-associated (Drosophila)
GO	biomineral formation	1	11	0.114038	491	ATP2B2	ATPase, Ca++ transporting, plasma membrane 2
GO	cation-transporting ATPase activity	1	11	0.114038	491	ATP2B2	ATPase, Ca++ transporting, plasma membrane 2
GO	cytoplasmic sequestering of transcription factor	1	11	0.114038	51684	SUFU	suppressor of fused homolog (Drosophila)
GO	hormone-mediated signaling	1	11	0.114038	5972	REN	renin
GO	protein maturation	1	11	0.114038	5972	REN	renin
GO	regulation of anti-apoptosis	1	11	0.114038	9577	BRE	brain and reproductive organ-expressed (TNFRSF1A modulator)
GO	anterior/posterior pattern formation	2	53	0.114428	4851	NOTCH1	Notch homolog 1, translocation-associated (Drosophila)
GO	anterior/posterior pattern formation	2	53	0.114428	8313	AXIN2	axin 2
GO	kinase activity	12	741	0.114613	11184	MAP4K1	mitogen-activated protein kinase kinase kinase kinase 1
GO	kinase activity	12	741	0.114613	1859	DYRK1A	dual-specificity tyrosine-(Y)-phosphorylation regulated kinase 1A
GO	kinase activity	12	741	0.114613	23043	TNIK	TRAF2 and NCK interacting kinase
GO	kinase activity	12	741	0.114613	2869	GRK5	G protein-coupled receptor kinase 5
GO	kinase activity	12	741	0.114613	3707	ITPKB	inositol 1,4,5-trisphosphate 3-kinase B
GO	kinase activity	12	741	0.114613	3718	JAK3	Janus kinase 3 (a protein tyrosine kinase, leukocyte)
GO	kinase activity	12	741	0.114613	3757	KCNH2	potassium voltage-gated channel, subfamily H (eag-related), member 2
GO	kinase activity	12	741	0.114613	55277	FGGY	FGGY carbohydrate kinase domain containing
GO	kinase activity	12	741	0.114613	5586	PKN2	protein kinase N2
GO	kinase activity	12	741	0.114613	5607	MAP2K5	mitogen-activated protein kinase kinase 5
GO	kinase activity	12	741	0.114613	6197	RPS6KA3	ribosomal protein S6 kinase, 90kDa, polypeptide 3
GO	kinase activity	12	741	0.114613	896	CCND3	cyclin D3
GO	extracellular space	8	447	0.118746	1356	CP	ceruloplasmin (ferroxidase)
GO	extracellular space	8	447	0.118746	335	APOA1	apolipoprotein A-I
GO	extracellular space	8	447	0.118746	3451	IFNA17	interferon, alpha 17
GO	extracellular space	8	447	0.118746	3479	IGF1	insulin-like growth factor 1 (somatomedin C)
GO	extracellular space	8	447	0.118746	5972	REN	renin
GO	extracellular space	8	447	0.118746	649	BMP1	bone morphogenetic protein 1
GO	extracellular space	8	447	0.118746	6490	SILV	silver homolog (mouse)
GO	extracellular space	8	447	0.118746	655	BMP7	bone morphogenetic protein 7
GO	receptor binding	11	673	0.121501	1285	COL4A3	collagen, type IV, alpha 3 (Goodpasture antigen)
GO	receptor binding	11	673	0.121501	133522	PPARGC1B	peroxisome proliferator-activated receptor gamma, coactivator 1 beta
GO	receptor binding	11	673	0.121501	3451	IFNA17	interferon, alpha 17
GO	receptor binding	11	673	0.121501	3479	IGF1	insulin-like growth factor 1 (somatomedin C)
GO	receptor binding	11	673	0.121501	3549	IHH	Indian hedgehog homolog (Drosophila)
GO	receptor binding	11	673	0.121501	5623	PSPN	persephin
GO	receptor binding	11	673	0.121501	5972	REN	renin
GO	receptor binding	11	673	0.121501	649	BMP1	bone morphogenetic protein 1
GO	receptor binding	11	673	0.121501	655	BMP7	bone morphogenetic protein 7
GO	receptor binding	11	673	0.121501	9542	NRG2	neuregulin 2
GO	receptor binding	11	673	0.121501	9577	BRE	brain and reproductive organ-expressed (TNFRSF1A modulator)
GO	cell motion	6	307	0.121701	11151	CORO1A	coronin, actin binding protein, 1A
GO	cell motion	6	307	0.121701	25981	DNAH1	dynein, axonemal, heavy chain 1
GO	cell motion	6	307	0.121701	3479	IGF1	insulin-like growth factor 1 (somatomedin C)
GO	cell motion	6	307	0.121701	655	BMP7	bone morphogenetic protein 7
GO	cell motion	6	307	0.121701	8633	UNC5C	unc-5 homolog C (C. elegans)
GO	cell motion	6	307	0.121701	8701	DNAH11	dynein, axonemal, heavy chain 11
GO	nuclear speck	1	12	0.12374	1859	DYRK1A	dual-specificity tyrosine-(Y)-phosphorylation regulated kinase 1A
GO	axon cargo transport	1	12	0.12374	23095	KIF1B	kinesin family member 1B
GO	monocarboxylic acid transport	1	12	0.12374	23539	SLC16A8	solute carrier family 16, member 8 (monocarboxylic acid transporter 3)
GO	protein N-terminus binding	1	12	0.12374	30819	KCNIP2	Kv channel interacting protein 2
GO	T cell selection	1	12	0.12374	3707	ITPKB	inositol 1,4,5-trisphosphate 3-kinase B
GO	receptor signaling protein tyrosine kinase activity	1	12	0.12374	3718	JAK3	Janus kinase 3 (a protein tyrosine kinase, leukocyte)
GO	protein-hormone receptor activity	1	12	0.12374	3973	LHCGR	luteinizing hormone/choriogonadotropin receptor
GO	cytoplasmic sequestering of protein	1	12	0.12374	51684	SUFU	suppressor of fused homolog (Drosophila)
GO	maintenance of protein location in cell	1	12	0.12374	51684	SUFU	suppressor of fused homolog (Drosophila)
GO	telomere maintenance via telomerase	1	12	0.12374	5981	RFC1	replication factor C (activator 1) 1, 145kDa
GO	telomere maintenance via telomere lengthening	1	12	0.12374	5981	RFC1	replication factor C (activator 1) 1, 145kDa
GO	endoribonuclease activity, producing 3'-phosphomonoesters	1	12	0.12374	6035	RNASE1	ribonuclease, RNase A family, 1 (pancreatic)
GO	dicarboxylic acid transport	1	12	0.12374	64849	SLC13A3	solute carrier family 13 (sodium-dependent dicarboxylate transporter), member 3
GO	cartilage condensation	1	12	0.12374	649	BMP1	bone morphogenetic protein 1
GO	BMP signaling pathway	1	12	0.12374	655	BMP7	bone morphogenetic protein 7
GO	mesoderm formation	1	12	0.12374	655	BMP7	bone morphogenetic protein 7
GO	proteolysis	10	600	0.123875	3549	IHH	Indian hedgehog homolog (Drosophila)
GO	proteolysis	10	600	0.123875	4323	MMP14	matrix metallopeptidase 14 (membrane-inserted)
GO	proteolysis	10	600	0.123875	51684	SUFU	suppressor of fused homolog (Drosophila)
GO	proteolysis	10	600	0.123875	57602	USP36	ubiquitin specific peptidase 36
GO	proteolysis	10	600	0.123875	5972	REN	renin
GO	proteolysis	10	600	0.123875	64180	DPEP3	dipeptidase 3
GO	proteolysis	10	600	0.123875	649	BMP1	bone morphogenetic protein 1
GO	proteolysis	10	600	0.123875	80975	TMPRSS5	transmembrane protease, serine 5
GO	proteolysis	10	600	0.123875	827	CAPN6	calpain 6
GO	proteolysis	10	600	0.123875	8747	ADAM21	ADAM metallopeptidase domain 21
GO	G-protein signaling, coupled to cyclic nucleotide second messenger	2	57	0.128919	2869	GRK5	G protein-coupled receptor kinase 5
GO	G-protein signaling, coupled to cyclic nucleotide second messenger	2	57	0.128919	3973	LHCGR	luteinizing hormone/choriogonadotropin receptor
GO	axon guidance	2	57	0.128919	655	BMP7	bone morphogenetic protein 7
GO	axon guidance	2	57	0.128919	8633	UNC5C	unc-5 homolog C (C. elegans)
GO	extracellular region	10	607	0.130687	124626	ZPBP2	zona pellucida binding protein 2
GO	extracellular region	10	607	0.130687	1356	CP	ceruloplasmin (ferroxidase)
GO	extracellular region	10	607	0.130687	2778	GNAS	GNAS complex locus
GO	extracellular region	10	607	0.130687	335	APOA1	apolipoprotein A-I
GO	extracellular region	10	607	0.130687	344	APOC2	apolipoprotein C-II
GO	extracellular region	10	607	0.130687	3451	IFNA17	interferon, alpha 17
GO	extracellular region	10	607	0.130687	3479	IGF1	insulin-like growth factor 1 (somatomedin C)
GO	extracellular region	10	607	0.130687	3549	IHH	Indian hedgehog homolog (Drosophila)
GO	extracellular region	10	607	0.130687	6035	RNASE1	ribonuclease, RNase A family, 1 (pancreatic)
GO	extracellular region	10	607	0.130687	6490	SILV	silver homolog (mouse)
GO	establishment of localization in cell	11	685	0.132465	10452	TOMM40	translocase of outer mitochondrial membrane 40 homolog (yeast)
GO	establishment of localization in cell	11	685	0.132465	11311	VPS45	vacuolar protein sorting 45 homolog (S. cerevisiae)
GO	establishment of localization in cell	11	685	0.132465	23095	KIF1B	kinesin family member 1B
GO	establishment of localization in cell	11	685	0.132465	25981	DNAH1	dynein, axonemal, heavy chain 1
GO	establishment of localization in cell	11	685	0.132465	26517	TIMM13	translocase of inner mitochondrial membrane 13 homolog (yeast)
GO	establishment of localization in cell	11	685	0.132465	2778	GNAS	GNAS complex locus
GO	establishment of localization in cell	11	685	0.132465	3834	KIF25	kinesin family member 25
GO	establishment of localization in cell	11	685	0.132465	55690	PACS1	phosphofurin acidic cluster sorting protein 1
GO	establishment of localization in cell	11	685	0.132465	55998	NXF5	nuclear RNA export factor 5
GO	establishment of localization in cell	11	685	0.132465	8701	DNAH11	dynein, axonemal, heavy chain 11
GO	establishment of localization in cell	11	685	0.132465	9379	NRXN2	neurexin 2
GO	cell-cell recognition	1	13	0.133336	124626	ZPBP2	zona pellucida binding protein 2
GO	organic anion transport	1	13	0.133336	23539	SLC16A8	solute carrier family 16, member 8 (monocarboxylic acid transporter 3)
GO	mitochondrial membrane organization	1	13	0.133336	26517	TIMM13	translocase of inner mitochondrial membrane 13 homolog (yeast)
GO	detection of chemical stimulus	1	13	0.133336	30819	KCNIP2	Kv channel interacting protein 2
GO	patterning of blood vessels	1	13	0.133336	3549	IHH	Indian hedgehog homolog (Drosophila)
GO	protein histidine kinase activity	1	13	0.133336	3757	KCNH2	potassium voltage-gated channel, subfamily H (eag-related), member 2
GO	negative regulation of neuron differentiation	1	13	0.133336	4851	NOTCH1	Notch homolog 1, translocation-associated (Drosophila)
GO	maintenance of protein location	1	13	0.133336	51684	SUFU	suppressor of fused homolog (Drosophila)
GO	negative regulation of protein import into nucleus	1	13	0.133336	51684	SUFU	suppressor of fused homolog (Drosophila)
GO	negative regulation of transcription factor import into nucleus	1	13	0.133336	51684	SUFU	suppressor of fused homolog (Drosophila)
GO	regulation of cell adhesion	2	59	0.136317	10395	DLC1	deleted in liver cancer 1
GO	regulation of cell adhesion	2	59	0.136317	4851	NOTCH1	Notch homolog 1, translocation-associated (Drosophila)
GO	T cell activation	2	59	0.136317	3707	ITPKB	inositol 1,4,5-trisphosphate 3-kinase B
GO	T cell activation	2	59	0.136317	896	CCND3	cyclin D3
GO	lymphocyte activation	3	117	0.13701	3707	ITPKB	inositol 1,4,5-trisphosphate 3-kinase B
GO	lymphocyte activation	3	117	0.13701	6688	SPI1	spleen focus forming virus (SFFV) proviral integration oncogene spi1
GO	lymphocyte activation	3	117	0.13701	896	CCND3	cyclin D3
GO	biological regulation	71	5781	0.138611	10395	DLC1	deleted in liver cancer 1
GO	biological regulation	71	5781	0.138611	10659	CUGBP2	CUG triplet repeat, RNA binding protein 2
GO	biological regulation	71	5781	0.138611	11184	MAP4K1	mitogen-activated protein kinase kinase kinase kinase 1
GO	biological regulation	71	5781	0.138611	1285	COL4A3	collagen, type IV, alpha 3 (Goodpasture antigen)
GO	biological regulation	71	5781	0.138611	133522	PPARGC1B	peroxisome proliferator-activated receptor gamma, coactivator 1 beta
GO	biological regulation	71	5781	0.138611	1356	CP	ceruloplasmin (ferroxidase)
GO	biological regulation	71	5781	0.138611	148	ADRA1A	adrenergic, alpha-1A-, receptor
GO	biological regulation	71	5781	0.138611	155054	ZNF425	zinc finger protein 425
GO	biological regulation	71	5781	0.138611	2130	EWSR1	Ewing sarcoma breakpoint region 1
GO	biological regulation	71	5781	0.138611	22807	IKZF2	IKAROS family zinc finger 2 (Helios)
GO	biological regulation	71	5781	0.138611	22941	SHANK2	SH3 and multiple ankyrin repeat domains 2
GO	biological regulation	71	5781	0.138611	23043	TNIK	TRAF2 and NCK interacting kinase
GO	biological regulation	71	5781	0.138611	2317	FLNB	filamin B, beta (actin binding protein 278)
GO	biological regulation	71	5781	0.138611	246175	CNOT6L	CCR4-NOT transcription complex, subunit 6-like
GO	biological regulation	71	5781	0.138611	2566	GABRG2	gamma-aminobutyric acid (GABA) A receptor, gamma 2
GO	biological regulation	71	5781	0.138611	257068	PLCXD2	phosphatidylinositol-specific phospholipase C, X domain containing 2
GO	biological regulation	71	5781	0.138611	2572	GAD2	glutamate decarboxylase 2 (pancreatic islets and brain, 65kDa)
GO	biological regulation	71	5781	0.138611	26188	OR1C1	olfactory receptor, family 1, subfamily C, member 1
GO	biological regulation	71	5781	0.138611	26251	KCNG2	potassium voltage-gated channel, subfamily G, member 2
GO	biological regulation	71	5781	0.138611	2778	GNAS	GNAS complex locus
GO	biological regulation	71	5781	0.138611	2869	GRK5	G protein-coupled receptor kinase 5
GO	biological regulation	71	5781	0.138611	2892	GRIA3	glutamate receptor, ionotrophic, AMPA 3
GO	biological regulation	71	5781	0.138611	30819	KCNIP2	Kv channel interacting protein 2
GO	biological regulation	71	5781	0.138611	3205	HOXA9	homeobox A9
GO	biological regulation	71	5781	0.138611	3479	IGF1	insulin-like growth factor 1 (somatomedin C)
GO	biological regulation	71	5781	0.138611	3549	IHH	Indian hedgehog homolog (Drosophila)
GO	biological regulation	71	5781	0.138611	3631	INPP4A	inositol polyphosphate-4-phosphatase, type I, 107kDa
GO	biological regulation	71	5781	0.138611	3637	---	---
GO	biological regulation	71	5781	0.138611	3707	ITPKB	inositol 1,4,5-trisphosphate 3-kinase B
GO	biological regulation	71	5781	0.138611	3718	JAK3	Janus kinase 3 (a protein tyrosine kinase, leukocyte)
GO	biological regulation	71	5781	0.138611	3757	KCNH2	potassium voltage-gated channel, subfamily H (eag-related), member 2
GO	biological regulation	71	5781	0.138611	3956	LGALS1	lectin, galactoside-binding, soluble, 1
GO	biological regulation	71	5781	0.138611	3973	LHCGR	luteinizing hormone/choriogonadotropin receptor
GO	biological regulation	71	5781	0.138611	4353	MPO	myeloperoxidase
GO	biological regulation	71	5781	0.138611	4784	NFIX	nuclear factor I/X (CCAAT-binding transcription factor)
GO	biological regulation	71	5781	0.138611	4851	NOTCH1	Notch homolog 1, translocation-associated (Drosophila)
GO	biological regulation	71	5781	0.138611	491	ATP2B2	ATPase, Ca++ transporting, plasma membrane 2
GO	biological regulation	71	5781	0.138611	50511	SYCP3	synaptonemal complex protein 3
GO	biological regulation	71	5781	0.138611	51684	SUFU	suppressor of fused homolog (Drosophila)
GO	biological regulation	71	5781	0.138611	54331	GNG2	guanine nucleotide binding protein (G protein), gamma 2
GO	biological regulation	71	5781	0.138611	54626	HES2	hairy and enhancer of split 2 (Drosophila)
GO	biological regulation	71	5781	0.138611	55534	MAML3	mastermind-like 3 (Drosophila)
GO	biological regulation	71	5781	0.138611	55818	JMJD1A	jumonji domain containing 1A
GO	biological regulation	71	5781	0.138611	5586	PKN2	protein kinase N2
GO	biological regulation	71	5781	0.138611	5607	MAP2K5	mitogen-activated protein kinase kinase 5
GO	biological regulation	71	5781	0.138611	56853	BRUNOL4	bruno-like 4, RNA binding protein (Drosophila)
GO	biological regulation	71	5781	0.138611	57593	EBF4	early B-cell factor 4
GO	biological regulation	71	5781	0.138611	5906	RAP1A	RAP1A, member of RAS oncogene family
GO	biological regulation	71	5781	0.138611	5909	RAP1GAP	RAP1 GTPase activating protein
GO	biological regulation	71	5781	0.138611	5972	REN	renin
GO	biological regulation	71	5781	0.138611	5981	RFC1	replication factor C (activator 1) 1, 145kDa
GO	biological regulation	71	5781	0.138611	6197	RPS6KA3	ribosomal protein S6 kinase, 90kDa, polypeptide 3
GO	biological regulation	71	5781	0.138611	6239	RREB1	ras responsive element binding protein 1
GO	biological regulation	71	5781	0.138611	655	BMP7	bone morphogenetic protein 7
GO	biological regulation	71	5781	0.138611	65982	ZSCAN18	zinc finger and SCAN domain containing 18
GO	biological regulation	71	5781	0.138611	6688	SPI1	spleen focus forming virus (SFFV) proviral integration oncogene spi1
GO	biological regulation	71	5781	0.138611	6899	TBX1	T-box 1
GO	biological regulation	71	5781	0.138611	7201	TRHR	thyrotropin-releasing hormone receptor
GO	biological regulation	71	5781	0.138611	7643	ZNF90	zinc finger protein 90
GO	biological regulation	71	5781	0.138611	7799	PRDM2	PR domain containing 2, with ZNF domain
GO	biological regulation	71	5781	0.138611	8313	AXIN2	axin 2
GO	biological regulation	71	5781	0.138611	83661	MS4A8B	membrane-spanning 4-domains, subfamily A, member 8B
GO	biological regulation	71	5781	0.138611	8484	GALR3	galanin receptor 3
GO	biological regulation	71	5781	0.138611	8633	UNC5C	unc-5 homolog C (C. elegans)
GO	biological regulation	71	5781	0.138611	896	CCND3	cyclin D3
GO	biological regulation	71	5781	0.138611	90827	ZNF479	zinc finger protein 479
GO	biological regulation	71	5781	0.138611	9311	ACCN3	amiloride-sensitive cation channel 3
GO	biological regulation	71	5781	0.138611	9379	NRXN2	neurexin 2
GO	biological regulation	71	5781	0.138611	9542	NRG2	neuregulin 2
GO	biological regulation	71	5781	0.138611	9577	BRE	brain and reproductive organ-expressed (TNFRSF1A modulator)
GO	biological regulation	71	5781	0.138611	9923	ZBTB40	zinc finger and BTB domain containing 40
GO	anatomical structure morphogenesis	8	468	0.142773	22854	NTNG1	netrin G1
GO	anatomical structure morphogenesis	8	468	0.142773	3479	IGF1	insulin-like growth factor 1 (somatomedin C)
GO	anatomical structure morphogenesis	8	468	0.142773	3549	IHH	Indian hedgehog homolog (Drosophila)
GO	anatomical structure morphogenesis	8	468	0.142773	4851	NOTCH1	Notch homolog 1, translocation-associated (Drosophila)
GO	anatomical structure morphogenesis	8	468	0.142773	491	ATP2B2	ATPase, Ca++ transporting, plasma membrane 2
GO	anatomical structure morphogenesis	8	468	0.142773	5623	PSPN	persephin
GO	anatomical structure morphogenesis	8	468	0.142773	655	BMP7	bone morphogenetic protein 7
GO	anatomical structure morphogenesis	8	468	0.142773	6899	TBX1	T-box 1
GO	PDZ domain binding	1	14	0.142827	1080	CFTR	cystic fibrosis transmembrane conductance regulator (ATP-binding cassette sub-family C, member 7)
GO	lysosomal membrane	1	14	0.142827	11151	CORO1A	coronin, actin binding protein, 1A
GO	vacuolar membrane	1	14	0.142827	11151	CORO1A	coronin, actin binding protein, 1A
GO	peptidyl-tyrosine phosphorylation	1	14	0.142827	1859	DYRK1A	dual-specificity tyrosine-(Y)-phosphorylation regulated kinase 1A
GO	gas transport	1	14	0.142827	3046	HBE1	hemoglobin, epsilon 1
GO	oxygen transporter activity	1	14	0.142827	3046	HBE1	hemoglobin, epsilon 1
GO	oxygen transport	1	14	0.142827	3046	HBE1	hemoglobin, epsilon 1
GO	regulation of alpha-beta T cell differentiation	1	14	0.142827	3707	ITPKB	inositol 1,4,5-trisphosphate 3-kinase B
GO	cGMP metabolic process	1	14	0.142827	491	ATP2B2	ATPase, Ca++ transporting, plasma membrane 2
GO	lactation	1	14	0.142827	491	ATP2B2	ATPase, Ca++ transporting, plasma membrane 2
GO	regulation of balance	1	14	0.142827	491	ATP2B2	ATPase, Ca++ transporting, plasma membrane 2
GO	maintenance of location in cell	1	14	0.142827	51684	SUFU	suppressor of fused homolog (Drosophila)
GO	negative regulation of nucleocytoplasmic transport	1	14	0.142827	51684	SUFU	suppressor of fused homolog (Drosophila)
GO	RNA-dependent DNA replication	1	14	0.142827	5981	RFC1	replication factor C (activator 1) 1, 145kDa
GO	endonuclease activity, active with either ribo- or deoxyribonucleic acids and producing 3'-phosphomonoesters	1	14	0.142827	6035	RNASE1	ribonuclease, RNase A family, 1 (pancreatic)
GO	formation of primary germ layer	1	14	0.142827	655	BMP7	bone morphogenetic protein 7
GO	metal ion binding	46	3608	0.143849	117286	CIB3	calcium and integrin binding family member 3
GO	metal ion binding	46	3608	0.143849	119	ADD2	adducin 2 (beta)
GO	metal ion binding	46	3608	0.143849	1356	CP	ceruloplasmin (ferroxidase)
GO	metal ion binding	46	3608	0.143849	149076	ZNF362	zinc finger protein 362
GO	metal ion binding	46	3608	0.143849	155054	ZNF425	zinc finger protein 425
GO	metal ion binding	46	3608	0.143849	1556	CYP2B7P1	cytochrome P450, family 2, subfamily B, polypeptide 7 pseudogene 1
GO	metal ion binding	46	3608	0.143849	158326	FREM1	FRAS1 related extracellular matrix 1
GO	metal ion binding	46	3608	0.143849	1821	DRP2	dystrophin related protein 2
GO	metal ion binding	46	3608	0.143849	2130	EWSR1	Ewing sarcoma breakpoint region 1
GO	metal ion binding	46	3608	0.143849	22807	IKZF2	IKAROS family zinc finger 2 (Helios)
GO	metal ion binding	46	3608	0.143849	246175	CNOT6L	CCR4-NOT transcription complex, subunit 6-like
GO	metal ion binding	46	3608	0.143849	26251	KCNG2	potassium voltage-gated channel, subfamily G, member 2
GO	metal ion binding	46	3608	0.143849	26517	TIMM13	translocase of inner mitochondrial membrane 13 homolog (yeast)
GO	metal ion binding	46	3608	0.143849	3046	HBE1	hemoglobin, epsilon 1
GO	metal ion binding	46	3608	0.143849	30819	KCNIP2	Kv channel interacting protein 2
GO	metal ion binding	46	3608	0.143849	3738	KCNA3	potassium voltage-gated channel, shaker-related subfamily, member 3
GO	metal ion binding	46	3608	0.143849	3757	KCNH2	potassium voltage-gated channel, subfamily H (eag-related), member 2
GO	metal ion binding	46	3608	0.143849	4323	MMP14	matrix metallopeptidase 14 (membrane-inserted)
GO	metal ion binding	46	3608	0.143849	4353	MPO	myeloperoxidase
GO	metal ion binding	46	3608	0.143849	4851	NOTCH1	Notch homolog 1, translocation-associated (Drosophila)
GO	metal ion binding	46	3608	0.143849	491	ATP2B2	ATPase, Ca++ transporting, plasma membrane 2
GO	metal ion binding	46	3608	0.143849	55818	JMJD1A	jumonji domain containing 1A
GO	metal ion binding	46	3608	0.143849	56660	KCNK12	potassium channel, subfamily K, member 12
GO	metal ion binding	46	3608	0.143849	57574	39876	membrane-associated ring finger (C3HC4) 4
GO	metal ion binding	46	3608	0.143849	57593	EBF4	early B-cell factor 4
GO	metal ion binding	46	3608	0.143849	5981	RFC1	replication factor C (activator 1) 1, 145kDa
GO	metal ion binding	46	3608	0.143849	6048	RNF5	ring finger protein 5
GO	metal ion binding	46	3608	0.143849	60598	KCNK15	potassium channel, subfamily K, member 15
GO	metal ion binding	46	3608	0.143849	6197	RPS6KA3	ribosomal protein S6 kinase, 90kDa, polypeptide 3
GO	metal ion binding	46	3608	0.143849	6239	RREB1	ras responsive element binding protein 1
GO	metal ion binding	46	3608	0.143849	64180	DPEP3	dipeptidase 3
GO	metal ion binding	46	3608	0.143849	64409	WBSCR17	Williams-Beuren syndrome chromosome region 17
GO	metal ion binding	46	3608	0.143849	64849	SLC13A3	solute carrier family 13 (sodium-dependent dicarboxylate transporter), member 3
GO	metal ion binding	46	3608	0.143849	649	BMP1	bone morphogenetic protein 1
GO	metal ion binding	46	3608	0.143849	65982	ZSCAN18	zinc finger and SCAN domain containing 18
GO	metal ion binding	46	3608	0.143849	7307	U2AF1	U2 small nuclear RNA auxiliary factor 1
GO	metal ion binding	46	3608	0.143849	7643	ZNF90	zinc finger protein 90
GO	metal ion binding	46	3608	0.143849	7799	PRDM2	PR domain containing 2, with ZNF domain
GO	metal ion binding	46	3608	0.143849	80013	C10orf97	chromosome 10 open reading frame 97
GO	metal ion binding	46	3608	0.143849	8747	ADAM21	ADAM metallopeptidase domain 21
GO	metal ion binding	46	3608	0.143849	89792	GAL3ST3	galactose-3-O-sulfotransferase 3
GO	metal ion binding	46	3608	0.143849	90827	ZNF479	zinc finger protein 479
GO	metal ion binding	46	3608	0.143849	9311	ACCN3	amiloride-sensitive cation channel 3
GO	metal ion binding	46	3608	0.143849	9377	COX5A	cytochrome c oxidase subunit Va
GO	metal ion binding	46	3608	0.143849	9379	NRXN2	neurexin 2
GO	metal ion binding	46	3608	0.143849	9923	ZBTB40	zinc finger and BTB domain containing 40
GO	carbohydrate binding	5	255	0.148614	158326	FREM1	FRAS1 related extracellular matrix 1
GO	carbohydrate binding	5	255	0.148614	3956	LGALS1	lectin, galactoside-binding, soluble, 1
GO	carbohydrate binding	5	255	0.148614	63827	BCAN	brevican
GO	carbohydrate binding	5	255	0.148614	64409	WBSCR17	Williams-Beuren syndrome chromosome region 17
GO	carbohydrate binding	5	255	0.148614	89792	GAL3ST3	galactose-3-O-sulfotransferase 3
GO	molecular transducer activity	24	1752	0.14919	11184	MAP4K1	mitogen-activated protein kinase kinase kinase kinase 1
GO	molecular transducer activity	24	1752	0.14919	133522	PPARGC1B	peroxisome proliferator-activated receptor gamma, coactivator 1 beta
GO	molecular transducer activity	24	1752	0.14919	148	ADRA1A	adrenergic, alpha-1A-, receptor
GO	molecular transducer activity	24	1752	0.14919	2566	GABRG2	gamma-aminobutyric acid (GABA) A receptor, gamma 2
GO	molecular transducer activity	24	1752	0.14919	26188	OR1C1	olfactory receptor, family 1, subfamily C, member 1
GO	molecular transducer activity	24	1752	0.14919	2778	GNAS	GNAS complex locus
GO	molecular transducer activity	24	1752	0.14919	2869	GRK5	G protein-coupled receptor kinase 5
GO	molecular transducer activity	24	1752	0.14919	2892	GRIA3	glutamate receptor, ionotrophic, AMPA 3
GO	molecular transducer activity	24	1752	0.14919	3718	JAK3	Janus kinase 3 (a protein tyrosine kinase, leukocyte)
GO	molecular transducer activity	24	1752	0.14919	3757	KCNH2	potassium voltage-gated channel, subfamily H (eag-related), member 2
GO	molecular transducer activity	24	1752	0.14919	3806	KIR2DS1	killer cell immunoglobulin-like receptor, two domains, short cytoplasmic tail, 1
GO	molecular transducer activity	24	1752	0.14919	3956	LGALS1	lectin, galactoside-binding, soluble, 1
GO	molecular transducer activity	24	1752	0.14919	3973	LHCGR	luteinizing hormone/choriogonadotropin receptor
GO	molecular transducer activity	24	1752	0.14919	4851	NOTCH1	Notch homolog 1, translocation-associated (Drosophila)
GO	molecular transducer activity	24	1752	0.14919	51684	SUFU	suppressor of fused homolog (Drosophila)
GO	molecular transducer activity	24	1752	0.14919	54331	GNG2	guanine nucleotide binding protein (G protein), gamma 2
GO	molecular transducer activity	24	1752	0.14919	7201	TRHR	thyrotropin-releasing hormone receptor
GO	molecular transducer activity	24	1752	0.14919	80031	SEMA6D	sema domain, transmembrane domain (TM), and cytoplasmic domain, (semaphorin) 6D
GO	molecular transducer activity	24	1752	0.14919	80975	TMPRSS5	transmembrane protease, serine 5
GO	molecular transducer activity	24	1752	0.14919	8313	AXIN2	axin 2
GO	molecular transducer activity	24	1752	0.14919	83416	FCRL5	Fc receptor-like 5
GO	molecular transducer activity	24	1752	0.14919	83661	MS4A8B	membrane-spanning 4-domains, subfamily A, member 8B
GO	molecular transducer activity	24	1752	0.14919	8484	GALR3	galanin receptor 3
GO	molecular transducer activity	24	1752	0.14919	8633	UNC5C	unc-5 homolog C (C. elegans)
GO	signal transducer activity	24	1752	0.14919	11184	MAP4K1	mitogen-activated protein kinase kinase kinase kinase 1
GO	signal transducer activity	24	1752	0.14919	133522	PPARGC1B	peroxisome proliferator-activated receptor gamma, coactivator 1 beta
GO	signal transducer activity	24	1752	0.14919	148	ADRA1A	adrenergic, alpha-1A-, receptor
GO	signal transducer activity	24	1752	0.14919	2566	GABRG2	gamma-aminobutyric acid (GABA) A receptor, gamma 2
GO	signal transducer activity	24	1752	0.14919	26188	OR1C1	olfactory receptor, family 1, subfamily C, member 1
GO	signal transducer activity	24	1752	0.14919	2778	GNAS	GNAS complex locus
GO	signal transducer activity	24	1752	0.14919	2869	GRK5	G protein-coupled receptor kinase 5
GO	signal transducer activity	24	1752	0.14919	2892	GRIA3	glutamate receptor, ionotrophic, AMPA 3
GO	signal transducer activity	24	1752	0.14919	3718	JAK3	Janus kinase 3 (a protein tyrosine kinase, leukocyte)
GO	signal transducer activity	24	1752	0.14919	3757	KCNH2	potassium voltage-gated channel, subfamily H (eag-related), member 2
GO	signal transducer activity	24	1752	0.14919	3806	KIR2DS1	killer cell immunoglobulin-like receptor, two domains, short cytoplasmic tail, 1
GO	signal transducer activity	24	1752	0.14919	3956	LGALS1	lectin, galactoside-binding, soluble, 1
GO	signal transducer activity	24	1752	0.14919	3973	LHCGR	luteinizing hormone/choriogonadotropin receptor
GO	signal transducer activity	24	1752	0.14919	4851	NOTCH1	Notch homolog 1, translocation-associated (Drosophila)
GO	signal transducer activity	24	1752	0.14919	51684	SUFU	suppressor of fused homolog (Drosophila)
GO	signal transducer activity	24	1752	0.14919	54331	GNG2	guanine nucleotide binding protein (G protein), gamma 2
GO	signal transducer activity	24	1752	0.14919	7201	TRHR	thyrotropin-releasing hormone receptor
GO	signal transducer activity	24	1752	0.14919	80031	SEMA6D	sema domain, transmembrane domain (TM), and cytoplasmic domain, (semaphorin) 6D
GO	signal transducer activity	24	1752	0.14919	80975	TMPRSS5	transmembrane protease, serine 5
GO	signal transducer activity	24	1752	0.14919	8313	AXIN2	axin 2
GO	signal transducer activity	24	1752	0.14919	83416	FCRL5	Fc receptor-like 5
GO	signal transducer activity	24	1752	0.14919	83661	MS4A8B	membrane-spanning 4-domains, subfamily A, member 8B
GO	signal transducer activity	24	1752	0.14919	8484	GALR3	galanin receptor 3
GO	signal transducer activity	24	1752	0.14919	8633	UNC5C	unc-5 homolog C (C. elegans)
GO	peptidyl-amino acid modification	2	63	0.151382	11184	MAP4K1	mitogen-activated protein kinase kinase kinase kinase 1
GO	peptidyl-amino acid modification	2	63	0.151382	1859	DYRK1A	dual-specificity tyrosine-(Y)-phosphorylation regulated kinase 1A
GO	carboxylic acid transport	2	63	0.151382	23539	SLC16A8	solute carrier family 16, member 8 (monocarboxylic acid transporter 3)
GO	carboxylic acid transport	2	63	0.151382	64849	SLC13A3	solute carrier family 13 (sodium-dependent dicarboxylate transporter), member 3
GO	neurotransmitter transport	2	63	0.151382	9379	NRXN2	neurexin 2
GO	neurotransmitter transport	2	63	0.151382	9899	SV2B	synaptic vesicle glycoprotein 2B
GO	negative regulation of angiogenesis	1	15	0.152215	1285	COL4A3	collagen, type IV, alpha 3 (Goodpasture antigen)
GO	RNA polymerase II transcription mediator activity	1	15	0.152215	133522	PPARGC1B	peroxisome proliferator-activated receptor gamma, coactivator 1 beta
GO	non-membrane spanning protein tyrosine kinase activity	1	15	0.152215	1859	DYRK1A	dual-specificity tyrosine-(Y)-phosphorylation regulated kinase 1A
GO	gamma-aminobutyric acid signaling pathway	1	15	0.152215	2566	GABRG2	gamma-aminobutyric acid (GABA) A receptor, gamma 2
GO	glutamine family amino acid catabolic process	1	15	0.152215	2572	GAD2	glutamate decarboxylase 2 (pancreatic islets and brain, 65kDa)
GO	cell fate specification	1	15	0.152215	4851	NOTCH1	Notch homolog 1, translocation-associated (Drosophila)
GO	negative regulation of intracellular transport	1	15	0.152215	51684	SUFU	suppressor of fused homolog (Drosophila)
GO	cartilage development	1	15	0.152215	655	BMP7	bone morphogenetic protein 7
GO	calpain activity	1	15	0.152215	827	CAPN6	calpain 6
GO	negative regulation of adenylate cyclase activity	1	15	0.152215	8484	GALR3	galanin receptor 3
GO	negative regulation of cyclase activity	1	15	0.152215	8484	GALR3	galanin receptor 3
GO	negative regulation of lyase activity	1	15	0.152215	8484	GALR3	galanin receptor 3
GO	T cell proliferation	1	15	0.152215	896	CCND3	cyclin D3
GO	Z disc	1	15	0.152215	91977	MYOZ3	myozenin 3
GO	muscle contraction	3	123	0.152294	148	ADRA1A	adrenergic, alpha-1A-, receptor
GO	muscle contraction	3	123	0.152294	30819	KCNIP2	Kv channel interacting protein 2
GO	muscle contraction	3	123	0.152294	3757	KCNH2	potassium voltage-gated channel, subfamily H (eag-related), member 2
GO	muscle system process	3	123	0.152294	148	ADRA1A	adrenergic, alpha-1A-, receptor
GO	muscle system process	3	123	0.152294	30819	KCNIP2	Kv channel interacting protein 2
GO	muscle system process	3	123	0.152294	3757	KCNH2	potassium voltage-gated channel, subfamily H (eag-related), member 2
GO	cell projection organization	2	64	0.155199	22854	NTNG1	netrin G1
GO	cell projection organization	2	64	0.155199	4851	NOTCH1	Notch homolog 1, translocation-associated (Drosophila)
GO	organic acid transport	2	64	0.155199	23539	SLC16A8	solute carrier family 16, member 8 (monocarboxylic acid transporter 3)
GO	organic acid transport	2	64	0.155199	64849	SLC13A3	solute carrier family 13 (sodium-dependent dicarboxylate transporter), member 3
GO	coated vesicle	2	64	0.155199	55690	PACS1	phosphofurin acidic cluster sorting protein 1
GO	coated vesicle	2	64	0.155199	9899	SV2B	synaptic vesicle glycoprotein 2B
GO	proteinaceous extracellular matrix	4	190	0.155677	158326	FREM1	FRAS1 related extracellular matrix 1
GO	proteinaceous extracellular matrix	4	190	0.155677	22854	NTNG1	netrin G1
GO	proteinaceous extracellular matrix	4	190	0.155677	4323	MMP14	matrix metallopeptidase 14 (membrane-inserted)
GO	proteinaceous extracellular matrix	4	190	0.155677	92949	ADAMTSL1	ADAMTS-like 1
GO	regulation of biological process	67	5475	0.157092	10395	DLC1	deleted in liver cancer 1
GO	regulation of biological process	67	5475	0.157092	10659	CUGBP2	CUG triplet repeat, RNA binding protein 2
GO	regulation of biological process	67	5475	0.157092	11184	MAP4K1	mitogen-activated protein kinase kinase kinase kinase 1
GO	regulation of biological process	67	5475	0.157092	1285	COL4A3	collagen, type IV, alpha 3 (Goodpasture antigen)
GO	regulation of biological process	67	5475	0.157092	133522	PPARGC1B	peroxisome proliferator-activated receptor gamma, coactivator 1 beta
GO	regulation of biological process	67	5475	0.157092	148	ADRA1A	adrenergic, alpha-1A-, receptor
GO	regulation of biological process	67	5475	0.157092	155054	ZNF425	zinc finger protein 425
GO	regulation of biological process	67	5475	0.157092	2130	EWSR1	Ewing sarcoma breakpoint region 1
GO	regulation of biological process	67	5475	0.157092	22807	IKZF2	IKAROS family zinc finger 2 (Helios)
GO	regulation of biological process	67	5475	0.157092	22941	SHANK2	SH3 and multiple ankyrin repeat domains 2
GO	regulation of biological process	67	5475	0.157092	23043	TNIK	TRAF2 and NCK interacting kinase
GO	regulation of biological process	67	5475	0.157092	2317	FLNB	filamin B, beta (actin binding protein 278)
GO	regulation of biological process	67	5475	0.157092	246175	CNOT6L	CCR4-NOT transcription complex, subunit 6-like
GO	regulation of biological process	67	5475	0.157092	2566	GABRG2	gamma-aminobutyric acid (GABA) A receptor, gamma 2
GO	regulation of biological process	67	5475	0.157092	257068	PLCXD2	phosphatidylinositol-specific phospholipase C, X domain containing 2
GO	regulation of biological process	67	5475	0.157092	26188	OR1C1	olfactory receptor, family 1, subfamily C, member 1
GO	regulation of biological process	67	5475	0.157092	26251	KCNG2	potassium voltage-gated channel, subfamily G, member 2
GO	regulation of biological process	67	5475	0.157092	2778	GNAS	GNAS complex locus
GO	regulation of biological process	67	5475	0.157092	2869	GRK5	G protein-coupled receptor kinase 5
GO	regulation of biological process	67	5475	0.157092	2892	GRIA3	glutamate receptor, ionotrophic, AMPA 3
GO	regulation of biological process	67	5475	0.157092	30819	KCNIP2	Kv channel interacting protein 2
GO	regulation of biological process	67	5475	0.157092	3205	HOXA9	homeobox A9
GO	regulation of biological process	67	5475	0.157092	3479	IGF1	insulin-like growth factor 1 (somatomedin C)
GO	regulation of biological process	67	5475	0.157092	3549	IHH	Indian hedgehog homolog (Drosophila)
GO	regulation of biological process	67	5475	0.157092	3631	INPP4A	inositol polyphosphate-4-phosphatase, type I, 107kDa
GO	regulation of biological process	67	5475	0.157092	3637	---	---
GO	regulation of biological process	67	5475	0.157092	3707	ITPKB	inositol 1,4,5-trisphosphate 3-kinase B
GO	regulation of biological process	67	5475	0.157092	3718	JAK3	Janus kinase 3 (a protein tyrosine kinase, leukocyte)
GO	regulation of biological process	67	5475	0.157092	3757	KCNH2	potassium voltage-gated channel, subfamily H (eag-related), member 2
GO	regulation of biological process	67	5475	0.157092	3956	LGALS1	lectin, galactoside-binding, soluble, 1
GO	regulation of biological process	67	5475	0.157092	3973	LHCGR	luteinizing hormone/choriogonadotropin receptor
GO	regulation of biological process	67	5475	0.157092	4353	MPO	myeloperoxidase
GO	regulation of biological process	67	5475	0.157092	4784	NFIX	nuclear factor I/X (CCAAT-binding transcription factor)
GO	regulation of biological process	67	5475	0.157092	4851	NOTCH1	Notch homolog 1, translocation-associated (Drosophila)
GO	regulation of biological process	67	5475	0.157092	50511	SYCP3	synaptonemal complex protein 3
GO	regulation of biological process	67	5475	0.157092	51684	SUFU	suppressor of fused homolog (Drosophila)
GO	regulation of biological process	67	5475	0.157092	54331	GNG2	guanine nucleotide binding protein (G protein), gamma 2
GO	regulation of biological process	67	5475	0.157092	54626	HES2	hairy and enhancer of split 2 (Drosophila)
GO	regulation of biological process	67	5475	0.157092	55534	MAML3	mastermind-like 3 (Drosophila)
GO	regulation of biological process	67	5475	0.157092	55818	JMJD1A	jumonji domain containing 1A
GO	regulation of biological process	67	5475	0.157092	5586	PKN2	protein kinase N2
GO	regulation of biological process	67	5475	0.157092	5607	MAP2K5	mitogen-activated protein kinase kinase 5
GO	regulation of biological process	67	5475	0.157092	56853	BRUNOL4	bruno-like 4, RNA binding protein (Drosophila)
GO	regulation of biological process	67	5475	0.157092	57593	EBF4	early B-cell factor 4
GO	regulation of biological process	67	5475	0.157092	5906	RAP1A	RAP1A, member of RAS oncogene family
GO	regulation of biological process	67	5475	0.157092	5909	RAP1GAP	RAP1 GTPase activating protein
GO	regulation of biological process	67	5475	0.157092	5972	REN	renin
GO	regulation of biological process	67	5475	0.157092	5981	RFC1	replication factor C (activator 1) 1, 145kDa
GO	regulation of biological process	67	5475	0.157092	6197	RPS6KA3	ribosomal protein S6 kinase, 90kDa, polypeptide 3
GO	regulation of biological process	67	5475	0.157092	6239	RREB1	ras responsive element binding protein 1
GO	regulation of biological process	67	5475	0.157092	655	BMP7	bone morphogenetic protein 7
GO	regulation of biological process	67	5475	0.157092	65982	ZSCAN18	zinc finger and SCAN domain containing 18
GO	regulation of biological process	67	5475	0.157092	6688	SPI1	spleen focus forming virus (SFFV) proviral integration oncogene spi1
GO	regulation of biological process	67	5475	0.157092	6899	TBX1	T-box 1
GO	regulation of biological process	67	5475	0.157092	7201	TRHR	thyrotropin-releasing hormone receptor
GO	regulation of biological process	67	5475	0.157092	7643	ZNF90	zinc finger protein 90
GO	regulation of biological process	67	5475	0.157092	7799	PRDM2	PR domain containing 2, with ZNF domain
GO	regulation of biological process	67	5475	0.157092	8313	AXIN2	axin 2
GO	regulation of biological process	67	5475	0.157092	83661	MS4A8B	membrane-spanning 4-domains, subfamily A, member 8B
GO	regulation of biological process	67	5475	0.157092	8484	GALR3	galanin receptor 3
GO	regulation of biological process	67	5475	0.157092	8633	UNC5C	unc-5 homolog C (C. elegans)
GO	regulation of biological process	67	5475	0.157092	896	CCND3	cyclin D3
GO	regulation of biological process	67	5475	0.157092	90827	ZNF479	zinc finger protein 479
GO	regulation of biological process	67	5475	0.157092	9311	ACCN3	amiloride-sensitive cation channel 3
GO	regulation of biological process	67	5475	0.157092	9542	NRG2	neuregulin 2
GO	regulation of biological process	67	5475	0.157092	9577	BRE	brain and reproductive organ-expressed (TNFRSF1A modulator)
GO	regulation of biological process	67	5475	0.157092	9923	ZBTB40	zinc finger and BTB domain containing 40
GO	spliceosome	3	125	0.157506	6638	SNRPN	small nuclear ribonucleoprotein polypeptide N
GO	spliceosome	3	125	0.157506	7307	U2AF1	U2 small nuclear RNA auxiliary factor 1
GO	spliceosome	3	125	0.157506	84991	RBM17	RNA binding motif protein 17
GO	cyclic-nucleotide-mediated signaling	2	65	0.159034	2869	GRK5	G protein-coupled receptor kinase 5
GO	cyclic-nucleotide-mediated signaling	2	65	0.159034	3973	LHCGR	luteinizing hormone/choriogonadotropin receptor
GO	regulation of nervous system development	2	65	0.159034	3479	IGF1	insulin-like growth factor 1 (somatomedin C)
GO	regulation of nervous system development	2	65	0.159034	4851	NOTCH1	Notch homolog 1, translocation-associated (Drosophila)
GO	vacuolar part	1	16	0.1615	11151	CORO1A	coronin, actin binding protein, 1A
GO	activation of protein kinase activity	1	16	0.1615	11184	MAP4K1	mitogen-activated protein kinase kinase kinase kinase 1
GO	mitochondrial envelope	1	16	0.1615	1337	COX6A1	cytochrome c oxidase subunit VIa polypeptide 1
GO	peptidyl-tyrosine modification	1	16	0.1615	1859	DYRK1A	dual-specificity tyrosine-(Y)-phosphorylation regulated kinase 1A
GO	positive regulation of T cell differentiation	1	16	0.1615	3707	ITPKB	inositol 1,4,5-trisphosphate 3-kinase B
GO	phosphotransferase activity, nitrogenous group as acceptor	1	16	0.1615	3757	KCNH2	potassium voltage-gated channel, subfamily H (eag-related), member 2
GO	kinesin complex	1	16	0.1615	3834	KIF25	kinesin family member 25
GO	hair cycle process	1	16	0.1615	4851	NOTCH1	Notch homolog 1, translocation-associated (Drosophila)
GO	molting cycle process	1	16	0.1615	4851	NOTCH1	Notch homolog 1, translocation-associated (Drosophila)
GO	kidney development	1	16	0.1615	655	BMP7	bone morphogenetic protein 7
GO	positive regulation of transcription	5	263	0.162494	133522	PPARGC1B	peroxisome proliferator-activated receptor gamma, coactivator 1 beta
GO	positive regulation of transcription	5	263	0.162494	4851	NOTCH1	Notch homolog 1, translocation-associated (Drosophila)
GO	positive regulation of transcription	5	263	0.162494	55534	MAML3	mastermind-like 3 (Drosophila)
GO	positive regulation of transcription	5	263	0.162494	655	BMP7	bone morphogenetic protein 7
GO	positive regulation of transcription	5	263	0.162494	6688	SPI1	spleen focus forming virus (SFFV) proviral integration oncogene spi1
GO	membrane fraction	10	638	0.163199	23539	SLC16A8	solute carrier family 16, member 8 (monocarboxylic acid transporter 3)
GO	membrane fraction	10	638	0.163199	2778	GNAS	GNAS complex locus
GO	membrane fraction	10	638	0.163199	3500	IGHG1	immunoglobulin heavy constant gamma 1 (G1m marker)
GO	membrane fraction	10	638	0.163199	3738	KCNA3	potassium voltage-gated channel, shaker-related subfamily, member 3
GO	membrane fraction	10	638	0.163199	3757	KCNH2	potassium voltage-gated channel, subfamily H (eag-related), member 2
GO	membrane fraction	10	638	0.163199	4045	LSAMP	limbic system-associated membrane protein
GO	membrane fraction	10	638	0.163199	491	ATP2B2	ATPase, Ca++ transporting, plasma membrane 2
GO	membrane fraction	10	638	0.163199	5909	RAP1GAP	RAP1 GTPase activating protein
GO	membrane fraction	10	638	0.163199	64180	DPEP3	dipeptidase 3
GO	membrane fraction	10	638	0.163199	64849	SLC13A3	solute carrier family 13 (sodium-dependent dicarboxylate transporter), member 3
GO	positive regulation of gene expression	5	264	0.164265	133522	PPARGC1B	peroxisome proliferator-activated receptor gamma, coactivator 1 beta
GO	positive regulation of gene expression	5	264	0.164265	4851	NOTCH1	Notch homolog 1, translocation-associated (Drosophila)
GO	positive regulation of gene expression	5	264	0.164265	55534	MAML3	mastermind-like 3 (Drosophila)
GO	positive regulation of gene expression	5	264	0.164265	655	BMP7	bone morphogenetic protein 7
GO	positive regulation of gene expression	5	264	0.164265	6688	SPI1	spleen focus forming virus (SFFV) proviral integration oncogene spi1
GO	iron ion binding	5	265	0.166044	1556	CYP2B7P1	cytochrome P450, family 2, subfamily B, polypeptide 7 pseudogene 1
GO	iron ion binding	5	265	0.166044	3046	HBE1	hemoglobin, epsilon 1
GO	iron ion binding	5	265	0.166044	4353	MPO	myeloperoxidase
GO	iron ion binding	5	265	0.166044	55818	JMJD1A	jumonji domain containing 1A
GO	iron ion binding	5	265	0.166044	9377	COX5A	cytochrome c oxidase subunit Va
GO	cell surface receptor linked signal transduction	16	1119	0.166523	1285	COL4A3	collagen, type IV, alpha 3 (Goodpasture antigen)
GO	cell surface receptor linked signal transduction	16	1119	0.166523	148	ADRA1A	adrenergic, alpha-1A-, receptor
GO	cell surface receptor linked signal transduction	16	1119	0.166523	2566	GABRG2	gamma-aminobutyric acid (GABA) A receptor, gamma 2
GO	cell surface receptor linked signal transduction	16	1119	0.166523	26188	OR1C1	olfactory receptor, family 1, subfamily C, member 1
GO	cell surface receptor linked signal transduction	16	1119	0.166523	2778	GNAS	GNAS complex locus
GO	cell surface receptor linked signal transduction	16	1119	0.166523	2869	GRK5	G protein-coupled receptor kinase 5
GO	cell surface receptor linked signal transduction	16	1119	0.166523	2892	GRIA3	glutamate receptor, ionotrophic, AMPA 3
GO	cell surface receptor linked signal transduction	16	1119	0.166523	3479	IGF1	insulin-like growth factor 1 (somatomedin C)
GO	cell surface receptor linked signal transduction	16	1119	0.166523	3707	ITPKB	inositol 1,4,5-trisphosphate 3-kinase B
GO	cell surface receptor linked signal transduction	16	1119	0.166523	3973	LHCGR	luteinizing hormone/choriogonadotropin receptor
GO	cell surface receptor linked signal transduction	16	1119	0.166523	4851	NOTCH1	Notch homolog 1, translocation-associated (Drosophila)
GO	cell surface receptor linked signal transduction	16	1119	0.166523	54331	GNG2	guanine nucleotide binding protein (G protein), gamma 2
GO	cell surface receptor linked signal transduction	16	1119	0.166523	55534	MAML3	mastermind-like 3 (Drosophila)
GO	cell surface receptor linked signal transduction	16	1119	0.166523	655	BMP7	bone morphogenetic protein 7
GO	cell surface receptor linked signal transduction	16	1119	0.166523	7201	TRHR	thyrotropin-releasing hormone receptor
GO	cell surface receptor linked signal transduction	16	1119	0.166523	8484	GALR3	galanin receptor 3
GO	Ras protein signal transduction	2	67	0.166756	3479	IGF1	insulin-like growth factor 1 (somatomedin C)
GO	Ras protein signal transduction	2	67	0.166756	6239	RREB1	ras responsive element binding protein 1
GO	neurotransmitter metabolic process	1	17	0.170685	2572	GAD2	glutamate decarboxylase 2 (pancreatic islets and brain, 65kDa)
GO	lipoprotein metabolic process	1	17	0.170685	335	APOA1	apolipoprotein A-I
GO	regulation of alpha-beta T cell activation	1	17	0.170685	3707	ITPKB	inositol 1,4,5-trisphosphate 3-kinase B
GO	male gonad development	1	17	0.170685	3973	LHCGR	luteinizing hormone/choriogonadotropin receptor
GO	response to reactive oxygen species	1	17	0.170685	4353	MPO	myeloperoxidase
GO	molting cycle	1	17	0.170685	4851	NOTCH1	Notch homolog 1, translocation-associated (Drosophila)
GO	mismatched DNA binding	1	17	0.170685	5379	PMS2L1	postmeiotic segregation increased 2-like 1 pseudogene
GO	gene silencing	1	17	0.170685	56853	BRUNOL4	bruno-like 4, RNA binding protein (Drosophila)
GO	polypeptide N-acetylgalactosaminyltransferase activity	1	17	0.170685	64409	WBSCR17	Williams-Beuren syndrome chromosome region 17
GO	regulation of adenylate cyclase activity	1	17	0.170685	8484	GALR3	galanin receptor 3
GO	nuclear ubiquitin ligase complex	1	17	0.170685	9577	BRE	brain and reproductive organ-expressed (TNFRSF1A modulator)
GO	positive regulation of transcription from RNA polymerase II promoter	3	130	0.170768	133522	PPARGC1B	peroxisome proliferator-activated receptor gamma, coactivator 1 beta
GO	positive regulation of transcription from RNA polymerase II promoter	3	130	0.170768	4851	NOTCH1	Notch homolog 1, translocation-associated (Drosophila)
GO	positive regulation of transcription from RNA polymerase II promoter	3	130	0.170768	55534	MAML3	mastermind-like 3 (Drosophila)
[truncated: 4,056 more rows]
