# Supplementary material for: Tumor grafts derived from patients with head and neck squamous carcinoma authentically maintain the molecular and histologic characteristics of human cancers
Source: J Transl Med. 2013 Aug 27;11:198. doi: 10.1186/1479-5876-11-198 (PMC3844397; doi:10.1186/1479-5876-11-198)
Supplement: Additional file 9 — Heterotransplant in mice as a group vs. original tumors in humans. Heterotransplant in mice as a group/original tumors in humans. [file 1479-5876-11-198-S9.xlsx]

## Sheet: Top genes, down PDX
				2.Heterotransplant in mice as a group vs. original tumors in humans
				Heterotransplant in mice as a group vs. original tumors in humans	Heterotransplant in mice as a group/original tumors in humans
Probe Set ID	Entrez ID	Gene Symbol	Gene Title	t test	fold change
225114_at	8540	AGPS	alkylglycerone phosphate synthase	2.52491e-06	0.0999523
209795_at	969	CD69	CD69 molecule	8.24886e-07	0.0998925
226337_at	92344	GORAB	golgin, RAB6-interacting	0.000595829	0.0997528
225171_at	93663	ARHGAP18	Rho GTPase activating protein 18	2.00842e-06	0.0996155
224687_at	54467	ANKIB1	ankyrin repeat and IBR domain containing 1	1.51949e-05	0.0996049
224996_at	157807	ASPH	aspartate beta-hydroxylase	1.82813e-05	0.0995
236313_at	1030	CDKN2B	cyclin-dependent kinase inhibitor 2B (p15, inhibits CDK4)	0.000637344	0.099472
224655_at	50808	AK3	adenylate kinase 3	3.42059e-05	0.0994662
204103_at	6351	CCL4	chemokine (C-C motif) ligand 4	6.96937e-07	0.0993083
226339_at	142940	TRUB1	TruB pseudouridine (psi) synthase homolog 1 (E. coli)	0.000219129	0.0992719
210258_at	6003	RGS13	regulator of G-protein signaling 13	0.000296803	0.0989746
208095_s_at	6731	SRP72	signal recognition particle 72kDa	0.000296238	0.0989523
225057_at	121260	SLC15A4	solute carrier family 15, member 4	4.11556e-05	0.0989051
201292_at	7153	TOP2A	topoisomerase (DNA) II alpha 170kDa	0.000608022	0.0987209
209875_s_at	6696	SPP1	secreted phosphoprotein 1	0.000650817	0.0985638
202557_at	6782	HSPA13	heat shock protein 70kDa family, member 13	0.00026578	0.0985591
212195_at	3572	IL6ST	interleukin 6 signal transducer (gp130, oncostatin M receptor)	0.000111193	0.0985297
207098_s_at	55669	MFN1	mitofusin 1	0.000206378	0.0985077
210293_s_at	10483	SEC23B	Sec23 homolog B (S. cerevisiae)	6.08099e-05	0.0984764
202422_s_at	2182	ACSL4	acyl-CoA synthetase long-chain family member 4	4.67017e-06	0.098432
204849_at	10732	TCFL5	transcription factor-like 5 (basic helix-loop-helix)	1.52671e-05	0.0983189
203362_s_at	4085	MAD2L1	MAD2 mitotic arrest deficient-like 1 (yeast)	0.000250724	0.0981938
202075_s_at	3685 /// 5360	PLTP	phospholipid transfer protein	1.09974e-06	0.0980133
1555638_a_at	64092	SAMSN1	SAM domain, SH3 domain and nuclear localization signals 1	1.64279e-08	0.0979777
226686_at	493856	CISD2	CDGSH iron sulfur domain 2	0.000172438	0.097903
203789_s_at	10512	SEMA3C	sema domain, immunoglobulin domain (Ig), short basic domain, secreted, (semaphorin) 3C	0.00013085	0.0978338
223336_s_at	22931	RAB18	RAB18, member RAS oncogene family	4.65565e-05	0.0975036
221553_at	644741 /// 84061	MAGT1	magnesium transporter 1	0.000288045	0.0973886
225223_at	4090	SMAD5	SMAD family member 5	0.000285038	0.0973026
226366_at	257218	SHPRH	SNF2 histone linker PHD RING helicase	0.00013575	0.0971875
227856_at	132720	C4orf32	chromosome 4 open reading frame 32	0.000238696	0.0971698
221437_s_at	2035 /// 64960	MRPS15	mitochondrial ribosomal protein S15	2.61012e-05	0.0971244
200837_at	10134	BCAP31	B-cell receptor-associated protein 31	0.00012302	0.0970672
206584_at	23643	LY96	lymphocyte antigen 96	1.34089e-05	0.0970196
230836_at	7903	ST8SIA4	ST8 alpha-N-acetyl-neuraminide alpha-2,8-sialyltransferase 4	1.56244e-05	0.096979
209213_at	873	CBR1	carbonyl reductase 1	6.17232e-05	0.0969533
222991_s_at	29979	UBQLN1	ubiquilin 1	3.74484e-05	0.0969209
218674_at	80006	C5orf44	chromosome 5 open reading frame 44	0.000472744	0.096597
204805_s_at	8971	H1FX	H1 histone family, member X	0.000246512	0.0963529
206482_at	5753	PTK6	PTK6 protein tyrosine kinase 6	0.000210963	0.0963261
212149_at	23167	EFR3A	EFR3 homolog A (S. cerevisiae)	6.02493e-05	0.0962683
201855_s_at	23300	ATMIN	ATM interactor	4.11058e-05	0.0961359
222465_at	284288 /// 51187	RSL24D1	ribosomal L24 domain containing 1	7.09765e-05	0.0960083
202336_s_at	5066	PAM	peptidylglycine alpha-amidating monooxygenase	0.000162189	0.0959668
212918_at	5965	RECQL	RecQ protein-like (DNA helicase Q1-like)	0.000121284	0.0958621
200075_s_at	2987	GUK1	guanylate kinase 1	0.000116038	0.0958092
222209_s_at	65084	TMEM135	transmembrane protein 135	2.34762e-05	0.0957599
224974_at	64426	SUDS3	suppressor of defective silencing 3 homolog (S. cerevisiae)	0.000562686	0.0957367
214658_at	51014	TMED7	transmembrane emp24 protein transport domain containing 7	6.18895e-05	0.0955241
201017_at	1964	EIF1AX	eukaryotic translation initiation factor 1A, X-linked	3.42809e-05	0.0954788
220864_s_at	51079	NDUFA13	NADH dehydrogenase (ubiquinone) 1 alpha subcomplex, 13	0.000194187	0.0952275
241734_at	153443	SRFBP1	serum response factor binding protein 1	2.29013e-05	0.09521
218244_at	55035	NOL8	nucleolar protein 8	1.38199e-05	0.0951518
206363_at	4094	MAF	v-maf musculoaponeurotic fibrosarcoma oncogene homolog (avian)	0.000761444	0.0950689
231817_at	54532	USP53	ubiquitin specific peptidase 53	0.000351521	0.094886
214770_at	4481	MSR1	macrophage scavenger receptor 1	7.17474e-06	0.0948649
225411_at	84910	TMEM87B	transmembrane protein 87B	0.00014173	0.0948568
226233_at	148789	B3GALNT2	beta-1,3-N-acetylgalactosaminyltransferase 2	0.000236558	0.0948458
227391_x_at	9208	LRRFIP1	leucine rich repeat (in FLII) interacting protein 1	0.00017729	0.0948224
212637_s_at	11059	WWP1	WW domain containing E3 ubiquitin protein ligase 1	0.00055185	0.0947857
223193_x_at	26355	FAM162A	family with sequence similarity 162, member A	0.000509024	0.0947681
228531_at	54809	SAMD9	sterile alpha motif domain containing 9	0.000242181	0.0947666
214150_x_at	8992	ATP6V0E1	ATPase, H+ transporting, lysosomal 9kDa, V0 subunit e1	0.000103739	0.0946382
201297_s_at	55233	MOBKL1B	MOB1, Mps One Binder kinase activator-like 1B (yeast)	0.00013303	0.0946228
208948_s_at	6780	STAU1	staufen, RNA binding protein, homolog 1 (Drosophila)	7.3846e-05	0.0944618
202833_s_at	5265	SERPINA1	serpin peptidase inhibitor, clade A (alpha-1 antiproteinase, antitrypsin), member 1	4.63948e-08	0.0943625
212115_at	90861	HN1L	hematological and neurological expressed 1-like	3.63741e-05	0.0941673
201664_at	10051	SMC4	structural maintenance of chromosomes 4	0.000582851	0.0941596
200782_at	308	ANXA5	annexin A5	9.01449e-05	0.0941267
204112_s_at	3176	HNMT	histamine N-methyltransferase	1.63147e-07	0.0940981
226193_x_at	644019	CBWD1	COBW domain containing 1	5.34682e-05	0.0938088
226880_at	64710	---	---	0.000674833	0.0937967
206621_s_at	7458	EIF4H	eukaryotic translation initiation factor 4H	6.05538e-05	0.0937925
212353_at	23213	SULF1	sulfatase 1	7.80589e-05	0.0937848
226213_at	2065	ERBB3	v-erb-b2 erythroblastic leukemia viral oncogene homolog 3 (avian)	0.000126136	0.0936323
231120_x_at	5570	PKIB	protein kinase (cAMP-dependent, catalytic) inhibitor beta	5.01534e-06	0.0936093
231896_s_at	8562	DENR	density-regulated protein	4.129e-05	0.093596
223105_s_at	51522 /// 79133 /// 81853	TMEM14B /// TMEM14C	transmembrane protein 14B /// transmembrane protein 14C	4.62148e-05	0.0934986
1553538_s_at	---	COX1	cytochrome c oxidase subunit I	0.000716998	0.0934944
211942_x_at	23521 /// 283340 /// 387930 /// 642209 /// 644511	RPL13A /// RPL13AP5 /// RPL13AP6	ribosomal protein L13a /// ribosomal protein L13a pseudogene 5 /// ribosomal protein L13a pseudogene 6	0.000146448	0.0933667
227701_at	55088	C10orf118	chromosome 10 open reading frame 118	0.000125093	0.0933471
242625_at	91543	RSAD2	radical S-adenosyl methionine domain containing 2	1.71279e-05	0.0932787
205534_at	5099	PCDH7	protocadherin 7	0.000187323	0.0931913
226801_s_at	646890	AIDA	axin interactor, dorsalization associated	8.09798e-05	0.0929869
226227_x_at	441951 /// 6888	NCRNA00275	non-protein coding RNA 275	8.58245e-05	0.092986
223176_at	222658	KCTD20	potassium channel tetramerisation domain containing 20	3.33386e-05	0.092953
217743_s_at	55754	TMEM30A	transmembrane protein 30A	0.000110314	0.09294
221805_at	4747	NEFL	neurofilament, light polypeptide	0.000325898	0.0929128
205595_at	1830	DSG3	desmoglein 3	0.000913637	0.0928703
201624_at	1615	DARS	aspartyl-tRNA synthetase	0.000192675	0.0927205
1555756_a_at	64581	CLEC7A	C-type lectin domain family 7, member A	0.00014083	0.0925053
224879_at	90871	C9orf123	chromosome 9 open reading frame 123	3.38932e-06	0.0924857
201131_s_at	999	CDH1	cadherin 1, type 1, E-cadherin (epithelial)	0.000173015	0.0924374
209523_at	6873	TAF2	TAF2 RNA polymerase II, TATA box binding protein (TBP)-associated factor, 150kDa	0.000152318	0.0924102
212417_at	9522	SCAMP1	secretory carrier membrane protein 1	7.93501e-05	0.0921128
210532_s_at	9556	C14orf2	chromosome 14 open reading frame 2	3.72002e-05	0.091984
207002_s_at	5325	PLAGL1	pleiomorphic adenoma gene-like 1	3.48673e-05	0.0917088
224914_s_at	84324 /// 85406	SARNP	SAP domain containing ribonucleoprotein	0.000307439	0.091681
217945_at	53339	BTBD1	BTB (POZ) domain containing 1	5.13736e-05	0.0916107
229851_s_at	28970	C11orf54	chromosome 11 open reading frame 54	0.000326261	0.0914975
201528_at	6117	RPA1	replication protein A1, 70kDa	0.000349431	0.0914953
201300_s_at	5621	PRNP	prion protein	6.33953e-05	0.091299
201212_at	5641	LGMN	legumain	4.86314e-06	0.0912349
223310_x_at	50640	PNPLA8	patatin-like phospholipase domain containing 8	2.19879e-05	0.0911906
222077_s_at	29127	RACGAP1	Rac GTPase activating protein 1	0.000151519	0.0911475
202237_at	4837	NNMT	nicotinamide N-methyltransferase	3.22243e-07	0.0910638
211896_s_at	1634	DCN	decorin	4.50292e-07	0.090973
203477_at	1306	COL15A1	collagen, type XV, alpha 1	3.25296e-08	0.0909103
212449_s_at	10434	LYPLA1	lysophospholipase I	0.000127776	0.09087
209004_s_at	26234	FBXL5	F-box and leucine-rich repeat protein 5	2.8608e-05	0.0908142
213070_at	5286	PIK3C2A	phosphoinositide-3-kinase, class 2, alpha polypeptide	8.32516e-05	0.0907225
1555653_at	10151 /// 220988 /// 387933 /// 643689 /// 647474 /// 653115	HNRNPA3 /// HNRNPA3P1	heterogeneous nuclear ribonucleoprotein A3 /// heterogeneous nuclear ribonucleoprotein A3 pseudogene 1	5.38507e-05	0.0907203
235384_at	---	NUDT19	nudix (nucleoside diphosphate linked moiety X)-type motif 19	0.000110578	0.090413
201830_s_at	10276	NET1	neuroepithelial cell transforming 1	0.000277675	0.0904074
230147_at	2151	F2RL2	coagulation factor II (thrombin) receptor-like 2	8.89637e-05	0.0903824
1556499_s_at	1277	COL1A1	collagen, type I, alpha 1	1.10362e-08	0.0903656
212981_s_at	9747	FAM115A	family with sequence similarity 115, member A	0.000209962	0.0903253
203581_at	5867	RAB4A	RAB4A, member RAS oncogene family	0.000649299	0.0902631
223434_at	2635	GBP3	guanylate binding protein 3	0.000504648	0.0902189
221476_s_at	6138	RPL15	ribosomal protein L15	7.37945e-05	0.090043
200009_at	2665	GDI2	GDP dissociation inhibitor 2	0.000168445	0.0900393
218106_s_at	55173	MRPS10	mitochondrial ribosomal protein S10	2.53083e-05	0.0898968
224584_at	29058	C20orf30	chromosome 20 open reading frame 30	5.06055e-05	0.0898091
209448_at	10553	HTATIP2	HIV-1 Tat interactive protein 2, 30kDa	0.000506286	0.0897847
209900_s_at	6566	SLC16A1	solute carrier family 16, member 1 (monocarboxylic acid transporter 1)	0.000534713	0.0897701
212999_x_at	3119 /// 650557	HLA-DQB1	major histocompatibility complex, class II, DQ beta 1	3.16001e-05	0.0897404
209630_s_at	26190	FBXW2	F-box and WD repeat domain containing 2	0.000304388	0.0897289
242463_x_at	162966	ZNF600	zinc finger protein 600	2.2978e-05	0.0896943
241068_at	---	---	---	4.60629e-07	0.0896682
201873_s_at	6059	ABCE1	ATP-binding cassette, sub-family E (OABP), member 1	0.000125688	0.0896507
39248_at	360	AQP3	aquaporin 3 (Gill blood group)	0.000355615	0.0893808
213156_at	---	---	---	2.15734e-05	0.0893183
213797_at	91543	RSAD2	radical S-adenosyl methionine domain containing 2	1.97189e-06	0.0893053
209684_at	54453	RIN2	Ras and Rab interactor 2	6.39327e-05	0.0891958
202536_at	25978	CHMP2B	chromatin modifying protein 2B	5.63313e-06	0.0890855
202901_x_at	1520	CTSS	cathepsin S	1.24862e-06	0.0889623
221782_at	54431	DNAJC10	DnaJ (Hsp40) homolog, subfamily C, member 10	1.97642e-05	0.0889106
218031_s_at	1112	FOXN3	forkhead box N3	2.22181e-07	0.0888821
223397_s_at	51388	NIP7	nuclear import 7 homolog (S. cerevisiae)	4.54704e-05	0.0887973
201975_at	6249	CLIP1	CAP-GLY domain containing linker protein 1	6.47631e-05	0.0887663
220800_s_at	29766	TMOD3	tropomodulin 3 (ubiquitous)	3.43036e-05	0.0887632
202904_s_at	23658	LSM5	LSM5 homolog, U6 small nuclear RNA associated (S. cerevisiae)	0.000191169	0.0885266
210146_x_at	10288	LILRB2	leukocyte immunoglobulin-like receptor, subfamily B (with TM and ITIM domains), member 2	3.84304e-05	0.0884339
202843_at	4189	DNAJB9	DnaJ (Hsp40) homolog, subfamily B, member 9	5.73935e-05	0.0884276
201328_at	2114	ETS2	v-ets erythroblastosis virus E26 oncogene homolog 2 (avian)	3.75083e-05	0.0882994
226993_at	---	---	---	0.000241133	0.0881604
234405_s_at	51808	PHAX	phosphorylated adaptor for RNA export	0.000116423	0.0880939
201022_s_at	11034	DSTN	destrin (actin depolymerizing factor)	0.000133173	0.0878531
203647_s_at	2230	FDX1	ferredoxin 1	7.92484e-05	0.0877886
225836_s_at	83695	C12orf32	chromosome 12 open reading frame 32	0.000455302	0.0877381
202131_s_at	8780	RIOK3	RIO kinase 3 (yeast)	0.000172769	0.0877152
209071_s_at	8490	RGS5	regulator of G-protein signaling 5	3.42523e-06	0.0877134
204059_s_at	4199	ME1	malic enzyme 1, NADP(+)-dependent, cytosolic	2.32315e-05	0.0876382
201784_s_at	10944	C11orf58	chromosome 11 open reading frame 58	8.70372e-05	0.0875815
208754_s_at	4673	NAP1L1	nucleosome assembly protein 1-like 1	0.000368316	0.0875707
235093_at	---	PEX13	peroxisomal biogenesis factor 13	0.000223732	0.0874759
213572_s_at	1992	SERPINB1	serpin peptidase inhibitor, clade B (ovalbumin), member 1	3.26353e-05	0.0874073
200091_s_at	6230	RPS25	ribosomal protein S25	0.000166919	0.0874036
227003_at	9364	RAB28	RAB28, member RAS oncogene family	0.000372099	0.0873858
211404_s_at	334	APLP2	amyloid beta (A4) precursor-like protein 2	2.86963e-05	0.0873287
210980_s_at	427	ASAH1	N-acylsphingosine amidohydrolase (acid ceramidase) 1	0.000109916	0.0871476
231870_s_at	51068	NMD3	NMD3 homolog (S. cerevisiae)	4.17732e-05	0.0871085
201862_s_at	9208	LRRFIP1	leucine rich repeat (in FLII) interacting protein 1	7.96448e-05	0.0870979
213019_at	26953	RANBP6	RAN binding protein 6	4.30914e-05	0.0870839
225073_at	51535	PPHLN1	periphilin 1	0.000114173	0.0867094
209351_at	3861	KRT14	keratin 14	0.000917252	0.0864869
222412_s_at	6747	SSR3	signal sequence receptor, gamma (translocon-associated protein gamma)	9.1275e-05	0.0863073
228745_at	54557	SGTB	small glutamine-rich tetratricopeptide repeat (TPR)-containing, beta	5.12573e-06	0.086291
213225_at	5495	PPM1B	protein phosphatase, Mg2+/Mn2+ dependent, 1B	5.95556e-05	0.0862553
214314_s_at	9669	EIF5B	eukaryotic translation initiation factor 5B	0.000132931	0.0862358
218095_s_at	55858	TMEM165	transmembrane protein 165	0.000204255	0.0862295
212687_at	3987	LIMS1	LIM and senescent cell antigen-like domains 1	0.000117126	0.0861885
200603_at	5573	PRKAR1A	protein kinase, cAMP-dependent, regulatory, type I, alpha (tissue specific extinguisher 1)	0.000108569	0.0859346
242943_at	7903	ST8SIA4	ST8 alpha-N-acetyl-neuraminide alpha-2,8-sialyltransferase 4	6.46834e-07	0.0858631
224894_at	10413	YAP1	Yes-associated protein 1	0.000208036	0.0857686
210097_s_at	51406	NOL7	nucleolar protein 7, 27kDa	1.15658e-05	0.0857379
206785_s_at	3821 /// 3822	KLRC1 /// KLRC2	killer cell lectin-like receptor subfamily C, member 1 /// killer cell lectin-like receptor subfamily C, member 2	4.06158e-07	0.0857349
218566_s_at	26973	CHORDC1	cysteine and histidine-rich domain (CHORD)-containing 1	3.58208e-06	0.0856982
202085_at	9414	TJP2	tight junction protein 2 (zona occludens 2)	2.36392e-05	0.0856545
209579_s_at	8930	MBD4	methyl-CpG binding domain protein 4	0.000259046	0.0855826
213293_s_at	10346	TRIM22	tripartite motif-containing 22	2.292e-07	0.085433
203593_at	23607	CD2AP	CD2-associated protein	0.000166336	0.0853249
223106_at	51522	TMEM14C	transmembrane protein 14C	5.32841e-05	0.0852758
224989_at	---	---	---	0.000127733	0.085201
209260_at	2810	SFN	stratifin	2.93516e-05	0.0851265
230972_at	122416	ANKRD9	ankyrin repeat domain 9	3.82464e-05	0.0850063
223335_at	51249	TMEM69	transmembrane protein 69	0.000127404	0.0850026
211985_s_at	801	CALM1	calmodulin 1 (phosphorylase kinase, delta)	2.21115e-06	0.0849672
229711_s_at	84825	MDM2	Mdm2 p53 binding protein homolog (mouse)	0.000182456	0.084895
229614_at	162967	ZNF320	zinc finger protein 320	7.59594e-05	0.0847992
227239_at	84668	FAM126A	family with sequence similarity 126, member A	2.47188e-05	0.0846801
219972_s_at	64430	C14orf135	chromosome 14 open reading frame 135	4.53841e-05	0.0846531
211980_at	1282	COL4A1	collagen, type IV, alpha 1	2.67257e-05	0.0846377
208791_at	1191	CLU	clusterin	0.000179436	0.0845712
209274_s_at	81689	ISCA1	iron-sulfur cluster assembly 1 homolog (S. cerevisiae)	1.32816e-05	0.084482
1556007_s_at	1452	---	---	3.82726e-05	0.0844806
202688_at	8743	TNFSF10	tumor necrosis factor (ligand) superfamily, member 10	0.00020848	0.0844488
225635_s_at	401504	LOC401504	hypothetical LOC401504	2.6255e-05	0.0844442
205353_s_at	5037	PEBP1	phosphatidylethanolamine binding protein 1	0.000231457	0.0842488
201139_s_at	6741	SSB	Sjogren syndrome antigen B (autoantigen La)	6.92185e-05	0.084201
216598_s_at	6347	CCL2	chemokine (C-C motif) ligand 2	0.00042054	0.0841515
209924_at	6362	CCL18	chemokine (C-C motif) ligand 18 (pulmonary and activation-regulated)	5.574e-09	0.0840546
202431_s_at	4609	MYC	v-myc myelocytomatosis viral oncogene homolog (avian)	3.0548e-06	0.0839229
217823_s_at	51465	UBE2J1	ubiquitin-conjugating enzyme E2, J1 (UBC6 homolog, yeast)	1.88562e-05	0.0839149
211368_s_at	834	CASP1	caspase 1, apoptosis-related cysteine peptidase (interleukin 1, beta, convertase)	1.96585e-05	0.0839034
212917_x_at	5965	RECQL	RecQ protein-like (DNA helicase Q1-like)	0.000126718	0.0838622
206331_at	10203	CALCRL	calcitonin receptor-like	5.49292e-07	0.0838324
209308_s_at	663	BNIP2	BCL2/adenovirus E1B 19kDa interacting protein 2	7.80332e-05	0.0836825
225814_at	54464	XRN1	5'-3' exoribonuclease 1	0.000117029	0.0835362
212426_s_at	10971	YWHAQ	tyrosine 3-monooxygenase/tryptophan 5-monooxygenase activation protein, theta polypeptide	0.000249183	0.0835227
218656_s_at	10186	LHFP	lipoma HMGIC fusion partner	2.97607e-06	0.0834916
225256_at	---	---	---	9.49333e-05	0.0834666
225433_at	2957	GTF2A1	General transcription factor IIA, 1, 19/37kDa	6.43279e-05	0.0833678
223982_s_at	50640	PNPLA8	patatin-like phospholipase domain containing 8	3.09074e-05	0.0833254
1554510_s_at	27069	GHITM	growth hormone inducible transmembrane protein	3.56416e-05	0.0831604
203510_at	4233	MET	met proto-oncogene (hepatocyte growth factor receptor)	6.61466e-05	0.0828743
212248_at	92140	MTDH	metadherin	3.14016e-05	0.0828367
211727_s_at	1353	COX11	COX11 cytochrome c oxidase assembly homolog (yeast)	0.000242103	0.0828042
224751_at	641845 /// 647087	PL-5283	PL-5283 protein	0.000254705	0.0827754
238778_at	143098	MPP7	membrane protein, palmitoylated 7 (MAGUK p55 subfamily member 7)	0.000156217	0.0825996
218875_s_at	26271	FBXO5	F-box protein 5	0.00034788	0.0825701
223096_at	51602	NOP58	NOP58 ribonucleoprotein homolog (yeast)	8.17857e-05	0.0825169
235651_at	---	TTC22	tetratricopeptide repeat domain 22	0.000136782	0.0823494
202930_s_at	8803	SUCLA2	succinate-CoA ligase, ADP-forming, beta subunit	0.000128954	0.0822872
205173_x_at	965	CD58	CD58 molecule	8.07224e-05	0.0822724
201939_at	10769	PLK2	polo-like kinase 2	0.000162094	0.0822594
209250_at	8560	DEGS1	degenerative spermatocyte homolog 1, lipid desaturase (Drosophila)	0.000188453	0.0822271
200797_s_at	4170	MCL1	myeloid cell leukemia sequence 1 (BCL2-related)	1.20836e-05	0.0822119
219819_s_at	28957	MRPS28	mitochondrial ribosomal protein S28	0.000137356	0.0821455
204820_s_at	10384 /// 11118	BTN3A2 /// BTN3A3	butyrophilin, subfamily 3, member A2 /// butyrophilin, subfamily 3, member A3	3.12059e-08	0.0819881
235529_x_at	140711	SAMHD1	SAM domain and HD domain 1	6.94131e-08	0.0819248
218109_s_at	64747	MFSD1	major facilitator superfamily domain containing 1	4.52985e-05	0.0818689
218228_s_at	80351	TNKS2	tankyrase, TRF1-interacting ankyrin-related ADP-ribose polymerase 2	0.000117352	0.0817873
223087_at	55862	ECHDC1	enoyl CoA hydratase domain containing 1	0.000119306	0.0816795
201489_at	10105	PPIF	peptidylprolyl isomerase F	2.18864e-05	0.0816532
224777_s_at	5049	PAFAH1B2	platelet-activating factor acetylhydrolase 1b, catalytic subunit 2 (30kDa)	5.29618e-05	0.0815773
218147_s_at	55830	GLT8D1	glycosyltransferase 8 domain containing 1	6.86567e-05	0.0815206
235061_at	152926	PPM1K	protein phosphatase, Mg2+/Mn2+ dependent, 1K	1.58793e-05	0.0811939
225406_at	57045	TWSG1	twisted gastrulation homolog 1 (Drosophila)	0.000349824	0.0810756
223204_at	51313	FAM198B	family with sequence similarity 198, member B	4.62746e-09	0.0810225
208728_s_at	998	CDC42	cell division cycle 42 (GTP binding protein, 25kDa)	7.74859e-05	0.0809987
202026_at	6392	SDHD	succinate dehydrogenase complex, subunit D, integral membrane protein	0.000125419	0.0809528
226165_at	401466	C8orf59	chromosome 8 open reading frame 59	0.000187879	0.0808966
200681_at	2739	GLO1	glyoxalase I	3.26665e-05	0.0808953
218197_s_at	55074	OXR1	oxidation resistance 1	0.000594712	0.0808204
203493_s_at	9702	CEP57	centrosomal protein 57kDa	0.00011465	0.0807595
1552316_a_at	170575	GIMAP1	GTPase, IMAP family member 1	6.57876e-08	0.0804565
215171_s_at	10440	TIMM17A	translocase of inner mitochondrial membrane 17 homolog A (yeast)	5.6952e-05	0.0804234
212709_at	23279	NUP160	nucleoporin 160kDa	0.000117374	0.0803147
219174_at	80173	IFT74	intraflagellar transport 74 homolog (Chlamydomonas)	0.000287997	0.0801058
219691_at	54809	SAMD9	sterile alpha motif domain containing 9	0.000259186	0.0799981
218919_at	79752	ZFAND1	zinc finger, AN1-type domain 1	5.11747e-05	0.0799086
210645_s_at	7267	TTC3	tetratricopeptide repeat domain 3	9.06194e-05	0.0799047
209967_s_at	1390	CREM	cAMP responsive element modulator	1.23334e-05	0.0798347
223249_at	9069	CLDN12	claudin 12	7.40063e-05	0.0797417
224949_at	81555	YIPF5	Yip1 domain family, member 5	6.62823e-05	0.079609
218477_at	28978	TMEM14A	transmembrane protein 14A	0.000157159	0.0794925
209301_at	760	CA2	carbonic anhydrase II	0.00046533	0.0793551
211160_x_at	87	ACTN1	actinin, alpha 1	2.72084e-05	0.0792914
201946_s_at	10576	CCT2	chaperonin containing TCP1, subunit 2 (beta)	1.42167e-05	0.0791463
204102_s_at	1938	EEF2	eukaryotic translation elongation factor 2	0.000160908	0.0788075
222872_x_at	64859	OBFC2A	oligonucleotide/oligosaccharide-binding fold containing 2A	2.75204e-06	0.0787377
229271_x_at	1301	COL11A1	collagen, type XI, alpha 1	0.000243777	0.0785891
217986_s_at	11177	BAZ1A	bromodomain adjacent to zinc finger domain, 1A	3.93701e-05	0.0783877
218577_at	55631	LRRC40	leucine rich repeat containing 40	0.000170947	0.0782608
212681_at	23136	EPB41L3	erythrocyte membrane protein band 4.1-like 3	5.72246e-07	0.0782452
39729_at	7001	PRDX2	peroxiredoxin 2	0.000286982	0.0779896
206295_at	3606	IL18	interleukin 18 (interferon-gamma-inducing factor)	0.000268534	0.0777879
36920_at	4534	MTM1	myotubularin 1	0.000100293	0.0777572
1554178_a_at	285172	FAM126B	family with sequence similarity 126, member B	0.000226795	0.0777396
229390_at	441168	FAM26F	family with sequence similarity 26, member F	1.32239e-05	0.077733
222602_at	55236	UBA6	ubiquitin-like modifier activating enzyme 6	0.000180419	0.0775355
227947_at	9749	PHACTR2	phosphatase and actin regulator 2	6.49426e-05	0.0775207
201301_s_at	307	ANXA4	annexin A4	2.01297e-05	0.0775111
219787_s_at	1894	ECT2	epithelial cell transforming sequence 2 oncogene	0.000216819	0.0770829
208731_at	5862	RAB2A	RAB2A, member RAS oncogene family	9.99147e-05	0.0770706
211284_s_at	2896	GRN	granulin	6.43831e-08	0.0768725
200729_s_at	10097	ACTR2	ARP2 actin-related protein 2 homolog (yeast)	5.29956e-05	0.0768517
202687_s_at	8743	TNFSF10	tumor necrosis factor (ligand) superfamily, member 10	0.000197407	0.0768051
201760_s_at	55884	WSB2	WD repeat and SOCS box-containing 2	0.000489248	0.0765128
213994_s_at	10418	SPON1	spondin 1, extracellular matrix protein	8.54218e-06	0.0765056
238761_at	---	ELK4	ELK4, ETS-domain protein (SRF accessory protein 1)	6.61817e-05	0.0763943
213682_at	10762	NUP50	nucleoporin 50kDa	0.00013731	0.0763355
215646_s_at	1462	VCAN	versican	7.15753e-06	0.0763352
228726_at	---	SERPINB1	serpin peptidase inhibitor, clade B (ovalbumin), member 1	2.23134e-05	0.076308
227095_at	3953	LEPROT	leptin receptor overlapping transcript	0.000155089	0.0762793
219386_s_at	56833	SLAMF8	SLAM family member 8	2.63022e-11	0.076241
225640_at	401504	LOC401504	hypothetical LOC401504	6.10866e-06	0.0761665
216241_s_at	6917	TCEA1	transcription elongation factor A (SII), 1	0.000129293	0.0760329
235198_at	28962	OSTM1	osteopetrosis associated transmembrane protein 1	3.99399e-07	0.0758794
AFFX-HUMISGF3A/M97935_3_at	6772	STAT1	signal transducer and activator of transcription 1, 91kDa	6.32953e-07	0.0758299
201289_at	3491	CYR61	cysteine-rich, angiogenic inducer, 61	1.16181e-06	0.0758049
209395_at	1116	CHI3L1	chitinase 3-like 1 (cartilage glycoprotein-39)	5.31047e-05	0.075781
226617_at	26225	ARL5A	ADP-ribosylation factor-like 5A	4.97159e-05	0.0757718
209167_at	2824	GPM6B	glycoprotein M6B	2.15846e-06	0.0756694
202225_at	---	CRK	v-crk sarcoma virus CT10 oncogene homolog (avian)	6.29744e-05	0.0756365
218224_at	9240	PNMA1	paraneoplastic antigen MA1	5.88702e-05	0.0755353
226832_at	165918	RNF168	ring finger protein 168	7.15054e-05	0.0753734
225481_at	122786	FRMD6	FERM domain containing 6	0.000397426	0.0753322
203049_s_at	9652	TTC37	tetratricopeptide repeat domain 37	3.48914e-05	0.0752852
221452_s_at	79133 /// 81853	TMEM14B	transmembrane protein 14B	4.40228e-05	0.075276
225523_at	116540	CCDC142 /// MRPL53	coiled-coil domain containing 142 /// mitochondrial ribosomal protein L53	3.97039e-05	0.0752643
224786_at	60592	SCOC	short coiled-coil protein	0.000546473	0.0752599
233085_s_at	64859	OBFC2A	oligonucleotide/oligosaccharide-binding fold containing 2A	1.2397e-06	0.0752505
202133_at	25937	WWTR1	WW domain containing transcription regulator 1	0.000326192	0.0750591
1558028_x_at	644799 /// 647979	LOC647979	hypothetical LOC647979	7.56757e-05	0.0749453
224567_x_at	378938	MALAT1	metastasis associated lung adenocarcinoma transcript 1 (non-protein coding)	0.000332121	0.0749282
36711_at	23764	MAFF	v-maf musculoaponeurotic fibrosarcoma oncogene homolog F (avian)	0.000387713	0.0746599
227268_at	51136	RNFT1	ring finger protein, transmembrane 1	0.00023789	0.074631
227766_at	3981	LIG4	ligase IV, DNA, ATP-dependent	3.11028e-05	0.0745842
209748_at	6683	SPAST	spastin	0.000503752	0.0745632
213786_at	---	TAX1BP1	Tax1 (human T-cell leukemia virus type I) binding protein 1	9.76556e-05	0.0743287
212499_s_at	51077 /// 93487	FCF1 /// LOC100507758 /// MAPK1IP1L	FCF1 small subunit (SSU) processome component homolog (S. cerevisiae) /// rRNA-processing protein FCF1 homolog /// mitogen-activated protein kinase 1 interacting protein 1-like	9.29512e-05	0.0742725
200631_s_at	6418	SET	SET nuclear oncogene	7.6576e-05	0.07425
201015_s_at	3728	JUP	junction plakoglobin	1.92022e-05	0.0740226
226532_at	84328	---	---	9.62345e-05	0.0740173
200673_at	9741	LAPTM4A	lysosomal protein transmembrane 4 alpha	0.000153771	0.0739449
203403_s_at	6049	RNF6	ring finger protein (C3H2C3 type) 6	6.37148e-05	0.0735733
218351_at	54951	COMMD8	COMM domain containing 8	0.000151151	0.0735583
218538_s_at	57380	MRS2	MRS2 magnesium homeostasis factor homolog (S. cerevisiae)	1.42607e-05	0.0735452
224740_at	643155	C5orf43	chromosome 5 open reading frame 43	0.000126974	0.0735315
201304_at	4698	NDUFA5	NADH dehydrogenase (ubiquinone) 1 alpha subcomplex, 5, 13kDa	6.27277e-05	0.0735031
217870_s_at	51727	CMPK1	cytidine monophosphate (UMP-CMP) kinase 1, cytosolic	5.21713e-05	0.0734438
201849_at	664	BNIP3	BCL2/adenovirus E1B 19kDa interacting protein 3	0.000526866	0.0733169
227034_at	65124	ANKRD57	ankyrin repeat domain 57	3.0711e-05	0.0733089
1558233_s_at	466	ATF1	activating transcription factor 1	0.000243191	0.0732817
227413_at	134510	UBLCP1	ubiquitin-like domain containing CTD phosphatase 1	8.0125e-05	0.0731875
226381_at	414327	LOC100506748	hypothetical LOC100506748	5.03302e-05	0.073103
205419_at	1880	GPR183	G protein-coupled receptor 183	1.27746e-08	0.0729645
229450_at	---	IFIT3	interferon-induced protein with tetratricopeptide repeats 3	3.86697e-07	0.07273
238996_x_at	226	ALDOA	aldolase A, fructose-bisphosphate	0.000184954	0.0726933
236128_at	---	ZNF91	zinc finger protein 91	3.35948e-06	0.0726605
201019_s_at	1964 /// 280661	EIF1AX	eukaryotic translation initiation factor 1A, X-linked	7.90967e-05	0.0724672
210163_at	6373	CXCL11	chemokine (C-X-C motif) ligand 11	6.45508e-05	0.0724274
210809_s_at	10631	POSTN	periostin, osteoblast specific factor	1.24031e-06	0.0723031
222235_s_at	55454 /// 644504	CSGALNACT2	chondroitin sulfate N-acetylgalactosaminyltransferase 2	4.09182e-05	0.0721793
212464_s_at	2335	FN1	fibronectin 1	1.33432e-05	0.0721469
218043_s_at	64343	AZI2	5-azacytidine induced 2	2.30446e-05	0.0721421
214328_s_at	3320	HSP90AA1	heat shock protein 90kDa alpha (cytosolic), class A member 1	0.000169256	0.0720505
213734_at	---	WSB2	WD repeat and SOCS box-containing 2	0.000451137	0.0719178
208747_s_at	716	C1S	complement component 1, s subcomponent	7.36379e-08	0.0719045
219356_s_at	51510	CHMP5	chromatin modifying protein 5	1.4214e-05	0.0718298
222870_s_at	10678	B3GNT2	UDP-GlcNAc:betaGal beta-1,3-N-acetylglucosaminyltransferase 2	5.90479e-05	0.0717746
34210_at	1043	CD52	CD52 molecule	4.22315e-08	0.0716168
214751_at	90333	ZNF468	zinc finger protein 468	1.94916e-05	0.0715361
235615_at	5229	PGGT1B	protein geranylgeranyltransferase type I, beta subunit	6.55213e-05	0.0714486
200914_x_at	3895	KTN1	kinectin 1 (kinesin receptor)	1.86462e-05	0.0714431
224906_at	196527	ANO6	anoctamin 6	8.91997e-05	0.0714067
213506_at	2150	F2RL1	coagulation factor II (thrombin) receptor-like 1	0.000117037	0.0713982
212815_at	10973	ASCC3	activating signal cointegrator 1 complex subunit 3	1.28063e-05	0.0713945
222997_s_at	54460	MRPS21	mitochondrial ribosomal protein S21	5.3213e-06	0.0713794
201472_at	7411	VBP1	von Hippel-Lindau binding protein 1	0.00031273	0.0713118
210873_x_at	200315	APOBEC3A	apolipoprotein B mRNA editing enzyme, catalytic polypeptide-like 3A	0.000153786	0.0712971
219793_at	64089	SNX16	sorting nexin 16	0.000383339	0.0711088
203840_at	8548	BLZF1	basic leucine zipper nuclear factor 1	0.000250083	0.0710701
209170_s_at	2824	GPM6B	glycoprotein M6B	6.04742e-06	0.071055
213149_at	1737	DLAT	dihydrolipoamide S-acetyltransferase	5.24554e-05	0.0710183
201841_s_at	3315 /// 56917	HSPB1	heat shock 27kDa protein 1	9.97771e-05	0.0709763
204457_s_at	2619	GAS1	growth arrest-specific 1	8.48765e-06	0.0709334
219532_at	6785	ELOVL4	elongation of very long chain fatty acids (FEN1/Elo2, SUR4/Elo3, yeast)-like 4	0.000387161	0.0709144
222402_at	51371	POMP	proteasome maturation protein	6.85129e-05	0.0708666
203132_at	5925	RB1	retinoblastoma 1	4.51375e-06	0.0707312
209155_s_at	22978	NT5C2	5'-nucleotidase, cytosolic II	8.78849e-05	0.0699888
204068_at	6788	STK3	serine/threonine kinase 3	0.000202629	0.0697096
223034_s_at	25912	C1orf43	chromosome 1 open reading frame 43	0.000143182	0.0696236
201560_at	25932	CLIC4	chloride intracellular channel 4	0.000250561	0.069576
219237_s_at	79982	DNAJB14	DnaJ (Hsp40) homolog, subfamily B, member 14	0.00012602	0.069553
209974_s_at	9184	BUB3	budding uninhibited by benzimidazoles 3 homolog (yeast)	0.000116602	0.069271
202088_at	25800	SLC39A6	solute carrier family 39 (zinc transporter), member 6	0.000160755	0.069064
204405_x_at	27292	DIMT1L	DIM1 dimethyladenosine transferase 1-like (S. cerevisiae)	6.52034e-05	0.0690605
218172_s_at	79139	DERL1	Der1-like domain family, member 1	0.000136878	0.0690003
202277_at	10558	SPTLC1	serine palmitoyltransferase, long chain base subunit 1	7.68553e-05	0.0689803
202693_s_at	9263	STK17A	serine/threonine kinase 17a	2.91668e-05	0.0689663
224899_s_at	644741 /// 84061	MAGT1	magnesium transporter 1	0.000174194	0.0689609
221428_s_at	79718	TBL1XR1	transducin (beta)-like 1 X-linked receptor 1	0.000290943	0.0688331
227682_at	---	---	---	0.000357949	0.0687348
211676_s_at	3459	IFNGR1	interferon gamma receptor 1	2.81226e-05	0.0687039
208896_at	8886	DDX18	DEAD (Asp-Glu-Ala-Asp) box polypeptide 18	0.000182533	0.068654
234987_at	140711	SAMHD1	SAM domain and HD domain 1	1.22703e-09	0.068628
226472_at	85313	PPIL4	peptidylprolyl isomerase (cyclophilin)-like 4	2.98589e-05	0.0684195
212633_at	23376	KIAA0776	KIAA0776	1.08691e-05	0.0683487
227099_s_at	387763	C11orf96	chromosome 11 open reading frame 96	2.79127e-07	0.0682378
228026_at	---	SIKE1	suppressor of IKBKE 1	0.000543903	0.0675134
224604_at	401152	C4orf3	chromosome 4 open reading frame 3	0.000728212	0.0674889
203042_at	3920	LAMP2	lysosomal-associated membrane protein 2	4.05242e-05	0.0674627
203302_at	1633	DCK	deoxycytidine kinase	7.23027e-05	0.0674126
205361_s_at	5203	PFDN4	prefoldin subunit 4	6.5093e-05	0.0672621
201038_s_at	8125	ANP32A	acidic (leucine-rich) nuclear phosphoprotein 32 family, member A	0.00012685	0.0672169
204285_s_at	5366	PMAIP1	phorbol-12-myristate-13-acetate-induced protein 1	5.47995e-05	0.0670701
223631_s_at	64073	C19orf33	chromosome 19 open reading frame 33	0.000237298	0.0669176
223268_at	28970	C11orf54	chromosome 11 open reading frame 54	0.000203002	0.0668159
235117_at	494143	CHAC2	ChaC, cation transport regulator homolog 2 (E. coli)	0.000104078	0.0667747
219007_at	348995	NUP43	nucleoporin 43kDa	7.44142e-05	0.0667132
226119_at	115294	PCMTD1	protein-L-isoaspartate (D-aspartate) O-methyltransferase domain containing 1	0.000191143	0.0666879
200866_s_at	5660 /// 57048	PSAP	prosaposin	1.59019e-05	0.0666419
226321_at	116068	LYSMD3	LysM, putative peptidoglycan-binding, domain containing 3	2.64979e-05	0.066576
230416_at	---	---	---	0.000277569	0.0665141
201506_at	7045	TGFBI	transforming growth factor, beta-induced, 68kDa	4.16947e-06	0.0664589
225707_at	151188	ARL6IP6	ADP-ribosylation-like factor 6 interacting protein 6	0.00039223	0.0663977
225155_at	387066	SNHG5	small nucleolar RNA host gene 5 (non-protein coding)	2.35162e-05	0.0663061
223278_at	2706	GJB2	gap junction protein, beta 2, 26kDa	0.000134485	0.066191
222637_at	51397	COMMD10	COMM domain containing 10	5.59596e-05	0.0661211
200943_at	3150	HMGN1	high-mobility group nucleosome binding domain 1	0.000258309	0.0660662
1558014_s_at	84188	FAR1	fatty acyl CoA reductase 1	0.000132004	0.0659284
208965_s_at	3428	IFI16	interferon, gamma-inducible protein 16	4.17502e-07	0.0658261
219003_s_at	79694	MANEA	mannosidase, endo-alpha	4.20097e-06	0.0656782
218468_s_at	26585	GREM1	gremlin 1	1.7452e-07	0.0655683
225158_at	85476	GFM1	G elongation factor, mitochondrial 1	6.33093e-05	0.0655441
221596_s_at	84060	C7orf64	chromosome 7 open reading frame 64	0.000138985	0.065388
225060_at	84918	LRP11	low density lipoprotein receptor-related protein 11	4.61124e-05	0.0653293
220926_s_at	653815 /// 80267	EDEM3	ER degradation enhancer, mannosidase alpha-like 3	5.8007e-05	0.0651852
225662_at	51776	ZAK	sterile alpha motif and leucine zipper containing kinase AZK	7.63284e-05	0.0651647
229937_x_at	10859	LILRB1	Leukocyte immunoglobulin-like receptor, subfamily B (with TM and ITIM domains), member 1	1.31522e-09	0.065148
205084_at	55973	BCAP29	B-cell receptor-associated protein 29	1.45259e-05	0.0651372
218085_at	51510	CHMP5	chromatin modifying protein 5	2.33146e-05	0.0650522
210145_at	5321	PLA2G4A	phospholipase A2, group IVA (cytosolic, calcium-dependent)	0.00011872	0.0650064
208820_at	5747	PTK2	PTK2 protein tyrosine kinase 2	0.000449075	0.0649817
222728_s_at	79101	TAF1D	TATA box binding protein (TBP)-associated factor, RNA polymerase I, D, 41kDa	1.41745e-05	0.0649545
224643_at	133619	PRRC1	proline-rich coiled-coil 1	3.47039e-05	0.0648421
200904_at	3133	HLA-E	major histocompatibility complex, class I, E	3.62945e-07	0.0647118
235964_x_at	140711	SAMHD1	SAM domain and HD domain 1	3.59224e-08	0.064708
206555_s_at	55623	THUMPD1	THUMP domain containing 1	2.53298e-05	0.0646837
201273_s_at	6726	SRP9	signal recognition particle 9kDa	0.000202393	0.0646658
203227_s_at	6302	TSPAN31	tetraspanin 31	2.31453e-05	0.0644758
220088_at	728	C5AR1	complement component 5a receptor 1	2.82226e-09	0.0644694
203791_at	1657	DMXL1	Dmx-like 1	0.000103882	0.0643798
201925_s_at	1604	CD55	CD55 molecule, decay accelerating factor for complement (Cromer blood group)	4.7573e-05	0.0643155
1555950_a_at	1604	CD55	CD55 molecule, decay accelerating factor for complement (Cromer blood group)	2.79221e-05	0.064223
226525_at	---	STK17B	serine/threonine kinase 17b	1.17463e-06	0.0640602
220199_s_at	64853	AIDA	axin interactor, dorsalization associated	7.19899e-05	0.0640426
218986_s_at	55601	DDX60	DEAD (Asp-Glu-Ala-Asp) box polypeptide 60	3.102e-06	0.0638455
222740_at	29028	ATAD2	ATPase family, AAA domain containing 2	0.000428773	0.0637626
203137_at	9589	WTAP	Wilms tumor 1 associated protein	9.17898e-05	0.0637072
209806_at	85236	HIST1H2BK	histone cluster 1, H2bk	7.19872e-06	0.0637047
202960_s_at	4594	MUT	methylmalonyl CoA mutase	2.77281e-05	0.0631905
224331_s_at	64979	MRPL36	mitochondrial ribosomal protein L36	0.000103896	0.0631882
217845_x_at	25994	HIGD1A	HIG1 hypoxia inducible domain family, member 1A	1.52286e-05	0.063126
212203_x_at	10410	IFITM3	interferon induced transmembrane protein 3 (1-8U)	8.11278e-07	0.0628747
227068_at	5230	PGK1	phosphoglycerate kinase 1	0.000228155	0.0627469
209674_at	1407	CRY1	cryptochrome 1 (photolyase-like)	6.90946e-05	0.0625735
200890_s_at	6745	SSR1	signal sequence receptor, alpha	1.68148e-05	0.0622472
1553678_a_at	3688	ITGB1	integrin, beta 1 (fibronectin receptor, beta polypeptide, antigen CD29 includes MDF2, MSK12)	5.92891e-05	0.062115
236140_at	2730	GCLM	glutamate-cysteine ligase, modifier subunit	0.000152714	0.0621031
204855_at	5268	SERPINB5	serpin peptidase inhibitor, clade B (ovalbumin), member 5	0.000325887	0.0620348
219192_at	55833	UBAP2	ubiquitin associated protein 2	2.1098e-05	0.0620068
224964_s_at	54331	GNG2	guanine nucleotide binding protein (G protein), gamma 2	2.77522e-06	0.0617975
207238_s_at	5788	PTPRC	protein tyrosine phosphatase, receptor type, C	1.31605e-07	0.0615321
224436_s_at	25934	NIPSNAP3A	nipsnap homolog 3A (C. elegans)	8.88116e-05	0.0613904
223681_s_at	10207	INADL	InaD-like (Drosophila)	0.000118059	0.0613868
202537_s_at	25978	CHMP2B	chromatin modifying protein 2B	1.51918e-05	0.0613775
224893_at	25923	ATL3	atlastin GTPase 3	0.00011858	0.0613725
205091_x_at	5965	RECQL	RecQ protein-like (DNA helicase Q1-like)	0.000110553	0.0611066
224761_at	10672	GNA13	guanine nucleotide binding protein (G protein), alpha 13	0.000126724	0.0610798
211505_s_at	6780	STAU1	staufen, RNA binding protein, homolog 1 (Drosophila)	8.95345e-05	0.0610081
203780_at	10205	MPZL2	myelin protein zero-like 2	8.04638e-05	0.060961
209800_at	3868	KRT16	keratin 16	0.000378846	0.0609452
201424_s_at	8451	CUL4A	cullin 4A	1.85329e-05	0.0607626
202933_s_at	7525	YES1	v-yes-1 Yamaguchi sarcoma viral oncogene homolog 1	0.000217773	0.0606903
200027_at	4677	NARS	asparaginyl-tRNA synthetase	0.000102134	0.0605906
235125_x_at	374986	FAM73A	family with sequence similarity 73, member A	0.000127981	0.0605762
202984_s_at	9529	BAG5	BCL2-associated athanogene 5	8.03835e-05	0.0604513
220038_at	23678	C8orf44 /// SGK3	chromosome 8 open reading frame 44 /// serum/glucocorticoid regulated kinase family, member 3	4.18367e-05	0.060322
216841_s_at	6648	SOD2	superoxide dismutase 2, mitochondrial	1.96191e-06	0.0602794
1554455_at	55180	LINS	lines homolog (Drosophila)	2.3107e-05	0.0601601
226496_at	84186	ZCCHC7	zinc finger, CCHC domain containing 7	2.25046e-05	0.0600923
204580_at	4321	MMP12	matrix metallopeptidase 12 (macrophage elastase)	2.75948e-08	0.0599744
221471_at	10955	SERINC3	serine incorporator 3	2.38537e-05	0.0598098
202270_at	2633	GBP1	guanylate binding protein 1, interferon-inducible, 67kDa	1.9679e-08	0.0597711
212698_s_at	151011	2012-09-10	septin 10	0.000131152	0.0594877
210211_s_at	3320	HSP90AA1	heat shock protein 90kDa alpha (cytosolic), class A member 1	0.000122832	0.0594668
224934_at	81555	YIPF5	Yip1 domain family, member 5	0.000109161	0.0594251
213415_at	1193	CLIC2	chloride intracellular channel 2	6.24196e-05	0.059367
204342_at	29957	SLC25A24	solute carrier family 25 (mitochondrial carrier; phosphate carrier), member 24	0.000221266	0.0591658
204019_s_at	26751	SH3YL1	SH3 domain containing, Ysc84-like 1 (S. cerevisiae)	0.000425772	0.0591453
1554089_s_at	155370 /// 51119	SBDS /// SBDSP1	Shwachman-Bodian-Diamond syndrome /// Shwachman-Bodian-Diamond syndrome pseudogene 1	2.06874e-05	0.0587522
209894_at	3953	LEPR	leptin receptor	2.98831e-06	0.0586963
219134_at	64123	ELTD1	EGF, latrophilin and seven transmembrane domain containing 1	5.26065e-08	0.0586885
201409_s_at	5500	PPP1CB	protein phosphatase 1, catalytic subunit, beta isozyme	0.000200257	0.0586654
222825_at	51633	OTUD6B	OTU domain containing 6B	6.95973e-05	0.0586255
200840_at	3735	KARS	lysyl-tRNA synthetase	4.91879e-05	0.0582112
217900_at	55699	IARS2	isoleucyl-tRNA synthetase 2, mitochondrial	8.06389e-05	0.058156
212006_at	23190	UBXN4	UBX domain protein 4	0.000170296	0.0580414
1405_i_at	6352	CCL5	chemokine (C-C motif) ligand 5	1.70955e-06	0.058006
202948_at	3554	IL1R1	interleukin 1 receptor, type I	7.15967e-07	0.0578849
203323_at	858	CAV2	caveolin 2	0.000494507	0.0578407
201427_s_at	6414	SEPP1	selenoprotein P, plasma, 1	1.74101e-05	0.0577677
224247_s_at	55173	MRPS10	mitochondrial ribosomal protein S10	2.10533e-05	0.0577125
209969_s_at	6772	STAT1	signal transducer and activator of transcription 1, 91kDa	7.86357e-08	0.0576221
200056_s_at	10438	C1D	C1D nuclear receptor corepressor	0.000105896	0.0573928
205269_at	3937	LCP2	lymphocyte cytosolic protein 2 (SH2 domain containing leukocyte protein of 76kDa)	3.0879e-07	0.0571752
222488_s_at	51164	DCTN4	dynactin 4 (p62)	9.17642e-05	0.0569055
218541_s_at	56892	C8orf4	chromosome 8 open reading frame 4	0.000178555	0.0565495
219029_at	64417	C5orf28	chromosome 5 open reading frame 28	4.16918e-05	0.0563757
209189_at	2353	FOS	FBJ murine osteosarcoma viral oncogene homolog	3.1754e-07	0.0562902
201326_at	908	CCT6A	chaperonin containing TCP1, subunit 6A (zeta 1)	7.02678e-05	0.0562795
214016_s_at	6421	LOC100506168 /// SFPQ	hypothetical LOC100506168 /// splicing factor proline/glutamine-rich	0.000140857	0.056214
202932_at	7525	YES1	v-yes-1 Yamaguchi sarcoma viral oncogene homolog 1	0.000230141	0.0560866
217022_s_at	3493 /// 3494	IGHA1 /// IGHA2 /// LOC100126583	immunoglobulin heavy constant alpha 1 /// immunoglobulin heavy constant alpha 2 (A2m marker) /// hypothetical LOC100126583	0.000304501	0.0560311
227278_at	---	---	---	0.000115982	0.0555637
226109_at	54149	C21orf91	chromosome 21 open reading frame 91	0.000193835	0.0553953
211719_x_at	2335	FN1	fibronectin 1	2.68255e-06	0.0553533
200887_s_at	6772	STAT1	signal transducer and activator of transcription 1, 91kDa	6.2223e-07	0.0552573
210986_s_at	7168	TPM1	tropomyosin 1 (alpha)	0.000350511	0.0551839
200985_s_at	966	CD59	CD59 molecule, complement regulatory protein	7.34279e-05	0.0550872
204120_s_at	132	ADK	adenosine kinase	0.000124664	0.05492
200823_x_at	6159	RPL29	ribosomal protein L29	2.61195e-05	0.0548166
212826_s_at	293	SLC25A6	solute carrier family 25 (mitochondrial carrier; adenine nucleotide translocator), member 6	2.87401e-05	0.0545056
212160_at	11260	XPOT	exportin, tRNA (nuclear export receptor for tRNAs)	7.48562e-05	0.0543473
202890_at	9053	MAP7	microtubule-associated protein 7	0.000123663	0.0541924
218712_at	54955	C1orf109	chromosome 1 open reading frame 109	8.81483e-05	0.0540777
1555229_a_at	716	C1S	complement component 1, s subcomponent	9.3645e-08	0.0540294
212530_at	140609	NEK7	NIMA (never in mitosis gene a)-related kinase 7	5.32181e-05	0.0538805
218195_at	79624	C6orf211	chromosome 6 open reading frame 211	0.000105476	0.0538717
212410_at	221154	EFHA1	EF-hand domain family, member A1	9.66347e-05	0.0536797
227462_at	---	ERAP2	endoplasmic reticulum aminopeptidase 2	2.89083e-05	0.0536264
209803_s_at	7262	PHLDA2	pleckstrin homology-like domain, family A, member 2	0.000202227	0.0536217
201163_s_at	3490	IGFBP7	insulin-like growth factor binding protein 7	9.36712e-05	0.0536099
204439_at	10964	IFI44L	interferon-induced protein 44-like	6.57993e-05	0.0533937
226154_at	10059	DNM1L	dynamin 1-like	2.03792e-05	0.0531176
223239_at	51527	C14orf129	chromosome 14 open reading frame 129	1.88787e-05	0.0528615
209101_at	1490	CTGF	connective tissue growth factor	2.24325e-07	0.0526889
214155_s_at	113251	LARP4	La ribonucleoprotein domain family, member 4	2.94401e-05	0.0526109
225367_at	55276	PGM2	phosphoglucomutase 2	0.000320393	0.0525453
206332_s_at	3428	IFI16	interferon, gamma-inducible protein 16	4.33907e-06	0.0525286
227697_at	9021	SOCS3	suppressor of cytokine signaling 3	6.19938e-08	0.0523494
201200_at	8804	CREG1	cellular repressor of E1A-stimulated genes 1	1.19226e-05	0.0522092
222669_s_at	51119	SBDS /// SBDSP1	Shwachman-Bodian-Diamond syndrome /// Shwachman-Bodian-Diamond syndrome pseudogene 1	2.59849e-05	0.0521107
229804_x_at	150472 /// 445571 /// 55871 /// 644019	CBWD1 /// CBWD2 /// CBWD3 /// CBWD6	COBW domain containing 1 /// COBW domain containing 2 /// COBW domain containing 3 /// COBW domain containing 6	0.000218658	0.0520991
227960_s_at	81889	FAHD1	fumarylacetoacetate hydrolase domain containing 1	3.37456e-05	0.0520169
201656_at	3655	ITGA6	integrin, alpha 6	0.0001814	0.0518342
226635_at	401504	LOC401504	hypothetical LOC401504	1.56461e-05	0.0518169
1558700_s_at	339324	ZNF260	zinc finger protein 260	0.000163429	0.0514996
225646_at	1075	CTSC	cathepsin C	9.06246e-06	0.0510013
236995_x_at	22797	TFEC	transcription factor EC	2.504e-05	0.0509521
201687_s_at	8539	API5	apoptosis inhibitor 5	3.87364e-05	0.0509459
202961_s_at	9551	ATP5J2	ATP synthase, H+ transporting, mitochondrial Fo complex, subunit F2	3.78058e-05	0.0508254
202458_at	11098	PRSS23	protease, serine, 23	2.94852e-09	0.0507276
218446_s_at	51030	FAM18B1	family with sequence similarity 18, member B1	0.000185572	0.0507113
1554018_at	10457	GPNMB	glycoprotein (transmembrane) nmb	8.68488e-05	0.0503958
1558511_s_at	57488	ESYT2	extended synaptotagmin-like protein 2	8.66228e-05	0.0502366
209451_at	10010	TANK	TRAF family member-associated NFKB activator	0.000288573	0.0500982
209649_at	10254	STAM2	signal transducing adaptor molecule (SH3 domain and ITAM motif) 2	0.000134419	0.049966
201599_at	4942	OAT	ornithine aminotransferase	0.000276833	0.0499429
217887_s_at	2060	EPS15	epidermal growth factor receptor pathway substrate 15	3.64364e-05	0.0495519
227539_at	---	GNA13	guanine nucleotide binding protein (G protein), alpha 13	0.000100628	0.049415
202820_at	196	AHR	aryl hydrocarbon receptor	2.01124e-05	0.0493514
213258_at	7035	TFPI	tissue factor pathway inhibitor (lipoprotein-associated coagulation inhibitor)	3.94349e-08	0.0491476
228418_at	10640	EXOC5	exocyst complex component 5	1.36911e-05	0.0490435
225785_at	221035	REEP3	receptor accessory protein 3	0.000137116	0.0489192
211990_at	3113	HLA-DPA1	major histocompatibility complex, class II, DP alpha 1	2.36042e-10	0.0484682
1569157_s_at	162993	ZNF846	zinc finger protein 846	4.23037e-05	0.0483513
202269_x_at	2633	GBP1	guanylate binding protein 1, interferon-inducible, 67kDa	1.95909e-08	0.0481647
202411_at	3429	IFI27	interferon, alpha-inducible protein 27	1.40394e-05	0.0480586
228071_at	168537	GIMAP7	GTPase, IMAP family member 7	8.44957e-10	0.047909
201443_s_at	10159	ATP6AP2	ATPase, H+ transporting, lysosomal accessory protein 2	9.05369e-05	0.0475635
209194_at	1069	CETN2	centrin, EF-hand protein, 2	7.838e-05	0.0475582
201288_at	397	ARHGDIB	Rho GDP dissociation inhibitor (GDI) beta	2.20326e-09	0.0474048
208319_s_at	5935	RBM3	RNA binding motif (RNP1, RRM) protein 3	6.08169e-05	0.0469869
221580_s_at	79101	TAF1D	TATA box binding protein (TBP)-associated factor, RNA polymerase I, D, 41kDa	9.58185e-06	0.0469783
219087_at	54829	ASPN	asporin	3.2157e-07	0.0459719
221645_s_at	55769	ZNF83	zinc finger protein 83	1.93953e-06	0.0459369
204415_at	2537	IFI6	interferon, alpha-inducible protein 6	5.90792e-07	0.0453464
209015_s_at	10049	DNAJB6	DnaJ (Hsp40) homolog, subfamily B, member 6	0.000108106	0.045084
204274_at	9166	EBAG9	estrogen receptor binding site associated, antigen, 9	8.65039e-05	0.0449038
203324_s_at	858	CAV2	caveolin 2	8.79003e-05	0.0447781
212920_at	---	REST	RE1-silencing transcription factor	0.000337344	0.0447556
211698_at	23741	EID1	EP300 interacting inhibitor of differentiation 1	7.83592e-05	0.0445975
200749_at	5901	---	---	1.42914e-05	0.0440913
204959_at	4332	MNDA	myeloid cell nuclear differentiation antigen	7.19894e-10	0.043468
219777_at	474344	GIMAP6	GTPase, IMAP family member 6	6.54481e-10	0.0430017
201016_at	1964	EIF1AX	eukaryotic translation initiation factor 1A, X-linked	8.59824e-05	0.0427849
222103_at	466	ATF1	activating transcription factor 1	3.90193e-05	0.0427742
204463_s_at	1909	EDNRA	endothelin receptor type A	4.78443e-08	0.042097
211991_s_at	3113	HLA-DPA1	major histocompatibility complex, class II, DP alpha 1	2.59744e-08	0.0420158
214677_x_at	2165 /// 28786 /// 28793 /// 28815 /// 28831 /// 3535	IGLV1-44 /// LOC100290481	immunoglobulin lambda variable 1-44 /// immunoglobulin lambda light chain-like	6.03797e-06	0.0417985
208753_s_at	4673	NAP1L1	nucleosome assembly protein 1-like 1	0.000257978	0.0415466
212588_at	5788	PTPRC	protein tyrosine phosphatase, receptor type, C	6.83951e-11	0.0413622
200934_at	7913	DEK	DEK oncogene	8.99214e-05	0.0413021
211430_s_at	2537 /// 3492 /// 3500 /// 3501 /// 3502 /// 3507	IGHG1 /// IGHG2 /// IGHM /// IGHV4-31	immunoglobulin heavy constant gamma 1 (G1m marker) /// immunoglobulin heavy constant gamma 2 (G2m marker) /// immunoglobulin heavy constant mu /// immunoglobulin heavy variable 4-31	5.23296e-06	0.041228
226189_at	3696	ITGB8	integrin, beta 8	0.000697185	0.0410663
231577_s_at	2633	GBP1	guanylate binding protein 1, interferon-inducible, 67kDa	3.4708e-08	0.0409041
221896_s_at	25994	HIGD1A	HIG1 hypoxia inducible domain family, member 1A	1.08344e-05	0.0406148
202266_at	51567	TDP2	tyrosyl-DNA phosphodiesterase 2	2.22685e-05	0.0399815
209335_at	1634	DCN	decorin	5.02542e-10	0.0396285
226757_at	3433	IFIT2	interferon-induced protein with tetratricopeptide repeats 2	2.02868e-07	0.0395786
225974_at	169200	TMEM64	transmembrane protein 64	9.73833e-05	0.0392541
233759_s_at	57223	SMEK2	SMEK homolog 2, suppressor of mek1 (Dictyostelium)	8.80449e-05	0.0392044
202110_at	1349	COX7B	cytochrome c oxidase subunit VIIb	0.000135875	0.0388698
201743_at	929	CD14	CD14 molecule	1.49389e-10	0.0380387
227265_at	10875	FGL2	fibrinogen-like 2	4.22833e-07	0.0380102
203465_at	9801	MRPL19	mitochondrial ribosomal protein L19	5.0818e-05	0.0374833
221568_s_at	55327	LIN7C	lin-7 homolog C (C. elegans)	9.3957e-05	0.0372967
212085_at	293	SLC25A6	solute carrier family 25 (mitochondrial carrier; adenine nucleotide translocator), member 6	3.18278e-05	0.0366322
203153_at	3434	IFIT1	interferon-induced protein with tetratricopeptide repeats 1	3.72025e-07	0.0360501
201137_s_at	3115	HLA-DPB1	major histocompatibility complex, class II, DP beta 1	5.56675e-12	0.0351619
32128_at	6362	CCL18	chemokine (C-C motif) ligand 18 (pulmonary and activation-regulated)	3.92338e-10	0.0350256
1557411_s_at	203427	SLC25A43	solute carrier family 25, member 43	0.000132145	0.0347956
215388_s_at	3075 /// 3078	CFH /// CFHR1	complement factor H /// complement factor H-related 1	3.02145e-08	0.0346007
200728_at	10097	ACTR2	ARP2 actin-related protein 2 homolog (yeast)	5.45995e-05	0.0341313
200878_at	2034	EPAS1	endothelial PAS domain protein 1	2.20223e-06	0.0340681
202404_s_at	1278	COL1A2	collagen, type I, alpha 2	6.01591e-11	0.0339382
212192_at	115207	KCTD12	potassium channel tetramerisation domain containing 12	1.68177e-06	0.0334964
1566342_at	6648	SOD2	Superoxide dismutase 2, mitochondrial	1.50912e-05	0.0333894
204286_s_at	5366	PMAIP1	phorbol-12-myristate-13-acetate-induced protein 1	5.70511e-05	0.0331584
205242_at	10563	CXCL13	chemokine (C-X-C motif) ligand 13	1.36014e-05	0.0322567
213566_at	6039	RNASE6	ribonuclease, RNase A family, k6	3.43563e-09	0.0321794
208669_s_at	23741	EID1	EP300 interacting inhibitor of differentiation 1	5.65188e-05	0.0321291
201438_at	1293	COL6A3	collagen, type VI, alpha 3	4.39479e-12	0.0313296
204475_at	4312	MMP1	matrix metallopeptidase 1 (interstitial collagenase)	1.78229e-05	0.0310215
208654_s_at	8763	CD164	CD164 molecule, sialomucin	2.14641e-05	0.0302698
225872_at	80255	SLC35F5	solute carrier family 35, member F5	3.28328e-05	0.0301217
201858_s_at	5552	SRGN	serglycin	1.94887e-10	0.0291207
217851_s_at	51012	SLMO2	slowmo homolog 2 (Drosophila)	4.89379e-05	0.0291195
210396_s_at	440354 /// 552900 /// 595101	BOLA2 /// LOC440354 /// LOC595101	bolA homolog 2 (E. coli) /// PI-3-kinase-related kinase SMG-1 pseudogene /// PI-3-kinase-related kinase SMG-1 pseudogene	8.35164e-06	0.0290999
227399_at	389136	VGLL3	vestigial like 3 (Drosophila)	6.83945e-10	0.0288638
202430_s_at	5359	PLSCR1	phospholipid scramblase 1	4.6346e-05	0.0288256
209619_at	972	CD74	CD74 molecule, major histocompatibility complex, class II invariant chain	1.829e-11	0.027902
203989_x_at	2149	F2R	coagulation factor II (thrombin) receptor	6.02808e-07	0.0278165
222808_at	55849	ALG13	asparagine-linked glycosylation 13 homolog (S. cerevisiae)	0.000110669	0.0277839
208966_x_at	3428	IFI16	interferon, gamma-inducible protein 16	2.32414e-06	0.0262614
201091_s_at	11335 /// 653972	CBX3	chromobox homolog 3	4.93772e-05	0.0253534
212887_at	10484	SEC23A	Sec23 homolog A (S. cerevisiae)	2.92783e-05	0.024748
225353_s_at	714	C1QC	complement component 1, q subcomponent, C chain	7.91718e-09	0.0246703
236539_at	26191	PTPN22	protein tyrosine phosphatase, non-receptor type 22 (lymphoid)	9.68998e-11	0.0245081
225710_at	---	GNB4	guanine nucleotide binding protein (G protein), beta polypeptide 4	1.4322e-05	0.0243111
212998_x_at	3119	HLA-DQB1 /// LOC100133583	major histocompatibility complex, class II, DQ beta 1 /// HLA class II histocompatibility antigen, DQ beta 1 chain-like	6.19149e-10	0.0222866
202007_at	4811	NID1	nidogen 1	2.05779e-07	0.0218605
217757_at	2	A2M	alpha-2-macroglobulin	3.2413e-09	0.020679
208894_at	3122	HLA-DRA	major histocompatibility complex, class II, DR alpha	1.07073e-10	0.0181176
1559584_a_at	283897 /// 653141	C16orf54	chromosome 16 open reading frame 54	6.32351e-10	0.0176649
201859_at	5552	SRGN	serglycin	7.17573e-18	0.0171007
220330_s_at	64092	SAMSN1	SAM domain, SH3 domain and nuclear localization signals 1	3.98808e-11	0.0170963
202988_s_at	5996	RGS1	regulator of G-protein signaling 1	9.11706e-13	0.0168776
212592_at	3512	IGJ	immunoglobulin J polypeptide, linker protein for immunoglobulin alpha and mu polypeptides	2.04875e-08	0.0135114
219607_s_at	51338	MS4A4A	membrane-spanning 4-domains, subfamily A, member 4	2.50644e-09	0.0131314
211161_s_at	1281	COL3A1	collagen, type III, alpha 1	8.55876e-11	0.00942019
210982_s_at	3122	HLA-DRA	major histocompatibility complex, class II, DR alpha	2.12672e-14	0.00883324
213975_s_at	10859 /// 4069	LYZ	lysozyme	1.22981e-14	0.00838982
216834_at	5996	RGS1	regulator of G-protein signaling 1	2.312e-15	0.00597212
201744_s_at	4060	LUM	lumican	4.32126e-15	0.00189013

## Sheet: Enriched GO Terms
Category	Term	Count in Selected Genes	Count in Total Population	P-value
GO	immune response	49	496	4.75371e-15
GO	immune system process	54	628	5.9913e-14
GO	cellular_component	411	12479	3.50944e-12
GO	cytoplasmic part	123	2621	3.51196e-10
GO	response to stimulus	95	1859	8.53437e-10
GO	biological_process	389	12025	3.22551e-09
GO	intracellular part	266	7475	8.92373e-09
GO	binding	340	10236	1.66125e-08
GO	protein binding	211	5615	1.70119e-08
GO	cell part	372	11508	2.75246e-08
GO	molecular_function	414	13235	4.89628e-08
GO	response to stress	55	986	3.13153e-07
GO	regulation of apoptosis	32	440	4.54886e-07
GO	regulation of programmed cell death	32	444	5.55308e-07
GO	collagen	8	35	3.38977e-06
GO	cellular process	301	9213	3.58113e-06
GO	protein transport	36	589	5.20878e-06
GO	establishment of protein localization	36	590	5.40919e-06
GO	fibrillar collagen	5	11	5.76949e-06
GO	macromolecular complex	82	1869	7.92307e-06
GO	mitochondrion	41	728	8.5442e-06
GO	establishment of localization in cell	39	685	1.11084e-05
GO	intracellular transport	35	588	1.24363e-05
GO	response to virus	11	82	1.27645e-05
GO	anti-apoptosis	14	132	1.41228e-05
GO	intracellular organelle	206	5964	1.8815e-05
GO	organelle	206	5965	1.90328e-05
GO	multi-organism process	17	199	3.12547e-05
GO	antigen processing and presentation of peptide or polysaccharide antigen via MHC class II	5	15	3.42729e-05
GO	protein complex	64	1430	4.93674e-05
GO	intracellular membrane-bounded organelle	189	5464	5.04155e-05
GO	membrane-bounded organelle	189	5464	5.04155e-05
GO	extracellular region part	37	682	5.21778e-05
GO	enzyme inhibitor activity	16	188	5.5553e-05
GO	regulation of developmental process	37	688	6.2573e-05
GO	response to biotic stimulus	17	212	6.93687e-05
GO	thrombin receptor activity	3	4	7.74088e-05
GO	cytoplasm	66	1513	8.03254e-05
GO	defense response	28	470	9.04066e-05
GO	GTP binding	22	329	9.96506e-05
GO	positive regulation of apoptosis	17	219	0.000103507
GO	GTPase activity	15	178	0.000105263
GO	extracellular matrix structural constituent	10	86	0.000109083
GO	negative regulation of apoptosis	15	179	0.000112091
GO	positive regulation of programmed cell death	17	221	0.000115642
GO	negative regulation of programmed cell death	15	181	0.000126912
GO	guanyl nucleotide binding	22	338	0.000146929
GO	guanyl ribonucleotide binding	22	338	0.000146929
GO	regulation of cell growth	12	128	0.000188918
GO	release of cytochrome c from mitochondria	4	12	0.000221395
GO	MHC class II protein complex	4	12	0.000221395
GO	MHC class II receptor activity	4	12	0.000221395
GO	intracellular non-membrane-bounded organelle	44	929	0.000238338
GO	non-membrane-bounded organelle	44	929	0.000238338
GO	positive regulation of biological process	45	959	0.00024856
GO	phosphate transport	9	80	0.000307832
GO	response to other organism	13	155	0.000313342
GO	signal transduction	99	2621	0.000325549
GO	extracellular matrix part	9	82	0.000370892
GO	cell communication	107	2900	0.000426412
GO	mitochondrion organization	6	37	0.000436438
GO	purine ribonucleotide binding	65	1577	0.000442269
GO	ribonucleotide binding	65	1577	0.000442269
GO	intracellular organelle part	82	2103	0.00044275
GO	developmental process	86	2234	0.000474766
GO	growth factor binding	8	68	0.000486932
GO	organelle part	82	2113	0.000512126
GO	regulation of growth	12	143	0.000525065
GO	induction of apoptosis	14	186	0.000563277
GO	induction of programmed cell death	14	187	0.000594127
GO	positive regulation of developmental process	19	303	0.000643787
GO	negative regulation of cellular process	40	860	0.00064913
GO	programmed cell death	20	328	0.000666157
GO	proteinaceous extracellular matrix	14	190	0.000695418
GO	nucleobase, nucleoside, nucleotide kinase activity	6	41	0.000770366
GO	nuclear transport	8	75	0.00094247
GO	nucleocytoplasmic transport	8	75	0.00094247
GO	protein serine/threonine kinase inhibitor activity	4	17	0.00095578
GO	apoptotic mitochondrial changes	4	17	0.00095578
GO	chemokine activity	6	43	0.000997906
GO	intracellular protein transport	19	315	0.00102259
GO	extracellular matrix	14	198	0.00103947
GO	inorganic anion transport	11	134	0.00106255
GO	chemokine receptor binding	6	44	0.00112942
GO	protein folding	15	223	0.00115896
GO	negative regulation of biological process	41	919	0.00124169
GO	purine nucleotide binding	65	1649	0.00139137
GO	cell death	21	374	0.00140315
GO	death	21	374	0.00140315
GO	positive regulation of cellular process	39	869	0.00145913
GO	protein dimerization activity	17	276	0.00147574
GO	anion transport	12	161	0.00148636
GO	protein kinase inhibitor activity	5	32	0.00157174
GO	MHC protein complex	5	32	0.00157174
GO	apoptosis	19	327	0.00157795
GO	serine-type endopeptidase inhibitor activity	8	82	0.00168921
GO	nucleotide binding	72	1888	0.00183409
GO	immune effector process	7	65	0.00183946
GO	cell-matrix adhesion	7	65	0.00183946
GO	chromosomal part	15	234	0.001865
GO	induction of apoptosis by intracellular signals	5	34	0.00207746
GO	response to wounding	16	261	0.00210752
GO	collagen type I	2	3	0.00215656
GO	STAT protein nuclear translocation	2	3	0.00215656
GO	response to chemical stimulus	21	388	0.00218953
GO	cell-substrate adhesion	7	67	0.0021939
GO	activation of immune response	6	50	0.00221796
GO	enzyme regulator activity	31	661	0.00226455
GO	perinuclear region of cytoplasm	6	51	0.00245724
GO	antigen processing and presentation	6	51	0.00245724
GO	Golgi vesicle transport	9	107	0.00250628
GO	nucleotide kinase activity	4	22	0.00263897
GO	kinase inhibitor activity	5	36	0.00269254
GO	membrane part	142	4244	0.00273849
GO	response to oxidative stress	7	70	0.00282171
GO	mitochondrial part	18	319	0.00283901
GO	cell cycle process	18	321	0.00303358
GO	ER to Golgi vesicle-mediated transport	7	71	0.00305891
GO	viral reproductive process	4	23	0.00312697
GO	negative regulation of developmental process	16	272	0.00317547
GO	structural molecule activity	30	652	0.00349269
GO	nucleoside kinase activity	3	12	0.00361985
GO	protein kinase C inhibitor activity	2	4	0.00423572
GO	structural constituent of bone	2	4	0.00423572
GO	aspartate-tRNA ligase activity	2	4	0.00423572
GO	aspartyl-tRNA aminoacylation	2	4	0.00423572
GO	antibacterial humoral response (sensu Vertebrata)	2	4	0.00423572
GO	fibroblast growth factor binding	2	4	0.00423572
GO	cellular protein metabolic process	77	2114	0.00423796
GO	complement activation, classical pathway	4	25	0.00428038
GO	DNA damage response, signal transduction	5	40	0.00430159
GO	cell motility	15	257	0.00452282
GO	patterning of blood vessels	3	13	0.00461191
GO	MHC protein binding	3	13	0.00461191
GO	endoplasmic reticulum	29	637	0.0046877
GO	caspase activation	4	27	0.00569066
GO	protein metabolic process	77	2146	0.00613737
GO	establishment of localization	79	2217	0.00653266
GO	cytokine activity	10	147	0.00679927
GO	intracellular signaling cascade	37	892	0.00687967
GO	unfolded protein binding	8	103	0.00689971
GO	tyrosine phosphorylation of STAT protein	2	5	0.00693312
GO	post-embryonic development	2	5	0.00693312
GO	G-protein-coupled receptor binding	6	63	0.00706628
GO	protein kinase regulator activity	6	64	0.0076235
GO	blood coagulation	6	64	0.0076235
GO	coagulation	6	64	0.0076235
GO	di-, tri-valent inorganic cation homeostasis	9	127	0.00773154
GO	transport	78	2204	0.0081072
GO	cellular defense response	6	65	0.0082117
GO	embryonic pattern specification	4	30	0.00833732
GO	tRNA binding	3	16	0.00850199
GO	viral genome replication	3	16	0.00850199
GO	establishment and/or maintenance of cell polarity	3	16	0.00850199
GO	endopeptidase inhibitor activity	8	107	0.00861918
GO	plasma membrane	28	639	0.00887707
GO	protease inhibitor activity	8	108	0.0090951
GO	phosphotransferase activity, phosphate group as acceptor	4	31	0.00937159
GO	positive regulation of immune response	6	67	0.00948472
GO	cell motion	16	307	0.00986023
GO	apical part of cell	3	17	0.010119
GO	GDP-dissociation inhibitor activity	2	6	0.0102139
GO	negative regulation of survival gene product activity	2	6	0.0102139
GO	activation of plasma proteins during acute inflammatory response	4	32	0.0104859
GO	complement activation	4	32	0.0104859
GO	cell proliferation	17	336	0.010498
GO	inflammatory response	13	231	0.0105395
GO	extracellular space	21	447	0.0106919
GO	leukocyte differentiation	6	69	0.0108925
GO	protein heterodimerization activity	7	90	0.0111077
GO	cell cycle	20	422	0.0114843
GO	hemostasis	6	70	0.0116492
GO	DNA damage response, signal transduction resulting in induction of apoptosis	3	18	0.0119023
GO	cell structure disassembly during apoptosis	3	18	0.0119023
GO	vesicle-mediated transport	18	368	0.0119062
GO	myeloid cell differentiation	5	51	0.012056
GO	locomotion	9	138	0.0129185
GO	cellular component disassembly	4	34	0.0129629
GO	positive regulation of immune system process	8	115	0.0129934
GO	translation elongation factor activity	3	19	0.0138544
GO	membrane	152	4790	0.0139071
GO	lysophospholipase activity	2	7	0.0140445
GO	COPII vesicle coat	2	7	0.0140445
GO	G-protein coupled photoreceptor activity	2	7	0.0140445
GO	negative regulation of caspase activity	2	7	0.0140445
GO	negative regulation of peptidase activity	2	7	0.0140445
GO	integrin-mediated signaling pathway	5	53	0.0140972
GO	biological adhesion	27	634	0.0141846
GO	cell adhesion	27	634	0.0141846
GO	organelle membrane	17	348	0.0144261
GO	translation factor activity, nucleic acid binding	7	95	0.014656
GO	transmembrane receptor protein tyrosine kinase signaling pathway	9	141	0.0147003
GO	soluble fraction	12	216	0.0150087
GO	cell cycle arrest	6	74	0.0150471
GO	regulation of biological process	171	5475	0.0155352
GO	cell junction	8	119	0.0157061
GO	T cell differentiation	3	20	0.0159773
GO	protein import into nucleus, translocation	3	20	0.0159773
GO	focal adhesion	3	20	0.0159773
GO	mitochondrial membrane part	6	75	0.0159935
GO	regulation of cellular process	167	5341	0.0163421
GO	elevation of cytosolic calcium ion concentration	5	56	0.0175745
GO	exocytosis	5	56	0.0175745
GO	intrinsic to membrane	123	3814	0.0178439
GO	kinase regulator activity	6	77	0.0180082
GO	chromosome condensation	3	21	0.0182726
GO	response to hypoxia	3	21	0.0182726
GO	photoreceptor activity	2	8	0.018393
GO	lipase inhibitor activity	2	8	0.018393
GO	phospholipase inhibitor activity	2	8	0.018393
GO	defense response to virus	2	8	0.018393
GO	cytosolic calcium ion homeostasis	5	57	0.0188488
GO	regulation of body fluid levels	6	78	0.0190779
GO	regulation of protein kinase activity	8	124	0.0196456
GO	calcium ion homeostasis	7	101	0.0199001
GO	myeloid leukocyte differentiation	3	22	0.020741
GO	integral to membrane	122	3801	0.0209854
GO	regulation of kinase activity	8	127	0.0223219
GO	cellular calcium ion homeostasis	5	60	0.0230313
GO	cellular di-, tri-valent inorganic cation homeostasis	5	60	0.0230313
GO	cellular metal ion homeostasis	5	60	0.0230313
GO	centriole	2	9	0.0232286
GO	eukaryotic translation initiation factor 4F complex	2	9	0.0232286
GO	interleukin-1 binding	2	9	0.0232286
GO	secretory granule membrane	2	9	0.0232286
GO	pattern recognition receptor activity	2	9	0.0232286
GO	chemotaxis	8	128	0.0232684
GO	taxis	8	128	0.0232684
GO	late endosome	3	23	0.0233831
GO	cell-substrate adherens junction	3	23	0.0233831
GO	integrin binding	4	41	0.0244279
GO	ion homeostasis	10	180	0.0250816
GO	regulation of transferase activity	8	130	0.0252456
GO	interspecies interaction between organisms	3	24	0.0261989
GO	insulin-like growth factor binding	3	24	0.0261989
GO	negative regulation of cell adhesion	3	24	0.0261989
GO	kinetochore	3	24	0.0261989
GO	cellular chemical homeostasis	6	84	0.0264128
GO	cellular ion homeostasis	6	84	0.0264128
GO	dipeptidyl-peptidase I activity	1	1	0.0270807
GO	positive regulation of actin filament depolymerization	1	1	0.0270807
GO	collagen type III	1	1	0.0270807
GO	collagen type XV	1	1	0.0270807
GO	adenosine kinase activity	1	1	0.0270807
GO	cathepsin S activity	1	1	0.0270807
GO	deoxycytidine kinase activity	1	1	0.0270807
GO	dihydrolipoamide S-acyltransferase activity	1	1	0.0270807
GO	dihydrolipoyllysine-residue acetyltransferase activity	1	1	0.0270807
GO	mitochondrial pyruvate dehydrogenase complex	1	1	0.0270807
GO	pyruvate dehydrogenase complex	1	1	0.0270807
GO	endothelin-A receptor activity	1	1	0.0270807
GO	negative regulation of fat cell differentiation	1	1	0.0270807
GO	negative regulation of ubiquitin ligase activity during mitotic cell cycle	1	1	0.0270807
GO	glutamate-cysteine ligase catalytic subunit binding	1	1	0.0270807
GO	positive regulation of glutamate-cysteine ligase activity	1	1	0.0270807
GO	regulation of glutamate-cysteine ligase activity	1	1	0.0270807
GO	lactoylglutathione lyase activity	1	1	0.0270807
GO	blastocyst hatching	1	1	0.0270807
GO	hatching	1	1	0.0270807
GO	cytokinesis, contractile ring formation	1	1	0.0270807
GO	cytokinesis, initiation of separation	1	1	0.0270807
GO	formation of actomyosin apparatus involved in cytokinesis	1	1	0.0270807
GO	ATP:ADP antiporter activity	1	1	0.0270807
GO	histamine N-methyltransferase activity	1	1	0.0270807
GO	protein refolding	1	1	0.0270807
GO	chemokine biosynthetic process	1	1	0.0270807
GO	chemokine metabolic process	1	1	0.0270807
GO	granulocyte macrophage colony-stimulating factor biosynthetic process	1	1	0.0270807
GO	interleukin-13 biosynthetic process	1	1	0.0270807
GO	lysine-tRNA ligase activity	1	1	0.0270807
GO	lysyl-tRNA aminoacylation	1	1	0.0270807
GO	protein channel activity	1	1	0.0270807
GO	protein transmembrane transporter activity	1	1	0.0270807
GO	malate dehydrogenase (oxaloacetate-decarboxylating) (NADP+) activity	1	1	0.0270807
GO	NADP biosynthetic process	1	1	0.0270807
GO	hepatocyte growth factor receptor activity	1	1	0.0270807
GO	hepatocyte growth factor receptor signaling pathway	1	1	0.0270807
GO	myoblast proliferation	1	1	0.0270807
GO	macrophage elastase activity	1	1	0.0270807
GO	methylmalonyl-CoA mutase activity	1	1	0.0270807
GO	nicotinamide N-methyltransferase activity	1	1	0.0270807
GO	ornithine-oxo-acid transaminase activity	1	1	0.0270807
GO	peptidylamidoglycolate lyase activity	1	1	0.0270807
GO	peptidylglycine monooxygenase activity	1	1	0.0270807
GO	nucleoside triphosphate adenylate kinase activity	1	1	0.0270807
GO	snoRNP binding	1	1	0.0270807
GO	cytidylate kinase activity	1	1	0.0270807
GO	chaperonin-mediated tubulin folding	1	1	0.0270807
GO	CAAX-protein geranylgeranyltransferase complex	1	1	0.0270807
GO	negative regulation of organ size	1	1	0.0270807
GO	negative regulation of cell killing	1	1	0.0270807
GO	negative regulation of leukocyte mediated cytotoxicity	1	1	0.0270807
GO	negative regulation of T cell mediated cytotoxicity	1	1	0.0270807
GO	regulation of T cell mediated cytotoxicity	1	1	0.0270807
GO	selenium metabolic process	1	1	0.0270807
GO	negative regulation of histone acetylation	1	1	0.0270807
GO	negative regulation of histone modification	1	1	0.0270807
GO	Sin3 complex	1	1	0.0270807
GO	reduction of virulence	1	1	0.0270807
GO	mevalonate transporter activity	1	1	0.0270807
GO	mevalonate transport	1	1	0.0270807
GO	negative regulation of membrane potential	1	1	0.0270807
GO	age-dependent response to reactive oxygen species	1	1	0.0270807
GO	manganese superoxide dismutase activity	1	1	0.0270807
GO	negative regulation of translational elongation	1	1	0.0270807
GO	regulation of translational elongation	1	1	0.0270807
GO	DNA topoisomerase complex (ATP-hydrolyzing)	1	1	0.0270807
GO	positive regulation of retroviral genome replication	1	1	0.0270807
GO	viral integration complex	1	1	0.0270807
GO	complement component C1s activity	1	1	0.0270807
GO	intracellular protein transport in host	1	1	0.0270807
GO	intracellular protein transport in other organism during symbiotic interaction	1	1	0.0270807
GO	intracellular transport of viral proteins in host cell	1	1	0.0270807
GO	glycoprotein endo-alpha-1,2-mannosidase activity	1	1	0.0270807
GO	alkylglycerone-phosphate synthase activity	1	1	0.0270807
GO	15-hydroxyprostaglandin dehydrogenase (NADP+) activity	1	1	0.0270807
GO	prostaglandin-E2 9-reductase activity	1	1	0.0270807
GO	succinate-CoA ligase (ADP-forming) activity	1	1	0.0270807
GO	succinyl-CoA pathway	1	1	0.0270807
GO	biological regulation	177	5781	0.0281751
GO	cation homeostasis	9	158	0.0283624
GO	guanylate kinase activity	2	10	0.0285218
GO	signal recognition particle, endoplasmic reticulum targeting	2	10	0.0285218
GO	signal recognition particle	2	10	0.0285218
GO	mitochondrial transport	4	43	0.0285468
GO	metal ion homeostasis	7	109	0.0287559
GO	translation regulator activity	7	109	0.0287559
GO	respiratory gaseous exchange	3	25	0.0291878
GO	cell-substrate junction	3	25	0.0291878
GO	positive regulation of response to stimulus	6	87	0.0306973
GO	negative regulation of kinase activity	4	44	0.0307515
GO	negative regulation of protein kinase activity	4	44	0.0307515
GO	negative regulation of transferase activity	4	44	0.0307515
GO	adherens junction	4	44	0.0307515
GO	humoral immune response	5	65	0.0312509
GO	nucleolus	7	111	0.031328
GO	RNA export from nucleus	3	26	0.0323489
GO	Golgi apparatus	10	188	0.0324812
GO	pattern binding	7	112	0.0326701
GO	phospholipase activity	5	66	0.0330886
GO	mitochondrial inner membrane presequence translocase complex	2	11	0.0342444
GO	regulation of blood vessel size	2	11	0.0342444
GO	regulation of tube size	2	11	0.0342444
GO	T cell receptor signaling pathway	2	11	0.0342444
GO	histone deacetylase binding	2	11	0.0342444
GO	response to external stimulus	18	415	0.0345295
GO	translation	11	217	0.0347605
GO	structural constituent of ribosome	9	164	0.0348165
GO	cellular cation homeostasis	5	67	0.0349921
GO	positive regulation of protein kinase activity	4	46	0.035454
GO	metabolic process	179	5892	0.0356162
GO	cellular response to DNA damage stimulus	12	246	0.0363792
GO	adenyl ribonucleotide binding	45	1264	0.0368036
GO	innate immune response	5	68	0.036962
GO	nucleosome assembly	5	68	0.036962
GO	positive regulation of catalytic activity	5	68	0.036962
GO	positive regulation of kinase activity	4	47	0.0379526
GO	ribosome	8	141	0.038237
GO	organelle organization	19	450	0.0383731
GO	ribonucleoprotein complex	17	391	0.0384175
GO	tRNA metabolic process	6	92	0.0388009
GO	nuclear import	3	28	0.0391831
GO	protein serine/threonine phosphatase activity	3	28	0.0391831
GO	acetyl-CoA metabolic process	3	28	0.0391831
GO	mitochondrial membrane	9	168	0.0396414
GO	GPI anchor binding	7	117	0.0399552
GO	cell wall catabolic process	2	12	0.0403693
GO	cartilage condensation	2	12	0.0403693
GO	apoptotic program	2	12	0.0403693
GO	cotranslational protein targeting to membrane	2	12	0.0403693
GO	amino acid activation	4	48	0.0405496
GO	tRNA aminoacylation for protein translation	4	48	0.0405496
GO	tRNA aminoacylation	4	48	0.0405496
GO	cellular metabolic process	166	5452	0.0409675
GO	regulation of cell cycle	7	118	0.0415294
GO	extracellular region	24	607	0.042179
GO	DNA packaging	3	29	0.0428526
GO	integrin complex	3	29	0.0428526
GO	plasma membrane part	52	1509	0.0431504
GO	aminoacyl-tRNA ligase activity	4	49	0.0432451
GO	ligase activity, forming aminoacyl-tRNA and related compounds	4	49	0.0432451
GO	ligase activity, forming carbon-oxygen bonds	4	49	0.0432451
GO	cell surface receptor linked signal transduction	40	1119	0.0447849
GO	cellular macromolecule metabolic process	133	4299	0.045252
GO	ribonucleotide biosynthetic process	5	72	0.0455127
GO	negative regulation of catalytic activity	5	72	0.0455127
GO	small GTPase mediated signal transduction	12	255	0.0456974
GO	anchoring junction	4	50	0.046039
GO	positive regulation of transferase activity	4	50	0.046039
GO	glycosaminoglycan binding	6	96	0.046179
GO	regulation of immune response	6	96	0.046179
GO	chromatin	6	96	0.046179
GO	enzyme linked receptor protein signaling pathway	10	200	0.0462618
GO	protein-DNA complex assembly	7	121	0.0464915
GO	extracellular matrix organization and biogenesis	3	30	0.0466876
GO	cell wall metabolic process	2	13	0.0468707
GO	cell wall organization	2	13	0.0468707
GO	external encapsulating structure organization	2	13	0.0468707
GO	protein-chromophore linkage	2	13	0.0468707
GO	fibroblast growth factor receptor signaling pathway	2	13	0.0468707
GO	circulatory system process	2	13	0.0468707
GO	vascular process in circulatory system	2	13	0.0468707
GO	negative regulation of hydrolase activity	2	13	0.0468707
GO	embryo implantation	2	13	0.0468707
GO	response to carbohydrate stimulus	2	13	0.0468707
GO	DNA fragmentation during apoptosis	2	13	0.0468707
GO	G1 phase	2	13	0.0468707
GO	peptide binding	8	147	0.0469301
GO	macromolecule metabolic process	135	4377	0.0473713
GO	heparin binding	5	73	0.0478194
GO	electron carrier activity	6	97	0.0481504
GO	protein kinase cascade	8	148	0.0484945
GO	cellular response to stress	12	258	0.0491394
GO	cell fraction	31	839	0.0502844
GO	DNA metabolic process	17	405	0.0504206
GO	RNA polymerase II transcription factor activity	11	231	0.0505631
GO	locomotory behavior	9	177	0.0521058
GO	cell cycle phase	10	205	0.0530192
GO	protein targeting	8	151	0.0533894
GO	angiotensin maturation	1	2	0.0534293
GO	calcitonin gene-related polypeptide receptor activity	1	2	0.0534293
GO	semaphorin receptor binding	1	2	0.0534293
GO	positive regulation of protein complex disassembly	1	2	0.0534293
GO	collagen type VI	1	2	0.0534293
GO	collagen type XI	1	2	0.0534293
GO	cAMP response element binding protein binding	1	2	0.0534293
GO	DNA photolyase activity	1	2	0.0534293
GO	acetyl-CoA biosynthetic process	1	2	0.0534293
GO	S-acetyltransferase activity	1	2	0.0534293
GO	endothelin receptor activity	1	2	0.0534293
GO	negative regulation of mitochondrial depolarization	1	2	0.0534293
GO	regulation of mitochondrial depolarization	1	2	0.0534293
GO	Rab GDP-dissociation inhibitor activity	1	2	0.0534293
GO	glutamate-cysteine ligase activity	1	2	0.0534293
GO	glutamate-cysteine ligase complex	1	2	0.0534293
GO	positive regulation of ligase activity	1	2	0.0534293
GO	regulation of ligase activity	1	2	0.0534293
GO	cytokinetic process	1	2	0.0534293
GO	transcription factor TFIIA complex	1	2	0.0534293
GO	TPR domain binding	1	2	0.0534293
GO	interferon-gamma binding	1	2	0.0534293
GO	interferon-gamma receptor activity	1	2	0.0534293
GO	interleukin-1, Type I, activating binding	1	2	0.0534293
GO	interleukin-1, Type I, activating receptor activity	1	2	0.0534293
GO	interleukin-6 binding	1	2	0.0534293
GO	interleukin-6 receptor activity	1	2	0.0534293
GO	oncostatin-M receptor activity	1	2	0.0534293
GO	interferon-gamma biosynthetic process	1	2	0.0534293
GO	platelet dense granule membrane	1	2	0.0534293
GO	interstitial collagenase activity	1	2	0.0534293
GO	activation of pro-apoptotic gene products	1	2	0.0534293
GO	asparagine-tRNA ligase activity	1	2	0.0534293
GO	asparaginyl-tRNA aminoacylation	1	2	0.0534293
GO	nonprotein amino acid metabolic process	1	2	0.0534293
GO	ornithine metabolic process	1	2	0.0534293
GO	peptide amidation	1	2	0.0534293
GO	peptide modification	1	2	0.0534293
GO	regulation of receptor recycling	1	2	0.0534293
GO	snRNP protein import into nucleus	1	2	0.0534293
GO	snRNA export from nucleus	1	2	0.0534293
GO	snRNA transport	1	2	0.0534293
GO	CAAX-protein geranylgeranyltransferase activity	1	2	0.0534293
GO	platelet activating factor biosynthetic process	1	2	0.0534293
GO	platelet activating factor metabolic process	1	2	0.0534293
GO	response to dsRNA	1	2	0.0534293
GO	isoleucine-tRNA ligase activity	1	2	0.0534293
GO	isoleucyl-tRNA aminoacylation	1	2	0.0534293
GO	legumain activity	1	2	0.0534293
GO	negative regulation of cytokine and chemokine mediated signaling pathway	1	2	0.0534293
GO	negative regulation of G-protein coupled receptor protein signaling pathway	1	2	0.0534293
GO	ribonuclease inhibitor activity	1	2	0.0534293
GO	regulation of histone acetylation	1	2	0.0534293
GO	regulation of histone modification	1	2	0.0534293
GO	antifungal humoral response (sensu Vertebrata)	1	2	0.0534293
GO	carbohydrate mediated signaling	1	2	0.0534293
GO	defense response to protozoan	1	2	0.0534293
GO	intracellular membrane-bound organelle	1	2	0.0534293
GO	oxidoreductase activity, acting on superoxide radicals as acceptor	1	2	0.0534293
GO	response to superoxide	1	2	0.0534293
GO	superoxide dismutase activity	1	2	0.0534293
GO	signal recognition particle receptor complex	1	2	0.0534293
GO	thioredoxin peroxidase activity	1	2	0.0534293
GO	positive regulation of viral genome replication	1	2	0.0534293
GO	porin activity	2	14	0.0537236
GO	wide pore channel activity	2	14	0.0537236
GO	voltage-gated anion channel activity	2	14	0.0537236
GO	voltage-gated chloride channel activity	2	14	0.0537236
GO	peptidyl-tyrosine phosphorylation	2	14	0.0537236
GO	histone binding	2	14	0.0537236
GO	polysaccharide binding	6	100	0.0543726
GO	cell division	10	206	0.0544451
GO	cellular component organization	38	1072	0.0548341
GO	nucleosome organization	5	76	0.0551482
GO	cellular response to stimulus	12	264	0.0565464
GO	chemical homeostasis	10	208	0.0573723
GO	nucleoplasm	5	77	0.0577274
GO	ncRNA metabolic process	8	154	0.0585904
GO	cell cycle checkpoint	3	33	0.0591605
GO	iron-sulfur cluster binding	3	33	0.0591605
GO	metal cluster binding	3	33	0.0591605
GO	N-methyltransferase activity	3	33	0.0591605
GO	biopolymer metabolic process	130	4240	0.059939
GO	cellular biopolymer metabolic process	129	4205	0.060053
GO	phospholipase C activation	2	15	0.0609045
GO	cell projection assembly	2	15	0.0609045
GO	regulation of caspase activity	2	15	0.0609045
GO	regulation of endopeptidase activity	2	15	0.0609045
GO	regulation of peptidase activity	2	15	0.0609045
GO	negative regulation of coagulation	2	15	0.0609045
GO	intramolecular transferase activity	2	15	0.0609045
GO	nuclear membrane	2	15	0.0609045
GO	ATP binding	43	1248	0.0621455
GO	secretion by cell	6	104	0.0633921
GO	branching morphogenesis of a tube	3	34	0.0636313
GO	regulation of cell proliferation	17	418	0.0637374
GO	response to DNA damage stimulus	12	270	0.0646685
GO	heat shock protein binding	4	56	0.0648519
GO	cellular homeostasis	7	131	0.0656866
GO	ribonucleotide metabolic process	5	80	0.0658727
GO	morphogenesis of a branching structure	3	35	0.0682533
GO	translation initiation factor activity	4	57	0.0683238
GO	I-kappaB kinase/NF-kappaB cascade	2	16	0.0683906
GO	mitotic chromosome condensation	2	16	0.0683906
GO	interaction with host	2	16	0.0683906
GO	peptidyl-tyrosine modification	2	16	0.0683906
GO	ligase activity, forming carbon-sulfur bonds	2	16	0.0683906
GO	metal ion transporter activity	2	16	0.0683906
GO	RNA modification	2	16	0.0683906
GO	mitochondrial small ribosomal subunit	2	16	0.0683906
GO	organellar small ribosomal subunit	2	16	0.0683906
GO	regulation of coagulation	2	16	0.0683906
GO	signal sequence binding	2	16	0.0683906
GO	apoptotic protease activator activity	2	16	0.0683906
GO	protease activator activity	2	16	0.0683906
GO	RNA binding	23	609	0.0690055
GO	lipase activity	5	82	0.071641
GO	cytokine binding	5	82	0.071641
GO	structural constituent of cytoskeleton	5	82	0.071641
GO	occluding junction	4	58	0.0718899
GO	tight junction	4	58	0.0718899
GO	in utero embryonic development	3	36	0.0730232
GO	oxygen and reactive oxygen species metabolic process	3	36	0.0730232
GO	primary metabolic process	159	5310	0.0738675
GO	epidermis development	5	83	0.0746258
GO	adenyl nucleotide binding	45	1334	0.0750061
GO	T cell activation	4	59	0.075549
GO	regulation of cell adhesion	4	59	0.075549
GO	positive regulation of cell proliferation	9	191	0.0761465
GO	antigen receptor-mediated signaling pathway	2	17	0.0761601
GO	immune response-activating cell surface receptor signaling pathway	2	17	0.0761601
GO	erythrocyte differentiation	2	17	0.0761601
GO	ribonucleoprotein binding	2	17	0.0761601
GO	protein domain specific binding	5	84	0.0776773
GO	chordate embryonic development	3	37	0.0779374
GO	cytokine receptor activity	3	37	0.0779374
GO	condensin complex	1	3	0.0790657
GO	mitochondrial membrane organization and biogenesis	1	3	0.0790657
GO	calcitonin receptor activity	1	3	0.0790657
GO	C-palmitoyltransferase activity	1	3	0.0790657
GO	serine C-palmitoyltransferase activity	1	3	0.0790657
GO	protein phosphatase 1 binding	1	3	0.0790657
GO	protein-L-isoaspartate (D-aspartate) O-methyltransferase activity	1	3	0.0790657
GO	negative regulation of cAMP biosynthetic process	1	3	0.0790657
GO	negative regulation of cAMP metabolic process	1	3	0.0790657
GO	response to xenobiotic stimulus	1	3	0.0790657
GO	interleukin-8 binding	1	3	0.0790657
GO	protein carrier activity	1	3	0.0790657
GO	wide-spectrum protease inhibitor activity	1	3	0.0790657
GO	vesicle organization and biogenesis	1	3	0.0790657
GO	epidermal growth factor receptor activity	1	3	0.0790657
GO	fructose-bisphosphate aldolase activity	1	3	0.0790657
GO	mitotic metaphase	1	3	0.0790657
GO	oocyte maturation	1	3	0.0790657
GO	rRNA (adenine) methyltransferase activity	1	3	0.0790657
GO	rRNA (adenine-N6,N6-)-dimethyltransferase activity	1	3	0.0790657
GO	rRNA methyltransferase activity	1	3	0.0790657
GO	alpha-tubulin binding	1	3	0.0790657
GO	interferon binding	1	3	0.0790657
GO	interferon receptor activity	1	3	0.0790657
GO	interleukin-2 biosynthetic process	1	3	0.0790657
GO	sleep	1	3	0.0790657
GO	cytokine secretion	1	3	0.0790657
GO	Rho GDP-dissociation inhibitor activity	1	3	0.0790657
GO	malic enzyme activity	1	3	0.0790657
GO	bioluminescence	1	3	0.0790657
GO	phosphatidylethanolamine binding	1	3	0.0790657
GO	calcium-independent phospholipase A2 activity	1	3	0.0790657
GO	amidine-lyase activity	1	3	0.0790657
GO	apoptotic nuclear changes	1	3	0.0790657
GO	protein amino acid geranylgeranylation	1	3	0.0790657
GO	protein geranylgeranylation	1	3	0.0790657
GO	phosphoglycerate kinase activity	1	3	0.0790657
GO	phosphatidylinositol-4-phosphate 3-kinase activity	1	3	0.0790657
GO	virus-infected cell apoptosis	1	3	0.0790657
GO	Rab guanyl-nucleotide exchange factor activity	1	3	0.0790657
GO	cAMP-dependent protein kinase inhibitor activity	1	3	0.0790657
GO	negative regulation of leukocyte mediated immunity	1	3	0.0790657
GO	negative regulation of lymphocyte mediated immunity	1	3	0.0790657
GO	negative regulation of sequestering of calcium ion	1	3	0.0790657
GO	negative regulation of T cell mediated immunity	1	3	0.0790657
GO	regulation of sequestering of calcium ion	1	3	0.0790657
GO	release of sequestered calcium ion into cytosol	1	3	0.0790657
GO	succinate dehydrogenase activity	1	3	0.0790657
GO	phagocytosis, recognition	1	3	0.0790657
GO	response to protozoan	1	3	0.0790657
GO	response to oxygen radical	1	3	0.0790657
GO	signal recognition particle binding	1	3	0.0790657
GO	histone mRNA metabolic process	1	3	0.0790657
GO	translocon complex	1	3	0.0790657
GO	intracellular mRNA localization	1	3	0.0790657
GO	RNA localization	1	3	0.0790657
GO	rough endoplasmic reticulum	1	3	0.0790657
GO	apoptotic chromosome condensation	1	3	0.0790657
GO	regulation of retroviral genome replication	1	3	0.0790657
GO	C5a anaphylatoxin receptor activity	1	3	0.0790657
GO	negative regulation of cell motility	1	3	0.0790657
GO	carbonyl reductase (NADPH) activity	1	3	0.0790657
GO	succinate-CoA ligase activity	1	3	0.0790657
GO	negative regulation of insulin receptor signaling pathway	1	3	0.0790657
GO	MHC class II protein binding	1	3	0.0790657
GO	negative regulation of protein complex assembly	1	3	0.0790657
GO	DNA replication	7	137	0.0791979
GO	envelope	4	60	0.0793003
GO	organelle envelope	4	60	0.0793003
GO	embryonic development ending in birth or egg hatching	3	38	0.0829923
GO	nuclear export	3	38	0.0829923
GO	nucleoside-triphosphatase activity	24	655	0.0835299
GO	phospholipid binding	6	112	0.0839142
GO	immune response-activating signal transduction	2	18	0.0841924
GO	spindle	2	18	0.0841924
GO	carboxylesterase activity	4	62	0.0870746
GO	DNA recombination	4	62	0.0870746
GO	biopolymer modification	39	1150	0.0873109
GO	phosphoprotein phosphatase activity	7	141	0.0890376
GO	positive regulation of I-kappaB kinase/NF-kappaB cascade	5	88	0.090541
GO	cytosol	13	317	0.0914526
GO	lysosome	6	115	0.0924543
GO	lytic vacuole	6	115	0.0924543
GO	post-Golgi vesicle-mediated transport	2	19	0.0924674
GO	DNA damage checkpoint	2	19	0.0924674
GO	collagen binding	2	19	0.0924674
GO	immune response-regulating cell surface receptor signaling pathway	2	19	0.0924674
GO	drug binding	2	19	0.0924674
GO	calcium-dependent phospholipid binding	2	19	0.0924674
GO	negative regulation of multicellular organismal process	3	40	0.0935089
GO	cofactor biosynthetic process	4	64	0.0952029
GO	regulation of transcription from RNA polymerase II promoter	16	412	0.095967
GO	cell-cell junction	5	90	0.0973605
GO	GTPase activator activity	8	173	0.0987738
GO	regulation of catalytic activity	11	261	0.0990443
GO	immune response-regulating signal transduction	2	20	0.100966
GO	protein phosphatase inhibitor activity	2	20	0.100966
GO	positive regulation of smooth muscle cell proliferation	1	4	0.104009
GO	actin filament severing	1	4	0.104009
GO	nucleoside salvage	1	4	0.104009
GO	purine ribonucleoside salvage	1	4	0.104009
GO	purine salvage	1	4	0.104009
GO	casein kinase I activity	1	4	0.104009
GO	aminoacylase activity	1	4	0.104009
GO	deoxynucleoside kinase activity	1	4	0.104009
GO	lipoic acid binding	1	4	0.104009
GO	mesenchymal cell development	1	4	0.104009
GO	negative regulation of cyclic nucleotide biosynthetic process	1	4	0.104009
GO	negative regulation of cyclic nucleotide metabolic process	1	4	0.104009
GO	negative regulation of nucleotide biosynthetic process	1	4	0.104009
GO	neural crest cell development	1	4	0.104009
GO	vasoconstriction	1	4	0.104009
GO	regulation of epidermal cell differentiation	1	4	0.104009
GO	regulation of fat cell differentiation	1	4	0.104009
GO	negative regulation of mitotic cell cycle	1	4	0.104009
GO	negative regulation of S phase of mitotic cell cycle	1	4	0.104009
GO	metaphase	1	4	0.104009
GO	rRNA modification	1	4	0.104009
GO	nitric-oxide synthase regulator activity	1	4	0.104009
GO	monocyte differentiation	1	4	0.104009
GO	T-helper 2 type immune response	1	4	0.104009
GO	cell-substrate junction assembly	1	4	0.104009
GO	DNA ligase (ATP) activity	1	4	0.104009
GO	DNA ligase activity	1	4	0.104009
GO	single strand break repair	1	4	0.104009
GO	ceramidase activity	1	4	0.104009
GO	cobalamin binding	1	4	0.104009
GO	1-alkyl-2-acetylglycerophosphocholine esterase activity	1	4	0.104009
GO	nucleus organization	1	4	0.104009
GO	phospholipid scramblase activity	1	4	0.104009
GO	phospholipid scrambling	1	4	0.104009
GO	protein phosphatase type 1 activity	1	4	0.104009
GO	phosphoglucomutase activity	1	4	0.104009
GO	mitochondrial fusion	1	4	0.104009
GO	lipid glycosylation	1	4	0.104009
GO	negative regulation of immune effector process	1	4	0.104009
GO	positive regulation of antigen receptor-mediated signaling pathway	1	4	0.104009
GO	chemoattractant activity	1	4	0.104009
GO	integral to mitochondrial outer membrane	1	4	0.104009
GO	negative regulation of biomineral formation	1	4	0.104009
GO	negative regulation of bone mineralization	1	4	0.104009
GO	hematopoietin/interferon-class (D200-domain) cytokine receptor signal transducer activity	1	4	0.104009
GO	positive regulation of viral reproduction	1	4	0.104009
GO	muscle thin filament tropomyosin	1	4	0.104009
GO	anaphylatoxin receptor activity	1	4	0.104009
GO	retrograde protein transport, ER to cytosol	1	4	0.104009
GO	fatty acid desaturation	1	4	0.104009
GO	caveolar membrane	1	4	0.104009
GO	pseudopodium	1	4	0.104009
GO	succinyl-CoA metabolic process	1	4	0.104009
GO	satellite DNA binding	1	4	0.104009
GO	negative T cell selection	1	4	0.104009
GO	negative thymic T cell selection	1	4	0.104009
GO	receptor binding	24	673	0.104372
GO	transcription repressor activity	6	119	0.104541
GO	tube morphogenesis	3	42	0.104541
GO	outer membrane	4	67	0.108035
GO	nuclear part	28	807	0.108262
GO	transcription activator activity	8	177	0.108824
GO	transcription coactivator activity	8	177	0.108824
GO	translational initiation	2	21	0.109671
GO	DNA catabolic process	2	21	0.109671
GO	microtubule cytoskeleton organization and biogenesis	2	21	0.109671
GO	acetyl-CoA catabolic process	2	21	0.109671
GO	tricarboxylic acid cycle	2	21	0.109671
GO	protein targeting to membrane	2	21	0.109671
GO	glycolysis	3	43	0.110241
GO	pyrophosphatase activity	24	680	0.113304
GO	cell-cell adhesion	10	238	0.113693
GO	regulation of immune system process	8	179	0.114052
GO	regulation of I-kappaB kinase/NF-kappaB cascade	5	95	0.115499
GO	fatty acid metabolic process	7	151	0.116493
GO	hydrolase activity, acting on acid anhydrides, in phosphorus-containing anhydrides	24	683	0.117275
GO	DNA integrity checkpoint	2	22	0.118564
GO	positive regulation of T cell proliferation	2	22	0.118564
GO	androgen receptor binding	2	22	0.118564
GO	JAK-STAT cascade	2	22	0.118564
GO	isomerase activity	6	124	0.120742
GO	hydrolase activity, acting on acid anhydrides	24	686	0.121331
GO	nuclear envelope	3	45	0.121986
GO	endosome	5	97	0.123176
GO	protein amino acid dephosphorylation	6	125	0.124123
GO	chromosome	7	154	0.125502
GO	ligase activity	13	336	0.12666
GO	platelet activation	2	23	0.127629
GO	microtubule organizing center part	2	23	0.127629
GO	inositol or phosphatidylinositol phosphodiesterase activity	2	23	0.127629
GO	phosphoinositide phospholipase C activity	2	23	0.127629
GO	small ribosomal subunit	2	23	0.127629
GO	antigen processing and presentation of peptide antigen	2	23	0.127629
GO	regulation of smooth muscle cell proliferation	1	5	0.128278
GO	chaperonin-containing T-complex	1	5	0.128278
GO	fibrinogen complex	1	5	0.128278
GO	G2 phase of mitotic cell cycle	1	5	0.128278
GO	G2 phase	1	5	0.128278
GO	regulation of cAMP biosynthetic process	1	5	0.128278
GO	aldehyde-lyase activity	1	5	0.128278
GO	substrate-bound cell migration, cell extension	1	5	0.128278
GO	regulation of progression through mitotic cell cycle	1	5	0.128278
GO	cysteine metabolic process	1	5	0.128278
GO	osteoclast differentiation	1	5	0.128278
GO	positive regulation of nitric oxide biosynthetic process	1	5	0.128278
GO	regulation of Notch signaling pathway	1	5	0.128278
GO	malate metabolic process	1	5	0.128278
GO	basal plasma membrane	1	5	0.128278
GO	transferase activity, transferring acyl groups, acyl groups converted into alkyl on transfer	1	5	0.128278
GO	oxidoreductase activity, acting on paired donors, with incorporation or reduction of molecular oxygen, reduced ascorbate as one donor, and incorporation of one atom of oxygen	1	5	0.128278
GO	uridine kinase activity	1	5	0.128278
GO	phosphotransferase activity, carboxyl group as acceptor	1	5	0.128278
GO	protein phosphatase type 2C activity	1	5	0.128278
GO	negative regulation of body size	1	5	0.128278
GO	establishment of nucleus localization	1	5	0.128278
GO	B cell receptor signaling pathway	1	5	0.128278
GO	regulation of cell killing	1	5	0.128278
GO	regulation of leukocyte mediated cytotoxicity	1	5	0.128278
GO	regulation of lipid kinase activity	1	5	0.128278
GO	phosphotyrosine binding	1	5	0.128278
GO	monocarboxylate porter activity	1	5	0.128278
GO	intrinsic to mitochondrial outer membrane	1	5	0.128278
GO	regulation of mitochondrial membrane permeability	1	5	0.128278
GO	negative regulation of translation	1	5	0.128278
GO	tRNA modification	1	5	0.128278
GO	DNA ligation	1	5	0.128278
GO	DNA topoisomerase (ATP-hydrolyzing) activity	1	5	0.128278
GO	alpha-N-acetylneuraminate alpha-2,8-sialyltransferase activity	1	5	0.128278
GO	vinculin binding	1	5	0.128278
GO	regulation of insulin receptor signaling pathway	1	5	0.128278
GO	peptidoglycan receptor activity	1	5	0.128278
GO	zymogen granule membrane	1	5	0.128278
GO	antigen processing and presentation of exogenous peptide antigen via MHC class II	1	5	0.128278
GO	antigen processing and presentation of exogenous peptide antigen	1	5	0.128278
GO	antigen processing and presentation of peptide antigen via MHC class II	1	5	0.128278
GO	multivesicular body	1	5	0.128278
GO	negative regulation of T cell differentiation	1	5	0.128278
GO	regulation of macrophage activation	1	5	0.128278
GO	positive regulation of pseudopodium formation	1	5	0.128278
GO	phosphate metabolic process	26	759	0.131034
GO	phosphorus metabolic process	26	759	0.131034
GO	positive regulation of T cell activation	3	47	0.134164
GO	cytoplasmic vesicle part	4	73	0.135849
GO	embryonic development	4	73	0.135849
GO	basolateral plasma membrane	2	24	0.13685
GO	adaptive immune response based on somatic recombination of immune receptors built from immunoglobulin superfamily domains	2	24	0.13685
GO	adaptive immune response	2	24	0.13685
GO	mitochondrial outer membrane	2	24	0.13685
GO	RNA catabolic process	2	24	0.13685
GO	coenzyme catabolic process	2	24	0.13685
GO	vacuole	6	129	0.138104
GO	nucleotide biosynthetic process	6	129	0.138104
GO	tRNA processing	3	48	0.140405
GO	ribosomal subunit	3	48	0.140405
GO	angiogenesis	4	75	0.145708
GO	receptor complex	4	75	0.145708
GO	chromosome segregation	2	25	0.146212
GO	enzyme activator activity	10	252	0.147889
GO	kinase binding	4	76	0.150739
GO	secretion	7	162	0.151174
GO	cell activation	7	162	0.151174
GO	Arp2/3 protein complex	1	6	0.151891
GO	actin polymerization and/or depolymerization	1	6	0.151891
GO	chitin catabolic process	1	6	0.151891
GO	N-acetylglucosamine catabolic process	1	6	0.151891
GO	collagen type IV	1	6	0.151891
GO	cytochrome c oxidase complex assembly	1	6	0.151891
GO	carboxylic acid binding	1	6	0.151891
GO	S-acyltransferase activity	1	6	0.151891
GO	negative regulation of nucleotide metabolic process	1	6	0.151891
GO	regulation of cAMP metabolic process	1	6	0.151891
GO	regulation of cyclic nucleotide biosynthetic process	1	6	0.151891
GO	regulation of nucleotide biosynthetic process	1	6	0.151891
GO	histone acetyltransferase binding	1	6	0.151891
GO	5'-nucleotidase activity	1	6	0.151891
GO	negative regulation of homeostatic process	1	6	0.151891
GO	gamma-tubulin binding	1	6	0.151891
GO	positive transcription elongation factor activity	1	6	0.151891
GO	transcription elongation regulator activity	1	6	0.151891
GO	positive regulation of nitrogen compound metabolic process	1	6	0.151891
GO	DNA damage response, signal transduction by p53 class mediator resulting in induction of apoptosis	1	6	0.151891
GO	mast cell activation	1	6	0.151891
GO	ligase activity, forming phosphoric ester bonds	1	6	0.151891
GO	cell homeostasis	1	6	0.151891
GO	chaperone regulator activity	1	6	0.151891
GO	malate dehydrogenase activity	1	6	0.151891
GO	chromatin assembly complex	1	6	0.151891
GO	neurofilament	1	6	0.151891
GO	negative regulation of protein biosynthetic process	1	6	0.151891
GO	dynactin complex	1	6	0.151891
GO	endosome to lysosome transport	1	6	0.151891
GO	protein amino acid prenylation	1	6	0.151891
GO	protein geranylgeranyltransferase activity	1	6	0.151891
GO	phosphatidylinositol biosynthetic process	1	6	0.151891
GO	copper ion homeostasis	1	6	0.151891
GO	negative regulation of adaptive immune response based on somatic recombination of immune receptors built from immunoglobulin superfamily domains	1	6	0.151891
GO	negative regulation of adaptive immune response	1	6	0.151891
GO	regulator of G-protein signaling activity	1	6	0.151891
GO	DNA replication factor A complex	1	6	0.151891
GO	protein phosphorylated amino acid binding	1	6	0.151891
GO	nucleosome disassembly	1	6	0.151891
GO	protein-DNA complex disassembly	1	6	0.151891
GO	integral to mitochondrial membrane	1	6	0.151891
GO	peroxiredoxin activity	1	6	0.151891
GO	regulation of viral genome replication	1	6	0.151891
GO	prefoldin complex	1	6	0.151891
GO	alpha-mannosidase activity	1	6	0.151891
GO	beta-catenin binding	1	6	0.151891
GO	negative regulation of endothelial cell proliferation	1	6	0.151891
GO	mitotic spindle checkpoint	1	6	0.151891
GO	positive T cell selection	1	6	0.151891
GO	positive thymic T cell selection	1	6	0.151891
GO	protein homodimerization activity	6	133	0.152784
GO	kinase activity	25	741	0.153141
GO	sphingolipid metabolic process	3	50	0.15317
GO	lymphocyte differentiation	3	50	0.15317
GO	coenzyme biosynthetic process	3	50	0.15317
GO	establishment of RNA localization	3	50	0.15317
GO	nucleic acid transport	3	50	0.15317
GO	RNA transport	3	50	0.15317
GO	extrinsic to membrane	3	50	0.15317
GO	post-translational protein modification	31	943	0.153718
GO	response to drug	2	26	0.1557
GO	cytochrome-c oxidase activity	2	26	0.1557
GO	heme-copper terminal oxidase activity	2	26	0.1557
GO	oxidoreductase activity, acting on heme group of donors, oxygen as acceptor	2	26	0.1557
GO	oxidoreductase activity, acting on heme group of donors	2	26	0.1557
GO	regulation of homeostatic process	2	26	0.1557
GO	positive regulation of lymphocyte proliferation	2	26	0.1557
GO	positive regulation of mononuclear cell proliferation	2	26	0.1557
GO	ceramide metabolic process	2	26	0.1557
GO	phospholipase A2 activity	2	26	0.1557
GO	cofactor catabolic process	2	26	0.1557
GO	carbohydrate binding	10	255	0.155836
GO	coenzyme metabolic process	5	105	0.156109
GO	regulation of protein kinase cascade	6	134	0.156559
GO	anatomical structure formation	5	106	0.16046
GO	cellular macromolecule catabolic process	11	289	0.162857
GO	mitochondrial inner membrane	6	136	0.16423
GO	transaminase activity	2	27	0.165302
GO	cytokinesis	2	27	0.165302
GO	intercellular junction	2	27	0.165302
GO	acute-phase response	2	27	0.165302
GO	protein import into nucleus	2	27	0.165302
GO	anion binding	3	52	0.166282
GO	chloride ion binding	3	52	0.166282
GO	glucose catabolic process	3	52	0.166282
GO	enzyme binding	9	228	0.167345
GO	positive regulation of signal transduction	6	137	0.168124
GO	transcription corepressor activity	5	108	0.169307
GO	ncRNA processing	5	108	0.169307
GO	peptide receptor activity	5	108	0.169307
GO	copper ion binding	3	53	0.172959
GO	purine nucleoside triphosphate biosynthetic process	3	53	0.172959
GO	purine ribonucleoside triphosphate biosynthetic process	3	53	0.172959
GO	positive regulation of protein kinase cascade	5	109	0.173801
GO	molecular transducer activity	54	1752	0.174443
GO	signal transducer activity	54	1752	0.174443
GO	intrinsic to plasma membrane	33	1026	0.174617
GO	UDP-galactose:beta-N-acetylglucosamine beta-1,3-galactosyltransferase activity	1	7	0.174865
GO	mitotic cell cycle	1	7	0.174865
GO	entry into cell of other organism during symbiotic interaction	1	7	0.174865
GO	entry into host cell	1	7	0.174865
GO	entry into host	1	7	0.174865
GO	entry into other organism during symbiotic interaction	1	7	0.174865
GO	entry of virus into host cell	1	7	0.174865
GO	movement in environment of other organism during symbiotic interaction	1	7	0.174865
GO	movement in host environment	1	7	0.174865
GO	amino sugar catabolic process	1	7	0.174865
GO	chitinase activity	1	7	0.174865
GO	glucosamine catabolic process	1	7	0.174865
GO	sheet-forming collagen	1	7	0.174865
GO	cellular metabolic compound salvage	1	7	0.174865
GO	lateral plasma membrane	1	7	0.174865
GO	filamentous actin	1	7	0.174865
GO	regulation of epidermis development	1	7	0.174865
GO	regulation of S phase of mitotic cell cycle	1	7	0.174865
GO	regulation of S phase	1	7	0.174865
GO	proximal/distal pattern formation	1	7	0.174865
GO	glutathione biosynthetic process	1	7	0.174865
GO	skin development	1	7	0.174865
GO	transcription initiation factor activity	1	7	0.174865
GO	interleukin-1 receptor activity	1	7	0.174865
GO	positive regulation of activated T cell proliferation	1	7	0.174865
GO	T-helper 1 type immune response	1	7	0.174865
GO	filopodium formation	1	7	0.174865
GO	microspike assembly	1	7	0.174865
GO	structural constituent of epidermis	1	7	0.174865
GO	protein prenylation	1	7	0.174865
GO	phosphoinositide 3-kinase activity	1	7	0.174865
GO	plasma membrane organization	1	7	0.174865
GO	positive regulation of cell growth	1	7	0.174865
GO	regulation of T cell mediated immunity	1	7	0.174865
GO	M phase	1	7	0.174865
GO	negative regulation of protein modification process	1	7	0.174865
GO	regulation of chromosome organization	1	7	0.174865
GO	negative regulation of ossification	1	7	0.174865
GO	N-glycan processing	1	7	0.174865
GO	CoA-ligase activity	1	7	0.174865
GO	synaptic vesicle membrane	1	7	0.174865
GO	antigen processing and presentation of exogenous antigen	1	7	0.174865
GO	negative regulation of lymphocyte differentiation	1	7	0.174865
GO	pyrimidine nucleotide metabolic process	2	28	0.175003
GO	phospholipase C activity	2	28	0.175003
GO	activation of MAPK activity	2	28	0.175003
GO	positive regulation of MAP kinase activity	2	28	0.175003
GO	peptidoglycan metabolic process	2	28	0.175003
GO	lipid raft	2	28	0.175003
GO	transcription cofactor activity	11	294	0.176024
GO	organelle inner membrane	6	139	0.176028
GO	cell projection	8	200	0.17664
GO	regulation of biological quality	21	623	0.179337
GO	cytosolic part	3	54	0.17971
GO	nucleosome	3	54	0.17971
GO	protein-DNA complex	3	54	0.17971
GO	ribonucleoside triphosphate biosynthetic process	3	54	0.17971
GO	dephosphorylation	6	140	0.180036
GO	transcription factor complex	5	111	0.182924
GO	phosphatase activity	8	202	0.183279
GO	positive regulation of cell communication	6	141	0.184081
GO	regulation of molecular function	11	297	0.18416
GO	identical protein binding	11	297	0.18416
GO	Rho protein signal transduction	2	29	0.184792
GO	cytoplasmic membrane-bound vesicle	2	29	0.184792
GO	sphingoid metabolic process	2	29	0.184792
GO	cytoplasmic vesicle membrane	2	29	0.184792
GO	condensed chromosome	2	29	0.184792
GO	nuclear pore	3	55	0.186531
GO	positive regulation of lymphocyte activation	3	55	0.186531
GO	cellular carbohydrate catabolic process	4	83	0.18768
GO	microbody	4	83	0.18768
GO	receptor signaling protein activity	6	142	0.188161
GO	nucleoside triphosphate biosynthetic process	3	56	0.193418
GO	galactosyltransferase activity	2	30	0.194657
GO	acute inflammatory response	2	30	0.194657
GO	organelle outer membrane	2	30	0.194657
GO	steroid hormone receptor binding	2	30	0.194657
GO	cellular component assembly	15	432	0.196473
GO	peptide hormone processing	1	8	0.197218
GO	lymph node development	1	8	0.197218
GO	beta-1,3-galactosyltransferase activity	1	8	0.197218
GO	chitin metabolic process	1	8	0.197218
GO	oligopeptide transport	1	8	0.197218
GO	purine nucleoside metabolic process	1	8	0.197218
GO	purine ribonucleoside metabolic process	1	8	0.197218
GO	pseudouridylate synthase activity	1	8	0.197218
GO	regulation of cyclic nucleotide metabolic process	1	8	0.197218
GO	nucleotidase activity	1	8	0.197218
GO	nucleocytoplasmic transporter activity	1	8	0.197218
GO	parturition	1	8	0.197218
GO	beta-tubulin binding	1	8	0.197218
GO	regulation of nitric oxide biosynthetic process	1	8	0.197218
GO	ganglioside metabolic process	1	8	0.197218
GO	desmosome	1	8	0.197218
GO	cytokine production	1	8	0.197218
GO	ADP binding	1	8	0.197218
GO	carbon-nitrogen lyase activity	1	8	0.197218
GO	adenylate kinase activity	1	8	0.197218
GO	lysosome organization and biogenesis	1	8	0.197218
GO	protein prenyltransferase activity	1	8	0.197218
GO	small protein activating enzyme activity	1	8	0.197218
GO	neuromuscular junction	1	8	0.197218
GO	B cell proliferation	1	8	0.197218
GO	neuron apoptosis	1	8	0.197218
GO	DNA topoisomerase activity	1	8	0.197218
GO	DNA topological change	1	8	0.197218
GO	regulation of viral reproduction	1	8	0.197218
GO	imprinting	1	8	0.197218
GO	MHC class I protein binding	1	8	0.197218
GO	oxidoreductase activity, acting on paired donors, with oxidation of a pair of donors resulting in the reduction of molecular oxygen to two molecules of water	1	8	0.197218
GO	focal adhesion formation	1	8	0.197218
GO	acid-thiol ligase activity	1	8	0.197218
GO	clathrin coated vesicle membrane	1	8	0.197218
GO	antigen processing and presentation of endogenous antigen	1	8	0.197218
GO	macrophage differentiation	1	8	0.197218
GO	chromosome organization	11	302	0.1981
GO	S-adenosylmethionine-dependent methyltransferase activity	3	57	0.200368
GO	hydrolase activity, acting on ester bonds	19	567	0.200704
GO	cytoskeleton	16	467	0.200903
GO	protein tyrosine kinase activity	4	86	0.204328
GO	regulation of response to stimulus	6	146	0.204821
GO	lyase activity	6	146	0.204821
GO	phosphorylation	20	603	0.205605
GO	purine ribonucleoside triphosphate metabolic process	3	58	0.207376
GO	positive regulation of cell activation	3	58	0.207376
GO	positive regulation of leukocyte activation	3	58	0.207376
GO	phosphoric ester hydrolase activity	10	273	0.207702
GO	integral to plasma membrane	32	1014	0.208101
GO	membrane fraction	21	638	0.208116
GO	protein modification process	35	1118	0.208625
GO	protein complex binding	4	87	0.209971
GO	cytoskeletal part	18	538	0.210353
GO	membrane organization	8	210	0.210864
GO	tubulin binding	3	59	0.214438
GO	purine nucleoside triphosphate metabolic process	3	59	0.214438
GO	ribonucleoside triphosphate metabolic process	3	59	0.214438
GO	peptidyl-prolyl cis-trans isomerase activity	2	32	0.214568
GO	regulation of T cell proliferation	2	32	0.214568
GO	response to organic substance	2	32	0.214568
GO	double-stranded RNA binding	2	32	0.214568
GO	protein-tyrosine kinase activity	5	118	0.21615
GO	behavior	10	276	0.216986
GO	Golgi cis face	1	9	0.218967
GO	G-protein signaling, adenylate cyclase activating pathway	1	9	0.218967
GO	cortical actin cytoskeleton	1	9	0.218967
GO	O-methyltransferase activity	1	9	0.218967
GO	anchoring collagen	1	9	0.218967
GO	tumor necrosis factor binding	1	9	0.218967
GO	fatty-acid ligase activity	1	9	0.218967
GO	long-chain-fatty-acid-CoA ligase activity	1	9	0.218967
GO	cortical actin cytoskeleton organization and biogenesis	1	9	0.218967
GO	actomyosin structure organization	1	9	0.218967
GO	neuroblast proliferation	1	9	0.218967
GO	F-actin capping protein complex	1	9	0.218967
GO	regulation of activated T cell proliferation	1	9	0.218967
GO	cell aging	1	9	0.218967
GO	mitotic checkpoint	1	9	0.218967
GO	phospholipid catabolic process	1	9	0.218967
GO	intramolecular transferase activity, phosphotransferases	1	9	0.218967
GO	negative regulation of immune response	1	9	0.218967
GO	pancreatic ribonuclease activity	1	9	0.218967
GO	reproduction	1	9	0.218967
GO	sexual reproduction	1	9	0.218967
GO	regulation of endothelial cell proliferation	1	9	0.218967
GO	heterophilic cell adhesion	1	9	0.218967
GO	peptidoglycan binding	1	9	0.218967
GO	thymic T cell selection	1	9	0.218967
GO	filopodium	1	9	0.218967
GO	nucleobase, nucleoside, nucleotide and nucleic acid transport	3	60	0.221551
GO	protein amino acid phosphorylation	19	577	0.221889
GO	cis-trans isomerase activity	2	33	0.224595
GO	transferase activity, transferring nitrogenous groups	2	33	0.224595
GO	protein serine/threonine phosphatase complex	2	33	0.224595
GO	transcription initiation from RNA polymerase II promoter	2	33	0.224595
GO	cellular macromolecular complex assembly	9	246	0.224652
GO	catalytic activity	133	4629	0.228516
GO	hexose catabolic process	3	61	0.22871
GO	macromolecule catabolic process	11	313	0.230316
GO	ATP-dependent helicase activity	4	91	0.232962
GO	purine NTP-dependent helicase activity	4	91	0.232962
GO	macromolecular complex assembly	14	414	0.234391
GO	androgen receptor signaling pathway	2	34	0.234655
GO	integral to endoplasmic reticulum membrane	2	34	0.234655
GO	insoluble fraction	21	651	0.234726
GO	monosaccharide catabolic process	3	62	0.235911
GO	carbohydrate catabolic process	4	92	0.238805
GO	protein maturation via proteolysis	1	10	0.240128
GO	cyclin-dependent protein kinase inhibitor activity	1	10	0.240128
GO	protein translocase activity	1	10	0.240128
GO	regulation of nucleotide metabolic process	1	10	0.240128
GO	2 iron, 2 sulfur cluster binding	1	10	0.240128
GO	heparan sulfate proteoglycan metabolic process	1	10	0.240128
GO	cell junction assembly	1	10	0.240128
GO	cell junction organization	1	10	0.240128
GO	collagen fibril organization	1	10	0.240128
GO	extracellular matrix organization	1	10	0.240128
GO	dicarboxylic acid metabolic process	1	10	0.240128
GO	cobalt ion binding	1	10	0.240128
GO	phosphatidylinositol metabolic process	1	10	0.240128
GO	phosphatidylinositol phosphate kinase activity	1	10	0.240128
GO	positive regulation of growth	1	10	0.240128
GO	organelle fusion	1	10	0.240128
GO	cAMP-dependent protein kinase complex	1	10	0.240128
GO	regulation of antigen receptor-mediated signaling pathway	1	10	0.240128
GO	mitotic spindle organization and biogenesis	1	10	0.240128
GO	DNA-dependent DNA replication	1	10	0.240128
GO	phosphoprotein binding	1	10	0.240128
GO	calcium- and calmodulin-dependent protein kinase activity	1	10	0.240128
GO	hydrogen ion transporter activity	1	10	0.240128
GO	mitochondrial proton-transporting ATP synthase complex	1	10	0.240128
GO	proton-transporting ATP synthase complex, coupling factor F(o)	1	10	0.240128
GO	proton-transporting ATP synthase complex	1	10	0.240128
GO	proton-transporting two-sector ATPase complex, proton-transporting domain	1	10	0.240128
GO	chaperone cofactor-dependent protein folding	1	10	0.240128
GO	de novo' posttranslational protein folding	1	10	0.240128
GO	de novo' protein folding	1	10	0.240128
GO	immunoglobulin mediated immune response	1	10	0.240128
GO	prostaglandin biosynthetic process	1	10	0.240128
GO	prostanoid biosynthetic process	1	10	0.240128
GO	manganese ion binding	5	123	0.240949
GO	cellular developmental process	21	654	0.241071
GO	ruffle	2	35	0.24474
GO	mitochondrial respiratory chain complex I	2	35	0.24474
GO	NADH dehydrogenase complex	2	35	0.24474
GO	respiratory chain complex I	2	35	0.24474
GO	negative regulation of immune system process	2	35	0.24474
GO	regulation of G-protein coupled receptor protein signaling pathway	2	35	0.24474
GO	regulation of translational initiation	2	35	0.24474
GO	proton-transporting two-sector ATPase complex	2	35	0.24474
GO	regulation of signal transduction	14	418	0.245046
GO	cell differentiation	19	588	0.246295
GO	sulfur metabolic process	3	64	0.250428
GO	phosphoinositide binding	3	64	0.250428
GO	nucleoside triphosphate metabolic process	3	64	0.250428
GO	purine ribonucleotide biosynthetic process	3	64	0.250428
GO	homophilic cell adhesion	5	125	0.251077
GO	nucleoside phosphate metabolic process	7	189	0.252807
GO	nucleotide metabolic process	7	189	0.252807
GO	carbon-carbon lyase activity	2	36	0.254841
GO	general RNA polymerase II transcription factor activity	2	36	0.254841
GO	intrinsic to endoplasmic reticulum membrane	2	36	0.254841
GO	DNA repair	8	222	0.254962
GO	cofactor metabolic process	5	126	0.256182
GO	carbohydrate metabolic process	16	490	0.256439
GO	glucose metabolic process	4	95	0.256527
GO	chromatin binding	4	95	0.256527
GO	regulation of cellular protein metabolic process	7	190	0.256925
GO	chromosome organization and biogenesis (sensu Eukaryota)	3	65	0.257736
GO	pore complex	3	65	0.257736
GO	alcohol catabolic process	3	65	0.257736
GO	protein maturation	1	11	0.260716
GO	positive regulation of cytoskeleton organization	1	11	0.260716
GO	cellular polysaccharide catabolic process	1	11	0.260716
GO	polysaccharide catabolic process	1	11	0.260716
GO	ribonucleoside metabolic process	1	11	0.260716
GO	C-X-C chemokine binding	1	11	0.260716
GO	arylsulfatase activity	1	11	0.260716
GO	zinc ion transport	1	11	0.260716
GO	osteoblast differentiation	1	11	0.260716
GO	anchored to membrane	1	11	0.260716
GO	anchored to plasma membrane	1	11	0.260716
GO	glutamate metabolic process	1	11	0.260716
GO	GTP biosynthetic process	1	11	0.260716
GO	GTP metabolic process	1	11	0.260716
GO	pathogenesis	1	11	0.260716
GO	symbiosis, encompassing mutualism through parasitism	1	11	0.260716
GO	cytokine biosynthetic process	1	11	0.260716
GO	NADP metabolic process	1	11	0.260716
GO	activation of MAPKK activity	1	11	0.260716
GO	MAP kinase kinase kinase activity	1	11	0.260716
GO	phosphatidylinositol 3-kinase activity	1	11	0.260716
GO	cAMP binding	1	11	0.260716
GO	exosome (RNase complex)	1	11	0.260716
GO	negative regulation of bone remodeling	1	11	0.260716
GO	negative regulation of tissue remodeling	1	11	0.260716
GO	protein kinase C binding	1	11	0.260716
GO	ubiquitin binding	1	11	0.260716
GO	unfolded protein response	1	11	0.260716
GO	negative regulation of signal transduction	4	96	0.262493
GO	integral to organelle membrane	4	96	0.262493
GO	homeostatic process	11	324	0.264411
GO	vesicle membrane	2	37	0.26495
GO	energy reserve metabolic process	2	37	0.26495
GO	negative regulation of cell growth	2	37	0.26495
GO	carboxylic acid metabolic process	14	426	0.266898
GO	macromolecular complex subunit organization	14	426	0.266898
GO	cellular macromolecular complex subunit organization	9	259	0.270042
GO	protein modification	8	226	0.270271
GO	mitosis	5	129	0.27164
GO	organic acid metabolic process	14	428	0.272467
GO	biopolymer catabolic process	8	227	0.274139
GO	induction of apoptosis by extracellular signals	2	38	0.275058
GO	regulation of lymphocyte proliferation	2	38	0.275058
GO	regulation of mononuclear cell proliferation	2	38	0.275058
GO	NADH dehydrogenase (quinone) activity	2	38	0.275058
GO	NADH dehydrogenase (ubiquinone) activity	2	38	0.275058
GO	NADH dehydrogenase activity	2	38	0.275058
GO	icosanoid metabolic process	2	38	0.275058
GO	positive regulation of transcription from RNA polymerase II promoter	5	130	0.276838
GO	cellular catabolic process	16	499	0.279634
GO	regulation of T cell activation	3	68	0.279817
GO	negative regulation of cell communication	4	99	0.28054
GO	positive regulation of cytokine production	1	12	0.280748
GO	C-acyltransferase activity	1	12	0.280748
GO	protein phosphatase binding	1	12	0.280748
GO	DNA alkylation	1	12	0.280748
GO	DNA methylation	1	12	0.280748
GO	negative regulation of cell cycle	1	12	0.280748
GO	carbon-sulfur lyase activity	1	12	0.280748
GO	cytokine metabolic process	1	12	0.280748
GO	BMP signaling pathway	1	12	0.280748
GO	pyridine nucleotide biosynthetic process	1	12	0.280748
GO	pyridoxal phosphate binding	1	12	0.280748
GO	protein N-terminus binding	1	12	0.280748
GO	chaperone binding	1	12	0.280748
GO	cAMP-dependent protein kinase regulator activity	1	12	0.280748
GO	mesoderm formation	1	12	0.280748
GO	endoribonuclease activity, producing 3'-phosphomonoesters	1	12	0.280748
GO	receptor signaling protein tyrosine kinase activity	1	12	0.280748
GO	monocarboxylic acid transport	1	12	0.280748
GO	small conjugating protein binding	1	12	0.280748
GO	B cell mediated immunity	1	12	0.280748
GO	T cell selection	1	12	0.280748
GO	cell migration	5	131	0.282055
GO	nucleus	108	3782	0.283084
GO	cell recognition	2	39	0.28516
GO	apical plasma membrane	2	39	0.28516
GO	specific RNA polymerase II transcription factor activity	2	39	0.28516
GO	protein import	2	39	0.28516
GO	tissue development	6	164	0.28532
GO	ubiquitin ligase complex	3	70	0.294633
GO	purine ribonucleotide metabolic process	3	70	0.294633
GO	vesicle coat	2	40	0.295246
GO	positive regulation of organelle organization	1	13	0.300237
GO	fructose metabolic process	1	13	0.300237
GO	specific transcriptional repressor activity	1	13	0.300237
GO	microvillus	1	13	0.300237
GO	glutathione metabolic process	1	13	0.300237
GO	positive regulation of epithelial cell proliferation	1	13	0.300237
GO	tropomyosin binding	1	13	0.300237
GO	regulation of nitrogen compound metabolic process	1	13	0.300237
GO	DNA damage response, signal transduction by p53 class mediator	1	13	0.300237
GO	interleukin-1 receptor binding	1	13	0.300237
GO	microbody membrane	1	13	0.300237
GO	peroxisomal membrane	1	13	0.300237
GO	lysosomal transport	1	13	0.300237
GO	phosphoinositide 3-kinase complex	1	13	0.300237
GO	protein export from nucleus	1	13	0.300237
GO	G-protein signaling, adenylate cyclase inhibiting pathway	1	13	0.300237
GO	organic anion transport	1	13	0.300237
GO	mitochondrial membrane organization	1	13	0.300237
GO	membrane alanyl aminopeptidase activity	1	13	0.300237
GO	RNA elongation	1	13	0.300237
GO	ER-associated protein catabolic process	1	13	0.300237
GO	misfolded or incompletely synthesized protein catabolic process	1	13	0.300237
GO	porphyrin biosynthetic process	1	13	0.300237
GO	tetrapyrrole biosynthetic process	1	13	0.300237
GO	regulation of protein metabolic process	7	201	0.303376
GO	nucleobase, nucleoside and nucleotide metabolic process	7	201	0.303376
GO	endoplasmic reticulum part	4	103	0.304881
GO	DNA-dependent ATPase activity	2	41	0.305312
GO	endocytosis	5	136	0.308403
GO	negative regulation of cell proliferation	7	203	0.31201
GO	establishment or maintenance of chromatin architecture	8	237	0.313584
GO	membrane coat	2	42	0.315351
GO	chloride transport	2	42	0.315351
GO	oxidoreductase activity, acting on NADH or NADPH, quinone or similar compound as acceptor	2	42	0.315351
GO	negative regulation of growth	2	42	0.315351
GO	ATP biosynthetic process	2	42	0.315351
GO	purine nucleotide biosynthetic process	3	73	0.316939
GO	helicase activity	5	138	0.319042
GO	leukocyte activation	5	138	0.319042
GO	palmitoyltransferase activity	1	14	0.3192
GO	negative regulation of cell migration	1	14	0.3192
GO	negative regulation of cell motion	1	14	0.3192
GO	induction of apoptosis via death domain receptors	1	14	0.3192
GO	lysosomal membrane	1	14	0.3192
GO	vacuolar membrane	1	14	0.3192
GO	pyrimidine ribonucleotide biosynthetic process	1	14	0.3192
GO	prenyltransferase activity	1	14	0.3192
GO	AMP binding	1	14	0.3192
GO	formation of primary germ layer	1	14	0.3192
GO	PML body	1	14	0.3192
GO	endonuclease activity, active with either ribo- or deoxyribonucleic acids and producing 3'-phosphomonoesters	1	14	0.3192
GO	regulation of biomineral formation	1	14	0.3192
GO	regulation of bone mineralization	1	14	0.3192
GO	caspase activator activity	1	14	0.3192
GO	multicellular organismal process	46	1577	0.319583
GO	monocarboxylic acid metabolic process	7	205	0.32069
GO	intermediate filament	4	106	0.323283
GO	negative regulation of cellular biosynthetic process	10	308	0.324576
GO	regulation of cyclin-dependent protein kinase activity	2	43	0.325356
GO	regulation of cell migration	2	43	0.325356
GO	ossification	2	43	0.325356
GO	microtubule binding	2	43	0.325356
GO	negative regulation of biosynthetic process	10	309	0.328128
GO	transcription factor binding	12	378	0.328272
GO	membrane invagination	5	140	0.329725
GO	regulation of translation	3	75	0.331829
GO	intrinsic to organelle membrane	4	108	0.335594
GO	aging	1	15	0.33765
GO	phospholipid dephosphorylation	1	15	0.33765
GO	pyrimidine ribonucleotide metabolic process	1	15	0.33765
GO	non-membrane spanning protein tyrosine kinase activity	1	15	0.33765
GO	intracellular transporter activity	1	15	0.33765
GO	mannosidase activity	1	15	0.33765
GO	actin filament bundle formation	1	15	0.33765
GO	Z disc	1	15	0.33765
GO	endodeoxyribonuclease activity	1	15	0.33765
GO	spermatid development	1	15	0.33765
GO	transcription, DNA-dependent	7	209	0.338167
GO	skeletal development	4	109	0.341758
GO	response to protein stimulus	2	45	0.345245
GO	response to unfolded protein	2	45	0.345245
GO	positive regulation of cellular component organization	2	45	0.345245
GO	actin filament-based process	3	77	0.346707
GO	vitamin binding	3	77	0.346707
GO	positive regulation of transcription, DNA-dependent	7	212	0.351356
GO	antimicrobial humoral response (sensu Vertebrata)	3	78	0.354136
GO	response to radiation	3	78	0.354136
GO	regulation of cell motion	2	46	0.355119
GO	transferase activity, transferring alkyl or aryl (other than methyl) groups	2	46	0.355119
GO	phosphatase binding	1	16	0.3556
GO	ribonucleoside monophosphate biosynthetic process	1	16	0.3556
GO	ribonucleoside monophosphate metabolic process	1	16	0.3556
GO	tRNA-pseudouridine synthase activity	1	16	0.3556
GO	DNA modification	1	16	0.3556
GO	SH3 domain binding	1	16	0.3556
GO	coreceptor activity	1	16	0.3556
GO	vacuolar part	1	16	0.3556
GO	water-soluble vitamin biosynthetic process	1	16	0.3556
GO	activation of protein kinase activity	1	16	0.3556
GO	mitochondrial ribosome	1	16	0.3556
GO	organellar ribosome	1	16	0.3556
GO	mitochondrial envelope	1	16	0.3556
GO	cellular macromolecular complex disassembly	1	16	0.3556
GO	macromolecular complex disassembly	1	16	0.3556
GO	mitochondrial large ribosomal subunit	1	16	0.3556
GO	organellar large ribosomal subunit	1	16	0.3556
GO	phagocytosis	1	16	0.3556
GO	positive regulation of T cell differentiation	1	16	0.3556
GO	RNA biosynthetic process	7	213	0.355765
GO	positive regulation of RNA metabolic process	7	213	0.355765
GO	generation of precursor metabolites and energy	6	180	0.361593
GO	chloride channel activity	2	47	0.364939
GO	hydrolase activity, acting on carbon-nitrogen (but not peptide) bonds, in linear amides	2	47	0.364939
GO	regulation of MAP kinase activity	2	47	0.364939
GO	regulation of protein modification process	2	47	0.364939
GO	ATP metabolic process	2	47	0.364939
GO	regulation of anatomical structure morphogenesis	4	113	0.366428
GO	transferase activity, transferring phosphorus-containing groups	25	854	0.372909
GO	cyclin-dependent protein kinase regulator activity	1	17	0.373065
GO	UDP-galactosyltransferase activity	1	17	0.373065
GO	nucleoside monophosphate biosynthetic process	1	17	0.373065
GO	nucleoside monophosphate metabolic process	1	17	0.373065
GO	mitochondrial electron transport chain	1	17	0.373065
GO	circadian rhythm	1	17	0.373065
GO	peripheral nervous system development	1	17	0.373065
GO	sulfuric ester hydrolase activity	1	17	0.373065
GO	sulfur amino acid metabolic process	1	17	0.373065
GO	MHC class I receptor activity	1	17	0.373065
GO	cell-cell adherens junction	1	17	0.373065
GO	NADP binding	1	17	0.373065
GO	nicotinamide metabolic process	1	17	0.373065
GO	L-ascorbic acid binding	1	17	0.373065
GO	membrane lipid catabolic process	1	17	0.373065
GO	SH2 domain binding	1	17	0.373065
GO	response to reactive oxygen species	1	17	0.373065
GO	transcription from RNA polymerase III promoter	1	17	0.373065
GO	carbonate dehydratase activity	1	17	0.373065
GO	porphyrin metabolic process	1	17	0.373065
GO	tetrapyrrole metabolic process	1	17	0.373065
GO	prostaglandin metabolic process	1	17	0.373065
GO	prostanoid metabolic process	1	17	0.373065
GO	anion channel activity	2	48	0.374702
GO	rRNA processing	2	48	0.374702
GO	regulation of cell communication	14	463	0.374988
GO	sensory perception of light stimulus	6	183	0.376099
GO	visual perception	6	183	0.376099
GO	purine nucleotide metabolic process	3	81	0.376348
GO	regulation of lymphocyte activation	3	81	0.376348
GO	pattern specification process	5	149	0.378092
GO	negative regulation of nucleobase, nucleoside, nucleotide and nucleic acid metabolic process	9	288	0.378817
GO	hydrogen ion transmembrane transporter activity	3	82	0.383719
GO	peroxisome	3	82	0.383719
GO	hydro-lyase activity	2	49	0.384402
GO	lipid modification	2	49	0.384402
GO	steroid hormone receptor signaling pathway	2	49	0.384402
GO	hyaluronic acid binding	1	18	0.390058
GO	antigen processing and presentation of peptide antigen via MHC class I	1	18	0.390058
GO	hematopoietin/interferon-class (D200-domain) cytokine receptor activity	1	18	0.390058
GO	vitamin biosynthetic process	1	18	0.390058
GO	collagen catabolic process	1	18	0.390058
GO	vacuolar transport	1	18	0.390058
GO	activation of JNK activity	1	18	0.390058
GO	lipid kinase activity	1	18	0.390058
GO	blood vessel development	1	18	0.390058
GO	ATP-dependent DNA helicase activity	1	18	0.390058
GO	protein phosphatase type 2A regulator activity	1	18	0.390058
GO	transcription factor TFIID complex	1	18	0.390058
GO	phosphoinositide-mediated signaling	1	18	0.390058
GO	chromosome, telomeric region	1	18	0.390058
GO	positive regulation of lymphocyte differentiation	1	18	0.390058
GO	transcription from RNA polymerase II promoter	6	186	0.390619
GO	lymphocyte activation	4	117	0.391049
GO	Golgi membrane	2	50	0.394037
GO	protein oligomerization	2	50	0.394037
GO	centrosome	2	50	0.394037
GO	nuclear hormone receptor binding	2	50	0.394037
GO	calcium ion binding	24	828	0.395356
GO	monovalent inorganic cation transmembrane transporter activity	3	84	0.3984
GO	sensory perception of mechanical stimulus	4	119	0.403312
GO	sensory perception of sound	4	119	0.403312
GO	external side of plasma membrane	2	51	0.403602
GO	hemopoietic or lymphoid organ development	2	51	0.403602
GO	regulation of locomotion	2	51	0.403602
GO	rRNA metabolic process	2	51	0.403602
GO	Ras guanyl-nucleotide exchange factor activity	3	85	0.405705
GO	cortical cytoskeleton	1	19	0.406591
GO	glucose transport	1	19	0.406591
GO	epidermal growth factor receptor signaling pathway	1	19	0.406591
GO	connexon channel activity	1	19	0.406591
GO	connexon complex	1	19	0.406591
GO	RNA methyltransferase activity	1	19	0.406591
GO	regulation of epithelial cell proliferation	1	19	0.406591
GO	glycosphingolipid metabolic process	1	19	0.406591
GO	myeloid leukocyte activation	1	19	0.406591
GO	collagen metabolic process	1	19	0.406591
GO	multicellular organismal catabolic process	1	19	0.406591
GO	multicellular organismal macromolecule metabolic process	1	19	0.406591
GO	iron ion homeostasis	1	19	0.406591
GO	pyrimidine nucleotide biosynthetic process	1	19	0.406591
GO	vasculature development	1	19	0.406591
GO	transmembrane receptor protein phosphatase activity	1	19	0.406591
GO	transmembrane receptor protein tyrosine phosphatase activity	1	19	0.406591
GO	superoxide metabolic process	1	19	0.406591
GO	caspase activity	1	19	0.406591
GO	translational elongation	1	19	0.406591
GO	lymphocyte mediated immunity	1	19	0.406591
GO	positive regulation of cell projection organization	1	19	0.406591
GO	regulation of protein complex assembly	1	19	0.406591
GO	RNA metabolic process	20	689	0.407259
GO	negative regulation of cellular metabolic process	11	367	0.409056
GO	transcriptional repressor activity	3	86	0.412984
GO	regulation of cell activation	3	86	0.412984
GO	regulation of leukocyte activation	3	86	0.412984
GO	cellular polysaccharide metabolic process	2	52	0.413095
GO	catabolic process	17	585	0.417872
GO	regulation of cellular component organization	6	192	0.419619
GO	negative regulation of macromolecule biosynthetic process	9	299	0.421259
GO	hormone receptor binding	2	53	0.422512
GO	intracellular receptor-mediated signaling pathway	2	53	0.422512
GO	hexose transport	1	20	0.422676
GO	monosaccharide transport	1	20	0.422676
GO	learning and/or memory	1	20	0.422676
GO	proteoglycan metabolic process	1	20	0.422676
GO	MHC class I protein complex	1	20	0.422676
GO	multicellular organismal metabolic process	1	20	0.422676
GO	peptide metabolic process	1	20	0.422676
GO	cyclic nucleotide binding	1	20	0.422676
GO	negative regulation of response to stimulus	1	20	0.422676
GO	regulation of membrane potential	1	20	0.422676
GO	oligosaccharide metabolic process	1	20	0.422676
GO	sialyltransferase activity	1	20	0.422676
GO	tumor necrosis factor receptor binding	1	20	0.422676
GO	ATP-dependent RNA helicase activity	1	20	0.422676
GO	coated vesicle membrane	1	20	0.422676
GO	leukocyte mediated immunity	1	20	0.422676
GO	negative regulation of T cell activation	1	20	0.422676
GO	membrane lipid metabolic process	5	158	0.426384
GO	methyltransferase activity	4	123	0.427691
GO	negative regulation of transcription	8	265	0.428053
GO	lipid metabolic process	18	625	0.428522
GO	polysaccharide metabolic process	2	54	0.431851
GO	fatty acid biosynthetic process	2	54	0.431851
GO	reproductive process	9	303	0.436686
GO	negative regulation of metabolic process	11	375	0.436791
GO	magnesium ion binding	10	339	0.436835
GO	protein targeting to mitochondrion	1	21	0.438326
GO	membrane docking	1	21	0.438326
GO	vesicle docking	1	21	0.438326
GO	adenylate cyclase activation	1	21	0.438326
GO	smooth muscle contraction	1	21	0.438326
GO	mRNA export from nucleus	1	21	0.438326
GO	pyridine nucleotide metabolic process	1	21	0.438326
GO	keratinization	1	21	0.438326
GO	proteasomal protein catabolic process	1	21	0.438326
GO	proteasomal ubiquitin-dependent protein catabolic process	1	21	0.438326
GO	caspase regulator activity	1	21	0.438326
GO	tumor necrosis factor receptor superfamily binding	1	21	0.438326
GO	RNA-dependent ATPase activity	1	21	0.438326
GO	calcium-independent cell-cell adhesion	1	21	0.438326
GO	negative regulation of gene expression	8	268	0.440369
GO	transcription initiation	2	55	0.441108
GO	energy derivation by oxidation of organic compounds	2	55	0.441108
GO	transferase activity, transferring one-carbon groups	4	126	0.445806
GO	protein tyrosine phosphatase activity	3	91	0.448917
GO	hydrolase activity	54	1948	0.449001
GO	ribonucleoprotein complex assembly	2	56	0.450282
GO	contractile fiber part	2	56	0.450282
GO	peptide transport	1	22	0.453553
GO	serine family amino acid metabolic process	1	22	0.453553
GO	odontogenesis (sensu Vertebrata)	1	22	0.453553
GO	nuclear chromatin	1	22	0.453553
GO	neurotransmitter secretion	1	22	0.453553
GO	regulation of lymphocyte mediated immunity	1	22	0.453553
GO	base-excision repair	1	22	0.453553
GO	G-protein signaling, coupled to cyclic nucleotide second messenger	2	57	0.45937
GO	inorganic cation transmembrane transporter activity	3	93	0.463043
GO	N-acetylglucosamine metabolic process	1	23	0.468368
GO	protein secretion	1	23	0.468368
GO	NAD binding	1	23	0.468368
GO	establishment of organelle localization	1	23	0.468368
GO	regulation of adaptive immune response based on somatic recombination of immune receptors built from immunoglobulin superfamily domains	1	23	0.468368
GO	regulation of adaptive immune response	1	23	0.468368
GO	regulation of leukocyte mediated immunity	1	23	0.468368
GO	dendrite	1	23	0.468368
GO	NAD+ ADP-ribosyltransferase activity	1	23	0.468368
GO	carbon-oxygen lyase activity	2	58	0.468369
GO	negative regulation of cellular protein metabolic process	2	58	0.468369
GO	acid-amino acid ligase activity	5	166	0.468693
GO	rhodopsin-like receptor activity	7	239	0.470563
GO	GTPase regulator activity	10	349	0.473122
GO	hexose metabolic process	4	131	0.475584
GO	amino acid metabolic process	6	204	0.476948
GO	actin cytoskeleton	3	95	0.47701
GO	vitamin metabolic process	2	59	0.477279
GO	regulation of actin filament depolymerization	1	24	0.482782
GO	glucosamine metabolic process	1	24	0.482782
GO	RNA polymerase II transcription factor activity, enhancer binding	1	24	0.482782
GO	sulfur compound biosynthetic process	1	24	0.482782
GO	leukocyte migration	1	24	0.482782
GO	microbody part	1	24	0.482782
GO	peroxisomal part	1	24	0.482782
GO	phospholipid transporter activity	1	24	0.482782
GO	heart development	3	96	0.48393
GO	microtubule organizing center	2	60	0.486097
GO	negative regulation of cellular component organization	2	60	0.486097
GO	transferase activity	43	1569	0.490734
GO	nuclear chromosome part	2	61	0.494822
GO	regulation of MAPKKK cascade	1	25	0.496805
GO	nucleotide receptor activity, G-protein coupled	1	25	0.496805
GO	nucleotide receptor activity	1	25	0.496805
GO	purinergic nucleotide receptor activity, G-protein coupled	1	25	0.496805
GO	purinergic nucleotide receptor activity	1	25	0.496805
GO	heterotrimeric G-protein complex	1	25	0.496805
GO	lymphocyte proliferation	1	25	0.496805
GO	mononuclear cell proliferation	1	25	0.496805
GO	protein phosphatase regulator activity	1	25	0.496805
GO	large ribosomal subunit	1	25	0.496805
GO	icosanoid biosynthetic process	1	25	0.496805
GO	negative regulation of lymphocyte activation	1	25	0.496805
GO	regulation of T cell differentiation	1	25	0.496805
GO	negative regulation of progression through cell cycle	3	98	0.497637
GO	posttranscriptional regulation of gene expression	3	98	0.497637
GO	actin cytoskeleton organization	2	62	0.503453
GO	phospholipid biosynthetic process	2	62	0.503453
GO	carboxylic acid biosynthetic process	2	62	0.503453
GO	organic acid biosynthetic process	2	62	0.503453
GO	hydrolase activity, acting on carbon-nitrogen (but not peptide) bonds	3	99	0.504421
GO	monosaccharide metabolic process	4	136	0.504734
GO	multicellular organismal development	21	765	0.506394
GO	organ development	11	396	0.508867
GO	cysteine-type endopeptidase activity	1	26	0.51045
GO	glycolipid metabolic process	1	26	0.51045
GO	phosphoinositide biosynthetic process	1	26	0.51045
GO	selenium binding	1	26	0.51045
GO	transport vesicle	1	26	0.51045
GO	negative regulation of cell activation	1	26	0.51045
GO	negative regulation of leukocyte activation	1	26	0.51045
GO	muscle development	3	100	0.511158
GO	peptidyl-amino acid modification	2	63	0.511987
GO	negative regulation of protein metabolic process	2	63	0.511987
GO	regulation of organelle organization	2	64	0.520425
GO	cell projection organization	2	64	0.520425
GO	brain development	2	64	0.520425
GO	oxidoreductase activity, acting on NADH or NADPH	2	64	0.520425
GO	negative regulation of macromolecule metabolic process	10	363	0.523082
GO	chemokine binding	1	27	0.523725
GO	hydrolase activity, acting on carbon-nitrogen (but not peptide) bonds, in cyclic amidines	1	27	0.523725
GO	striated muscle contraction	1	27	0.523725
GO	regulation of immune effector process	1	27	0.523725
GO	phosphatase regulator activity	1	27	0.523725
GO	histone deacetylase complex	1	27	0.523725
GO	regulation of ossification	1	27	0.523725
GO	G1/S transition of mitotic cell cycle	1	27	0.523725
GO	deoxyribonuclease activity	1	27	0.523725
GO	cyclic-nucleotide-mediated signaling	2	65	0.528764
GO	protein ubiquitination	2	65	0.528764
GO	protein kinase binding	2	65	0.528764
GO	proton transport	2	65	0.528764
GO	keratinocyte differentiation	1	28	0.53664
GO	cell fate determination	1	28	0.53664
GO	hydrogen transport	2	66	0.537004
GO	second-messenger-mediated signaling	3	105	0.544094
GO	Ras protein signal transduction	2	67	0.545145
GO	transmembrane receptor protein tyrosine kinase activity	2	67	0.545145
GO	nucleoside metabolic process	1	29	0.549206
GO	protein homooligomerization	1	29	0.549206
GO	solute:solute antiporter activity	1	29	0.549206
GO	adult behavior	1	29	0.549206
GO	inositol or phosphatidylinositol kinase activity	1	29	0.549206
GO	glucan metabolic process	1	29	0.549206
GO	glycogen metabolic process	1	29	0.549206
GO	actin filament binding	1	29	0.549206
GO	regulation of lymphocyte differentiation	1	29	0.549206
GO	regulation of cell morphogenesis	2	68	0.553185
GO	one-carbon compound metabolic process	2	69	0.561125
GO	amino sugar metabolic process	1	30	0.561432
GO	oxidoreduction coenzyme metabolic process	1	30	0.561432
GO	chromatin remodeling complex	1	30	0.561432
GO	oxidoreductase activity, acting on peroxide as acceptor	1	30	0.561432
GO	peroxidase activity	1	30	0.561432
GO	RNA helicase activity	1	30	0.561432
GO	phosphoric diester hydrolase activity	2	70	0.568963
GO	regulation of hydrolase activity	3	109	0.569494
GO	microtubule associated complex	3	109	0.569494
GO	lung development	1	31	0.573327
GO	ER-Golgi intermediate compartment	1	31	0.573327
GO	biopolymer methylation	1	31	0.573327
GO	cytokine and chemokine mediated signaling pathway	1	31	0.573327
GO	response to endogenous stimulus	1	31	0.573327
GO	response to hormone stimulus	1	31	0.573327
GO	scavenger receptor activity	1	31	0.573327
GO	secretory granule	1	31	0.573327
GO	DNA helicase activity	1	31	0.573327
GO	regulation of bone remodeling	1	31	0.573327
GO	regulation of tissue remodeling	1	31	0.573327
GO	Rho guanyl-nucleotide exchange factor activity	2	71	0.576699
GO	lipid transporter activity	2	71	0.576699
GO	protein modification by small protein conjugation	2	72	0.584333
GO	neuron projection	2	72	0.584333
GO	protein methyltransferase activity	1	32	0.5849
GO	inositol or phosphatidylinositol phosphatase activity	1	32	0.5849
GO	mitochondrial matrix	1	32	0.5849
GO	endosome transport	1	32	0.5849
GO	regulation of muscle contraction	1	32	0.5849
GO	hemopoiesis	1	32	0.5849
GO	regulation of Rho protein signal transduction	2	73	0.591865
GO	receptor-mediated endocytosis	1	33	0.596159
GO	cytosolic small ribosomal subunit (sensu Eukaryota)	1	33	0.596159
GO	protein amino acid ADP-ribosylation	1	33	0.596159
GO	regulation of angiogenesis	1	34	0.607114
GO	antigen binding	1	34	0.607114
GO	mitochondrial electron transport, NADH to ubiquinone	1	34	0.607114
GO	basement membrane	1	34	0.607114
GO	hydrogen ion transporting ATP synthase activity, rotational mechanism	1	34	0.607114
GO	germ cell development	1	34	0.607114
GO	regulation of cell projection organization	1	34	0.607114
GO	cell maturation	1	35	0.617772
GO	glycerophospholipid biosynthetic process	1	35	0.617772
GO	phosphoinositide metabolic process	1	35	0.617772
GO	extrinsic to plasma membrane	1	35	0.617772
GO	synaptosome	1	35	0.617772
GO	lamellipodium	1	35	0.617772
GO	mRNA binding	1	35	0.617772
GO	regulation of heart contraction	1	35	0.617772
GO	hydrogen ion transporting ATPase activity, rotational mechanism	1	35	0.617772
GO	carbohydrate transport	1	36	0.628142
GO	transforming growth factor beta receptor signaling pathway	1	36	0.628142
GO	endoribonuclease activity	1	36	0.628142
GO	cytosolic large ribosomal subunit (sensu Eukaryota)	1	36	0.628142
GO	cation binding	75	3361	0.989
GO	ion binding	87	3683	0.989
GO	metal ion binding	83	3608	0.989
GO	transition metal ion binding	52	2435	0.989
GO	zinc ion binding	39	2030	0.989
GO	nucleobase, nucleoside, nucleotide and nucleic acid metabolic process	62	2405	0.989
GO	Golgi apparatus part	4	160	0.989
GO	hormone metabolic process	1	74	0.989
GO	positive regulation of multicellular organismal process	1	37	0.989
GO	protein processing	1	37	0.989
GO	proteolysis	16	600	0.989
GO	receptor activity	35	1340	0.989
GO	regulation of cytokine production	1	82	0.989
GO	regulation of hormone levels	1	87	0.989
GO	regulation of multicellular organismal process	8	383	0.989
GO	DNA binding	41	1959	0.989
GO	nucleic acid binding	78	2929	0.989
GO	anatomical structure development	22	921	0.989
GO	G-protein coupled receptor activity	7	405	0.989
GO	G-protein coupled receptor protein signaling pathway	14	595	0.989
GO	transmembrane receptor activity	16	776	0.989
GO	anatomical structure morphogenesis	11	468	0.989
GO	guanyl-nucleotide exchange factor activity	3	145	0.989
GO	intracellular	45	1778	0.989
GO	regulation of Ras protein signal transduction	2	98	0.989
GO	regulation of small GTPase mediated signal transduction	2	140	0.989
GO	small GTPase regulator activity	5	220	0.989
GO	cell-cell signaling	12	491	0.989
GO	regulation of biosynthetic process	50	2222	0.989
GO	regulation of cellular biosynthetic process	50	2220	0.989
GO	regulation of cellular metabolic process	54	2359	0.989
GO	regulation of gene expression	48	2176	0.989
GO	regulation of macromolecule biosynthetic process	48	2203	0.989
GO	regulation of macromolecule metabolic process	52	2358	0.989
GO	regulation of metabolic process	54	2401	0.989
GO	regulation of nucleobase, nucleoside, nucleotide and nucleic acid metabolic process	46	2127	0.989
GO	regulation of RNA metabolic process	42	1972	0.989
GO	regulation of transcription, DNA-dependent	42	1957	0.989
GO	regulation of transcription	45	2071	0.989
GO	transcription factor activity	18	859	0.989
GO	transcription regulator activity	31	1192	0.989
GO	cellular lipid metabolic process	13	497	0.989
GO	oxidoreductase activity	15	644	0.989
GO	acyltransferase activity	2	166	0.989
GO	biosynthetic process	60	2352	0.989
GO	transferase activity, transferring acyl groups other than amino-acyl groups	2	166	0.989
GO	transferase activity, transferring acyl groups	3	175	0.989
GO	regulation of progression through cell cycle	6	222	0.989
GO	regulation of cell shape	1	39	0.989
GO	regulation of localization	3	176	0.989
GO	axon guidance	1	57	0.989
GO	biopolymer glycosylation	3	118	0.989
GO	cognition	11	457	0.989
GO	glycosylation	3	118	0.989
GO	neurological system process	11	464	0.989
GO	protein amino acid glycosylation	3	118	0.989
GO	sensory perception of chemical stimulus	2	124	0.989
GO	sensory perception of smell	1	101	0.989
GO	sensory perception	11	430	0.989
GO	system process	15	635	0.989
GO	transferase activity, transferring glycosyl groups	6	234	0.989
GO	transferase activity, transferring hexosyl groups	4	157	0.989
GO	UDP-glycosyltransferase activity	1	99	0.989
GO	biopolymer biosynthetic process	46	1781	0.989
GO	cellular biopolymer biosynthetic process	46	1781	0.989
GO	cellular biosynthetic process	56	2292	0.989
GO	cellular macromolecule biosynthetic process	47	1798	0.989
GO	gamete generation	4	174	0.989
GO	macromolecule biosynthetic process	47	1801	0.989
GO	male gamete generation	4	152	0.989
GO	regulation of cell differentiation	4	185	0.989
GO	spermatogenesis	4	152	0.989
GO	transcription	27	1413	0.989
GO	cysteine-type peptidase activity	2	92	0.989
GO	endopeptidase activity	2	211	0.989
GO	peptidase activity, acting on L-amino acid peptides	3	367	0.989
GO	peptidase activity	3	430	0.989
GO	channel activity	7	351	0.989
GO	passive transmembrane transporter activity	7	351	0.989
GO	transmembrane transporter activity	12	636	0.989
GO	transporter activity	20	990	0.989
GO	phosphotransferase activity, alcohol group as acceptor	15	630	0.989
GO	protein kinase activity	13	534	0.989
GO	protein serine/threonine kinase activity	8	400	0.989
GO	ATPase activity, coupled	5	228	0.989
GO	ATPase activity	6	278	0.989
GO	actin binding	6	253	0.989
GO	cell cortex part	1	39	0.989
GO	cytoskeletal protein binding	10	374	0.989
GO	positive regulation of cellular metabolic process	9	349	0.989
GO	positive regulation of cellular protein metabolic process	1	45	0.989
GO	positive regulation of macromolecule metabolic process	8	344	0.989
GO	positive regulation of metabolic process	9	360	0.989
GO	positive regulation of protein metabolic process	1	47	0.989
GO	regulation of actin cytoskeleton organization	1	42	0.989
GO	regulation of actin filament length	1	39	0.989
GO	regulation of actin filament-based process	1	42	0.989
GO	regulation of actin polymerization or depolymerization	1	37	0.989
GO	regulation of cellular component size	1	39	0.989
GO	regulation of cytoskeleton organization	1	56	0.989
GO	regulation of protein complex disassembly	1	40	0.989
GO	central nervous system development	2	89	0.989
GO	ligase activity, forming carbon-nitrogen bonds	5	192	0.989
GO	small conjugating protein ligase activity	4	149	0.989
GO	system development	7	402	0.989
GO	ubiquitin-protein ligase activity	3	124	0.989
GO	serine hydrolase activity	1	109	0.989
GO	serine-type endopeptidase activity	1	100	0.989
GO	serine-type peptidase activity	1	108	0.989
GO	negative regulation of RNA metabolic process	5	191	0.989
GO	negative regulation of transcription, DNA-dependent	5	189	0.989
GO	sequence-specific DNA binding	7	447	0.989
GO	cellular carbohydrate metabolic process	7	265	0.989
GO	hydrolase activity, acting on glycosyl bonds	2	116	0.989
GO	hydrolase activity, hydrolyzing O-glycosyl compounds	2	91	0.989
GO	sugar binding	4	152	0.989
GO	cation channel activity	2	234	0.989
GO	cation channel complex	2	118	0.989
GO	cation transmembrane transporter activity	5	411	0.989
GO	cation transport	6	434	0.989
GO	gated channel activity	4	253	0.989
GO	ion channel activity	4	330	0.989
GO	ion channel complex	2	131	0.989
GO	ion transmembrane transporter activity	7	542	0.989
GO	ion transport	18	677	0.989
GO	metal ion transmembrane transporter activity	2	246	0.989
GO	metal ion transport	4	356	0.989
GO	monovalent inorganic cation transport	4	284	0.989
GO	potassium channel activity	2	124	0.989
GO	potassium channel complex	2	84	0.989
GO	potassium ion transport	2	149	0.989
GO	substrate specific channel activity	4	339	0.989
GO	substrate-specific transmembrane transporter activity	8	545	0.989
GO	substrate-specific transporter activity	10	698	0.989
GO	voltage-gated cation channel activity	2	141	0.989
GO	voltage-gated channel activity	4	173	0.989
GO	voltage-gated ion channel activity	4	173	0.989
GO	voltage-gated potassium channel activity	2	100	0.989
GO	voltage-gated potassium channel complex	2	84	0.989
GO	anion transmembrane transporter activity	2	87	0.989
GO	circulation	1	51	0.989
GO	organ morphogenesis	4	171	0.989
GO	protein binding, bridging	1	83	0.989
GO	electron transport	6	294	0.989
GO	rhythmic process	1	52	0.989
GO	RNA processing	8	395	0.989
GO	Wnt receptor signaling pathway	2	81	0.989
GO	cellular amine metabolic process	6	310	0.989
GO	cellular amino acid and derivative metabolic process	6	260	0.989
GO	cellular nitrogen compound metabolic process	6	319	0.989
GO	nitrogen compound metabolic process	6	331	0.989
GO	protein complex assembly	5	240	0.989
GO	acetyltransferase activity	1	57	0.989
GO	cellular alcohol metabolic process	4	265	0.989
GO	coenzyme binding	2	123	0.989
GO	cofactor binding	3	142	0.989
GO	cell development	2	96	0.989
GO	muscle contraction	2	123	0.989
GO	muscle system process	2	123	0.989
GO	peptide receptor activity, G-protein coupled	2	104	0.989
GO	ligand-dependent nuclear receptor activity	1	55	0.989
GO	coated pit	1	46	0.989
GO	transmembrane receptor protein kinase activity	2	81	0.989
GO	iron ion binding	6	265	0.989
GO	steroid metabolic process	1	154	0.989
GO	cell surface	2	81	0.989
GO	mRNA transport	1	46	0.989
GO	methylation	1	38	0.989
GO	nervous system development	4	295	0.989
GO	nucleoplasm part	8	298	0.989
GO	regulation of gene expression, epigenetic	1	37	0.989
GO	cell morphogenesis	2	80	0.989
GO	cellular structure morphogenesis	2	80	0.989
GO	mRNA metabolic process	3	244	0.989
GO	mRNA processing	2	223	0.989
GO	RNA splicing	2	198	0.989
GO	lipid binding	7	317	0.989
GO	negative regulation of transcription from RNA polymerase II promoter	3	130	0.989
GO	transition metal ion transport	1	41	0.989
GO	negative regulation of cell differentiation	2	78	0.989
GO	positive regulation of biosynthetic process	8	309	0.989
GO	positive regulation of cellular biosynthetic process	8	307	0.989
GO	positive regulation of gene expression	7	264	0.989
GO	positive regulation of macromolecule biosynthetic process	7	300	0.989
GO	positive regulation of nucleobase, nucleoside, nucleotide and nucleic acid metabolic process	7	274	0.989
GO	positive regulation of transcription	7	263	0.989
GO	regulation of cell cycle process	1	42	0.989
GO	regulation of mitotic cell cycle	1	52	0.989
GO	phosphoric monoester hydrolase activity	1	40	0.989
GO	developmental maturation	1	41	0.989
GO	ubiquitin cycle	5	341	0.989
GO	appendage morphogenesis	1	39	0.989
GO	embryonic appendage morphogenesis	1	37	0.989
GO	embryonic limb morphogenesis	1	37	0.989
GO	embryonic morphogenesis	1	79	0.989
GO	limb morphogenesis	1	39	0.989
GO	regionalization	1	92	0.989
GO	Rab GTPase activator activity	1	39	0.989
GO	Ras GTPase activator activity	1	74	0.989
GO	regulation of GTPase activity	1	85	0.989
GO	glutamine family amino acid metabolic process	1	44	0.989
GO	growth factor activity	2	158	0.989
GO	cytoskeleton organization	2	81	0.989
GO	diacylglycerol binding	1	55	0.989
GO	microtubule	4	191	0.989
GO	active transmembrane transporter activity	2	223	0.989
GO	antiporter activity	1	47	0.989
GO	secondary active transmembrane transporter activity	2	137	0.989
GO	double-stranded DNA binding	1	45	0.989
GO	structure-specific DNA binding	1	50	0.989
GO	excretion	1	40	0.989
GO	cytoskeleton organization and biogenesis	1	69	0.989
GO	cytoskeleton-dependent intracellular transport	1	111	0.989
GO	endoplasmic reticulum membrane	1	59	0.989
GO	microtubule-based movement	1	94	0.989
GO	microtubule-based process	1	138	0.989
GO	actin cytoskeleton organization and biogenesis	2	89	0.989
GO	extracellular structure organization	1	40	0.989
GO	transcriptional activator activity	1	111	0.989
GO	transmembrane receptor protein serine/threonine kinase signaling pathway	1	45	0.989
GO	protein transporter activity	1	67	0.989
GO	oxidoreductase activity, acting on CH-OH group of donors	2	101	0.989
GO	oxidoreductase activity, acting on the CH-OH group of donors, NAD or NADP as acceptor	2	91	0.989
GO	water-soluble vitamin metabolic process	1	37	0.989
GO	protein amino acid autophosphorylation	1	40	0.989
GO	response to abiotic stimulus	3	124	0.989
GO	electron transport chain	1	39	0.989
GO	oxidation reduction	1	39	0.989
GO	respiratory electron transport chain	1	39	0.989
GO	axon	1	38	0.989
GO	lipid catabolic process	2	112	0.989
GO	cytoplasmic membrane-bounded vesicle	2	134	0.989
GO	cytoplasmic vesicle	2	145	0.989
GO	membrane-bounded vesicle	2	134	0.989
GO	monooxygenase activity	1	94	0.989
GO	oxidoreductase activity, acting on paired donors, with incorporation or reduction of molecular oxygen	2	108	0.989
GO	vesicle	2	146	0.989
GO	cell growth	1	37	0.989
GO	growth	2	77	0.989
GO	receptor signaling protein serine/threonine kinase activity	1	45	0.989
GO	protein amino acid lipidation	1	37	0.989
GO	glycerophospholipid metabolic process	1	50	0.989
GO	lipid biosynthetic process	6	233	0.989
GO	membrane lipid biosynthetic process	2	77	0.989
GO	phospholipid metabolic process	2	112	0.989
GO	cellular lipid catabolic process	1	55	0.989
GO	cell redox homeostasis	1	44	0.989
GO	exonuclease activity	1	52	0.989
GO	nuclease activity	3	138	0.989
GO	cellular biopolymer catabolic process	3	148	0.989
GO	cellular protein catabolic process	3	148	0.989
GO	modification-dependent macromolecule catabolic process	3	145	0.989
GO	modification-dependent protein catabolic process	3	145	0.989
GO	protein catabolic process	3	174	0.989
GO	proteolysis involved in cellular protein catabolic process	3	147	0.989
GO	ubiquitin-dependent protein catabolic process	3	144	0.989
GO	thiolester hydrolase activity	1	76	0.989
GO	ubiquitin thiolesterase activity	1	59	0.989
GO	generation of a signal involved in cell-cell signaling	1	39	0.989
GO	neurotransmitter transport	1	63	0.989
GO	regulation of neurotransmitter levels	1	46	0.989
GO	synapse	2	85	0.989
GO	membrane fusion	1	44	0.989
GO	carbohydrate biosynthetic process	1	91	0.989
GO	neuron migration	1	42	0.989
GO	B cell activation	1	49	0.989
GO	nuclear body	1	41	0.989
GO	calmodulin binding	1	129	0.989
GO	endonuclease activity	2	76	0.989
GO	ribonuclease activity	1	55	0.989
GO	meiosis	1	44	0.989
GO	single-stranded DNA binding	1	42	0.989
GO	heme binding	1	104	0.989
GO	oxidoreductase activity, acting on the CH-CH group of donors	1	44	0.989
GO	tetrapyrrole binding	1	104	0.989
GO	neuropeptide signaling pathway	1	86	0.989
GO	negative regulation of organelle organization	1	42	0.989
GO	chromatin modification	3	161	0.989
GO	carboxylic acid transport	1	63	0.989
GO	organic acid transport	1	64	0.989
GO	symporter activity	1	99	0.989
GO	chromatin remodeling	1	39	0.989
GO	microsome	2	134	0.989
GO	vesicular fraction	2	137	0.989
GO	localization	1	56	0.989
GO	macromolecule localization	1	44	0.989
GO	antioxidant activity	1	43	0.989
GO	protein C-terminus binding	1	46	0.989
GO	structural constituent of muscle	1	39	0.989
GO	integral to Golgi membrane	1	39	0.989
GO	intrinsic to Golgi membrane	1	47	0.989
GO	protein amino acid N-linked glycosylation	1	38	0.989
GO	transferase activity, transferring pentosyl groups	1	45	0.989
GO	defense response to bacterium	1	66	0.989
GO	response to bacterium	1	71	0.989
GO	spliceosome	1	125	0.989
GO	actin filament organization	1	46	0.989
GO	heterocycle metabolic process	1	61	0.989
GO	ATP synthesis coupled proton transport	1	37	0.989
GO	energy coupled proton transport, down electrochemical gradient	1	37	0.989
GO	transmembrane ion transport	1	38	0.989
GO	transmembrane transport	1	41	0.989
GO	regulation of phosphate metabolic process	1	52	0.989
GO	regulation of phosphorus metabolic process	1	52	0.989
GO	regulation of phosphorylation	1	49	0.989
GO	regulation of protein amino acid phosphorylation	1	40	0.989
GO	positive regulation of cell differentiation	1	71	0.989
GO	regulation of pseudopodium formation	1	5	0.128278

## Sheet: GO Terms with Genes
Category	Term	Count in Selected Genes	Count in Total Population	P-value	Gene	Gene Symbol	Title
GO	immune response	49	496	4.75371e-15	10134	BCAP31	B-cell receptor-associated protein 31
GO	immune response	49	496	4.75371e-15	10288	LILRB2	leukocyte immunoglobulin-like receptor, subfamily B (with TM and ITIM domains), member 2
GO	immune response	49	496	4.75371e-15	10346	TRIM22	tripartite motif-containing 22
GO	immune response	49	496	4.75371e-15	10410	IFITM3	interferon induced transmembrane protein 3 (1-8U)
GO	immune response	49	496	4.75371e-15	10512	SEMA3C	sema domain, immunoglobulin domain (Ig), short basic domain, secreted, (semaphorin) 3C
GO	immune response	49	496	4.75371e-15	10563	CXCL13	chemokine (C-X-C motif) ligand 13
GO	immune response	49	496	4.75371e-15	1075	CTSC	cathepsin C
GO	immune response	49	496	4.75371e-15	10859	LILRB1	leukocyte immunoglobulin-like receptor, subfamily B (with TM and ITIM domains), member 1
GO	immune response	49	496	4.75371e-15	1191	CLU	clusterin
GO	immune response	49	496	4.75371e-15	1520	CTSS	cathepsin S
GO	immune response	49	496	4.75371e-15	1604	CD55	CD55 molecule, decay accelerating factor for complement (Cromer blood group)
GO	immune response	49	496	4.75371e-15	1880	GPR183	G protein-coupled receptor 183
GO	immune response	49	496	4.75371e-15	23643	LY96	lymphocyte antigen 96
GO	immune response	49	496	4.75371e-15	2537	IFI6	interferon, alpha-inducible protein 6
GO	immune response	49	496	4.75371e-15	25923	ATL3	atlastin GTPase 3
GO	immune response	49	496	4.75371e-15	2633	GBP1	guanylate binding protein 1, interferon-inducible, 67kDa
GO	immune response	49	496	4.75371e-15	2635	GBP3	guanylate binding protein 3
GO	immune response	49	496	4.75371e-15	3113	HLA-DPA1	major histocompatibility complex, class II, DP alpha 1
GO	immune response	49	496	4.75371e-15	3115	HLA-DPB1	major histocompatibility complex, class II, DP beta 1
GO	immune response	49	496	4.75371e-15	3119	HLA-DQB1	major histocompatibility complex, class II, DQ beta 1
GO	immune response	49	496	4.75371e-15	3122	HLA-DRA	major histocompatibility complex, class II, DR alpha
GO	immune response	49	496	4.75371e-15	3133	HLA-E	major histocompatibility complex, class I, E
GO	immune response	49	496	4.75371e-15	3428	IFI16	interferon, gamma-inducible protein 16
GO	immune response	49	496	4.75371e-15	3429	IFI27	interferon, alpha-inducible protein 27
GO	immune response	49	496	4.75371e-15	3433	IFIT2	interferon-induced protein with tetratricopeptide repeats 2
GO	immune response	49	496	4.75371e-15	3434	IFIT1	interferon-induced protein with tetratricopeptide repeats 1
GO	immune response	49	496	4.75371e-15	3512	IGJ	immunoglobulin J polypeptide, linker protein for immunoglobulin alpha and mu polypeptides
GO	immune response	49	496	4.75371e-15	3554	IL1R1	interleukin 1 receptor, type I
GO	immune response	49	496	4.75371e-15	3572	IL6ST	interleukin 6 signal transducer (gp130, oncostatin M receptor)
GO	immune response	49	496	4.75371e-15	3606	IL18	interleukin 18 (interferon-gamma-inducing factor)
GO	immune response	49	496	4.75371e-15	3937	LCP2	lymphocyte cytosolic protein 2 (SH2 domain containing leukocyte protein of 76kDa)
GO	immune response	49	496	4.75371e-15	397	ARHGDIB	Rho GDP dissociation inhibitor (GDI) beta
GO	immune response	49	496	4.75371e-15	4332	MNDA	myeloid cell nuclear differentiation antigen
GO	immune response	49	496	4.75371e-15	51371	POMP	proteasome maturation protein
GO	immune response	49	496	4.75371e-15	5996	RGS1	regulator of G-protein signaling 1
GO	immune response	49	496	4.75371e-15	6347	CCL2	chemokine (C-C motif) ligand 2
GO	immune response	49	496	4.75371e-15	6351	CCL4	chemokine (C-C motif) ligand 4
GO	immune response	49	496	4.75371e-15	6352	CCL5	chemokine (C-C motif) ligand 5
GO	immune response	49	496	4.75371e-15	6362	CCL18	chemokine (C-C motif) ligand 18 (pulmonary and activation-regulated)
GO	immune response	49	496	4.75371e-15	6373	CXCL11	chemokine (C-X-C motif) ligand 11
GO	immune response	49	496	4.75371e-15	64581	CLEC7A	C-type lectin domain family 7, member A
GO	immune response	49	496	4.75371e-15	714	C1QC	complement component 1, q subcomponent, C chain
GO	immune response	49	496	4.75371e-15	716	C1S	complement component 1, s subcomponent
GO	immune response	49	496	4.75371e-15	728	C5AR1	complement component 5a receptor 1
GO	immune response	49	496	4.75371e-15	8743	TNFSF10	tumor necrosis factor (ligand) superfamily, member 10
GO	immune response	49	496	4.75371e-15	8763	CD164	CD164 molecule, sialomucin
GO	immune response	49	496	4.75371e-15	929	CD14	CD14 molecule
GO	immune response	49	496	4.75371e-15	966	CD59	CD59 molecule, complement regulatory protein
GO	immune response	49	496	4.75371e-15	972	CD74	CD74 molecule, major histocompatibility complex, class II invariant chain
GO	immune system process	54	628	5.9913e-14	10134	BCAP31	B-cell receptor-associated protein 31
GO	immune system process	54	628	5.9913e-14	10288	LILRB2	leukocyte immunoglobulin-like receptor, subfamily B (with TM and ITIM domains), member 2
GO	immune system process	54	628	5.9913e-14	10346	TRIM22	tripartite motif-containing 22
GO	immune system process	54	628	5.9913e-14	10410	IFITM3	interferon induced transmembrane protein 3 (1-8U)
GO	immune system process	54	628	5.9913e-14	10512	SEMA3C	sema domain, immunoglobulin domain (Ig), short basic domain, secreted, (semaphorin) 3C
GO	immune system process	54	628	5.9913e-14	10563	CXCL13	chemokine (C-X-C motif) ligand 13
GO	immune system process	54	628	5.9913e-14	1075	CTSC	cathepsin C
GO	immune system process	54	628	5.9913e-14	10859	LILRB1	leukocyte immunoglobulin-like receptor, subfamily B (with TM and ITIM domains), member 1
GO	immune system process	54	628	5.9913e-14	11059	WWP1	WW domain containing E3 ubiquitin protein ligase 1
GO	immune system process	54	628	5.9913e-14	1191	CLU	clusterin
GO	immune system process	54	628	5.9913e-14	1520	CTSS	cathepsin S
GO	immune system process	54	628	5.9913e-14	1604	CD55	CD55 molecule, decay accelerating factor for complement (Cromer blood group)
GO	immune system process	54	628	5.9913e-14	1880	GPR183	G protein-coupled receptor 183
GO	immune system process	54	628	5.9913e-14	23643	LY96	lymphocyte antigen 96
GO	immune system process	54	628	5.9913e-14	2537	IFI6	interferon, alpha-inducible protein 6
GO	immune system process	54	628	5.9913e-14	25923	ATL3	atlastin GTPase 3
GO	immune system process	54	628	5.9913e-14	26191	PTPN22	protein tyrosine phosphatase, non-receptor type 22 (lymphoid)
GO	immune system process	54	628	5.9913e-14	2633	GBP1	guanylate binding protein 1, interferon-inducible, 67kDa
GO	immune system process	54	628	5.9913e-14	2635	GBP3	guanylate binding protein 3
GO	immune system process	54	628	5.9913e-14	3113	HLA-DPA1	major histocompatibility complex, class II, DP alpha 1
GO	immune system process	54	628	5.9913e-14	3115	HLA-DPB1	major histocompatibility complex, class II, DP beta 1
GO	immune system process	54	628	5.9913e-14	3119	HLA-DQB1	major histocompatibility complex, class II, DQ beta 1
GO	immune system process	54	628	5.9913e-14	3122	HLA-DRA	major histocompatibility complex, class II, DR alpha
GO	immune system process	54	628	5.9913e-14	3133	HLA-E	major histocompatibility complex, class I, E
GO	immune system process	54	628	5.9913e-14	3428	IFI16	interferon, gamma-inducible protein 16
GO	immune system process	54	628	5.9913e-14	3429	IFI27	interferon, alpha-inducible protein 27
GO	immune system process	54	628	5.9913e-14	3433	IFIT2	interferon-induced protein with tetratricopeptide repeats 2
GO	immune system process	54	628	5.9913e-14	3434	IFIT1	interferon-induced protein with tetratricopeptide repeats 1
GO	immune system process	54	628	5.9913e-14	3512	IGJ	immunoglobulin J polypeptide, linker protein for immunoglobulin alpha and mu polypeptides
GO	immune system process	54	628	5.9913e-14	3554	IL1R1	interleukin 1 receptor, type I
GO	immune system process	54	628	5.9913e-14	3572	IL6ST	interleukin 6 signal transducer (gp130, oncostatin M receptor)
GO	immune system process	54	628	5.9913e-14	3606	IL18	interleukin 18 (interferon-gamma-inducing factor)
GO	immune system process	54	628	5.9913e-14	3655	ITGA6	integrin, alpha 6
GO	immune system process	54	628	5.9913e-14	3937	LCP2	lymphocyte cytosolic protein 2 (SH2 domain containing leukocyte protein of 76kDa)
GO	immune system process	54	628	5.9913e-14	397	ARHGDIB	Rho GDP dissociation inhibitor (GDI) beta
GO	immune system process	54	628	5.9913e-14	4332	MNDA	myeloid cell nuclear differentiation antigen
GO	immune system process	54	628	5.9913e-14	51371	POMP	proteasome maturation protein
GO	immune system process	54	628	5.9913e-14	5788	PTPRC	protein tyrosine phosphatase, receptor type, C
GO	immune system process	54	628	5.9913e-14	5996	RGS1	regulator of G-protein signaling 1
GO	immune system process	54	628	5.9913e-14	6347	CCL2	chemokine (C-C motif) ligand 2
GO	immune system process	54	628	5.9913e-14	6351	CCL4	chemokine (C-C motif) ligand 4
GO	immune system process	54	628	5.9913e-14	6352	CCL5	chemokine (C-C motif) ligand 5
GO	immune system process	54	628	5.9913e-14	6362	CCL18	chemokine (C-C motif) ligand 18 (pulmonary and activation-regulated)
GO	immune system process	54	628	5.9913e-14	6373	CXCL11	chemokine (C-X-C motif) ligand 11
GO	immune system process	54	628	5.9913e-14	64581	CLEC7A	C-type lectin domain family 7, member A
GO	immune system process	54	628	5.9913e-14	664	BNIP3	BCL2/adenovirus E1B 19kDa interacting protein 3
GO	immune system process	54	628	5.9913e-14	714	C1QC	complement component 1, q subcomponent, C chain
GO	immune system process	54	628	5.9913e-14	716	C1S	complement component 1, s subcomponent
GO	immune system process	54	628	5.9913e-14	728	C5AR1	complement component 5a receptor 1
GO	immune system process	54	628	5.9913e-14	8743	TNFSF10	tumor necrosis factor (ligand) superfamily, member 10
GO	immune system process	54	628	5.9913e-14	8763	CD164	CD164 molecule, sialomucin
GO	immune system process	54	628	5.9913e-14	929	CD14	CD14 molecule
GO	immune system process	54	628	5.9913e-14	966	CD59	CD59 molecule, complement regulatory protein
GO	immune system process	54	628	5.9913e-14	972	CD74	CD74 molecule, major histocompatibility complex, class II invariant chain
GO	cellular_component	411	12479	3.50944e-12	10049	DNAJB6	DnaJ (Hsp40) homolog, subfamily B, member 6
GO	cellular_component	411	12479	3.50944e-12	10051	SMC4	structural maintenance of chromosomes 4
GO	cellular_component	411	12479	3.50944e-12	10059	DNM1L	dynamin 1-like
GO	cellular_component	411	12479	3.50944e-12	10097	ACTR2	ARP2 actin-related protein 2 homolog (yeast)
GO	cellular_component	411	12479	3.50944e-12	10105	PPIF	peptidylprolyl isomerase F
GO	cellular_component	411	12479	3.50944e-12	10134	BCAP31	B-cell receptor-associated protein 31
GO	cellular_component	411	12479	3.50944e-12	10159	ATP6AP2	ATPase, H+ transporting, lysosomal accessory protein 2
GO	cellular_component	411	12479	3.50944e-12	10186	LHFP	lipoma HMGIC fusion partner
GO	cellular_component	411	12479	3.50944e-12	10203	CALCRL	calcitonin receptor-like
GO	cellular_component	411	12479	3.50944e-12	10205	MPZL2	myelin protein zero-like 2
GO	cellular_component	411	12479	3.50944e-12	10207	INADL	InaD-like (Drosophila)
GO	cellular_component	411	12479	3.50944e-12	10254	STAM2	signal transducing adaptor molecule (SH3 domain and ITAM motif) 2
GO	cellular_component	411	12479	3.50944e-12	10276	NET1	neuroepithelial cell transforming 1
GO	cellular_component	411	12479	3.50944e-12	10288	LILRB2	leukocyte immunoglobulin-like receptor, subfamily B (with TM and ITIM domains), member 2
GO	cellular_component	411	12479	3.50944e-12	1030	CDKN2B	cyclin-dependent kinase inhibitor 2B (p15, inhibits CDK4)
GO	cellular_component	411	12479	3.50944e-12	10346	TRIM22	tripartite motif-containing 22
GO	cellular_component	411	12479	3.50944e-12	10410	IFITM3	interferon induced transmembrane protein 3 (1-8U)
GO	cellular_component	411	12479	3.50944e-12	10418	SPON1	spondin 1, extracellular matrix protein
GO	cellular_component	411	12479	3.50944e-12	1043	CD52	CD52 molecule
GO	cellular_component	411	12479	3.50944e-12	10434	LYPLA1	lysophospholipase I
GO	cellular_component	411	12479	3.50944e-12	10438	C1D	nuclear DNA-binding protein
GO	cellular_component	411	12479	3.50944e-12	10440	TIMM17A	translocase of inner mitochondrial membrane 17 homolog A (yeast)
GO	cellular_component	411	12479	3.50944e-12	10457	GPNMB	glycoprotein (transmembrane) nmb
GO	cellular_component	411	12479	3.50944e-12	10483	SEC23B	Sec23 homolog B (S. cerevisiae)
GO	cellular_component	411	12479	3.50944e-12	10484	SEC23A	Sec23 homolog A (S. cerevisiae)
GO	cellular_component	411	12479	3.50944e-12	10512	SEMA3C	sema domain, immunoglobulin domain (Ig), short basic domain, secreted, (semaphorin) 3C
GO	cellular_component	411	12479	3.50944e-12	10553	HTATIP2	HIV-1 Tat interactive protein 2, 30kDa
GO	cellular_component	411	12479	3.50944e-12	10558	SPTLC1	serine palmitoyltransferase, long chain base subunit 1
GO	cellular_component	411	12479	3.50944e-12	10563	CXCL13	chemokine (C-X-C motif) ligand 13
GO	cellular_component	411	12479	3.50944e-12	10576	CCT2	chaperonin containing TCP1, subunit 2 (beta)
GO	cellular_component	411	12479	3.50944e-12	10631	POSTN	periostin, osteoblast specific factor
GO	cellular_component	411	12479	3.50944e-12	10640	EXOC5	exocyst complex component 5
GO	cellular_component	411	12479	3.50944e-12	10672	GNA13	guanine nucleotide binding protein (G protein), alpha 13
GO	cellular_component	411	12479	3.50944e-12	10678	B3GNT2	UDP-GlcNAc:betaGal beta-1,3-N-acetylglucosaminyltransferase 2
GO	cellular_component	411	12479	3.50944e-12	1069	CETN2	centrin, EF-hand protein, 2
GO	cellular_component	411	12479	3.50944e-12	10732	TCFL5	transcription factor-like 5 (basic helix-loop-helix)
GO	cellular_component	411	12479	3.50944e-12	1075	CTSC	cathepsin C
GO	cellular_component	411	12479	3.50944e-12	10762	NUP50	nucleoporin 50kDa
GO	cellular_component	411	12479	3.50944e-12	10859	LILRB1	leukocyte immunoglobulin-like receptor, subfamily B (with TM and ITIM domains), member 1
GO	cellular_component	411	12479	3.50944e-12	10875	FGL2	fibrinogen-like 2
GO	cellular_component	411	12479	3.50944e-12	10944	C11orf58	chromosome 11 open reading frame 58
GO	cellular_component	411	12479	3.50944e-12	10955	SERINC3	serine incorporator 3
GO	cellular_component	411	12479	3.50944e-12	10973	ASCC3	activating signal cointegrator 1 complex subunit 3
GO	cellular_component	411	12479	3.50944e-12	11034	DSTN	destrin (actin depolymerizing factor)
GO	cellular_component	411	12479	3.50944e-12	11059	WWP1	WW domain containing E3 ubiquitin protein ligase 1
GO	cellular_component	411	12479	3.50944e-12	11098	PRSS23	protease, serine, 23
GO	cellular_component	411	12479	3.50944e-12	1112	FOXN3	forkhead box N3
GO	cellular_component	411	12479	3.50944e-12	1116	CHI3L1	chitinase 3-like 1 (cartilage glycoprotein-39)
GO	cellular_component	411	12479	3.50944e-12	11177	BAZ1A	bromodomain adjacent to zinc finger domain, 1A
GO	cellular_component	411	12479	3.50944e-12	11260	XPOT	exportin, tRNA (nuclear export receptor for tRNAs)
GO	cellular_component	411	12479	3.50944e-12	115207	KCTD12	potassium channel tetramerisation domain containing 12
GO	cellular_component	411	12479	3.50944e-12	116068	LYSMD3	LysM, putative peptidoglycan-binding, domain containing 3
GO	cellular_component	411	12479	3.50944e-12	116540	MRPL53	mitochondrial ribosomal protein L53
GO	cellular_component	411	12479	3.50944e-12	1191	CLU	clusterin
GO	cellular_component	411	12479	3.50944e-12	1193	CLIC2	chloride intracellular channel 2
GO	cellular_component	411	12479	3.50944e-12	121260	SLC15A4	solute carrier family 15, member 4
GO	cellular_component	411	12479	3.50944e-12	122786	FRMD6	FERM domain containing 6
GO	cellular_component	411	12479	3.50944e-12	1277	COL1A1	collagen, type I, alpha 1
GO	cellular_component	411	12479	3.50944e-12	1278	COL1A2	collagen, type I, alpha 2
GO	cellular_component	411	12479	3.50944e-12	1281	COL3A1	collagen, type III, alpha 1
GO	cellular_component	411	12479	3.50944e-12	1282	COL4A1	collagen, type IV, alpha 1
GO	cellular_component	411	12479	3.50944e-12	1293	COL6A3	collagen, type VI, alpha 3
GO	cellular_component	411	12479	3.50944e-12	1301	COL11A1	collagen, type XI, alpha 1
GO	cellular_component	411	12479	3.50944e-12	1306	COL15A1	collagen, type XV, alpha 1
GO	cellular_component	411	12479	3.50944e-12	132	ADK	adenosine kinase
GO	cellular_component	411	12479	3.50944e-12	134510	UBLCP1	ubiquitin-like domain containing CTD phosphatase 1
GO	cellular_component	411	12479	3.50944e-12	1349	COX7B	cytochrome c oxidase subunit VIIb
GO	cellular_component	411	12479	3.50944e-12	1353	COX11	COX11 homolog, cytochrome c oxidase assembly protein (yeast)
GO	cellular_component	411	12479	3.50944e-12	1390	CREM	cAMP responsive element modulator
GO	cellular_component	411	12479	3.50944e-12	1407	CRY1	cryptochrome 1 (photolyase-like)
GO	cellular_component	411	12479	3.50944e-12	1462	VCAN	versican
GO	cellular_component	411	12479	3.50944e-12	148789	B3GALNT2	beta-1,3-N-acetylgalactosaminyltransferase 2
GO	cellular_component	411	12479	3.50944e-12	1490	CTGF	connective tissue growth factor
GO	cellular_component	411	12479	3.50944e-12	151011	40066	septin 10
GO	cellular_component	411	12479	3.50944e-12	1520	CTSS	cathepsin S
GO	cellular_component	411	12479	3.50944e-12	152926	PPM1K	protein phosphatase 1K (PP2C domain containing)
GO	cellular_component	411	12479	3.50944e-12	157807	RLBP1L1	retinaldehyde binding protein 1-like 1
GO	cellular_component	411	12479	3.50944e-12	1604	CD55	CD55 molecule, decay accelerating factor for complement (Cromer blood group)
GO	cellular_component	411	12479	3.50944e-12	1615	DARS	aspartyl-tRNA synthetase
GO	cellular_component	411	12479	3.50944e-12	162966	ZNF600	zinc finger protein 600
GO	cellular_component	411	12479	3.50944e-12	162967	ZNF320	zinc finger protein 320
GO	cellular_component	411	12479	3.50944e-12	162993	ZNF846	zinc finger protein 846
GO	cellular_component	411	12479	3.50944e-12	1633	DCK	deoxycytidine kinase
GO	cellular_component	411	12479	3.50944e-12	1634	DCN	decorin
GO	cellular_component	411	12479	3.50944e-12	170575	GIMAP1	GTPase, IMAP family member 1
GO	cellular_component	411	12479	3.50944e-12	1737	DLAT	dihydrolipoamide S-acetyltransferase
GO	cellular_component	411	12479	3.50944e-12	1830	DSG3	desmoglein 3 (pemphigus vulgaris antigen)
GO	cellular_component	411	12479	3.50944e-12	1880	GPR183	G protein-coupled receptor 183
GO	cellular_component	411	12479	3.50944e-12	1894	ECT2	epithelial cell transforming sequence 2 oncogene
GO	cellular_component	411	12479	3.50944e-12	1909	EDNRA	endothelin receptor type A
GO	cellular_component	411	12479	3.50944e-12	196	AHR	aryl hydrocarbon receptor
GO	cellular_component	411	12479	3.50944e-12	1964	EIF1AX	eukaryotic translation initiation factor 1A, X-linked
GO	cellular_component	411	12479	3.50944e-12	196527	ANO6	anoctamin 6
GO	cellular_component	411	12479	3.50944e-12	1992	SERPINB1	serpin peptidase inhibitor, clade B (ovalbumin), member 1
GO	cellular_component	411	12479	3.50944e-12	2	A2M	alpha-2-macroglobulin
GO	cellular_component	411	12479	3.50944e-12	200315	APOBEC3A	apolipoprotein B mRNA editing enzyme, catalytic polypeptide-like 3A
GO	cellular_component	411	12479	3.50944e-12	2034	EPAS1	endothelial PAS domain protein 1
GO	cellular_component	411	12479	3.50944e-12	203427	SLC25A43	solute carrier family 25, member 43
GO	cellular_component	411	12479	3.50944e-12	2060	EPS15	epidermal growth factor receptor pathway substrate 15
GO	cellular_component	411	12479	3.50944e-12	2065	ERBB3	v-erb-b2 erythroblastic leukemia viral oncogene homolog 3 (avian)
GO	cellular_component	411	12479	3.50944e-12	2114	ETS2	v-ets erythroblastosis virus E26 oncogene homolog 2 (avian)
GO	cellular_component	411	12479	3.50944e-12	2149	F2R	coagulation factor II (thrombin) receptor
GO	cellular_component	411	12479	3.50944e-12	2150	F2RL1	coagulation factor II (thrombin) receptor-like 1
GO	cellular_component	411	12479	3.50944e-12	2151	F2RL2	coagulation factor II (thrombin) receptor-like 2
GO	cellular_component	411	12479	3.50944e-12	2182	ACSL4	acyl-CoA synthetase long-chain family member 4
GO	cellular_component	411	12479	3.50944e-12	221035	REEP3	receptor accessory protein 3
GO	cellular_component	411	12479	3.50944e-12	222658	KCTD20	potassium channel tetramerisation domain containing 20
GO	cellular_component	411	12479	3.50944e-12	2230	FDX1	ferredoxin 1
GO	cellular_component	411	12479	3.50944e-12	22797	TFEC	transcription factor EC
GO	cellular_component	411	12479	3.50944e-12	22931	RAB18	RAB18, member RAS oncogene family
GO	cellular_component	411	12479	3.50944e-12	22978	NT5C2	5'-nucleotidase, cytosolic II
GO	cellular_component	411	12479	3.50944e-12	23136	EPB41L3	erythrocyte membrane protein band 4.1-like 3
GO	cellular_component	411	12479	3.50944e-12	23167	EFR3A	EFR3 homolog A (S. cerevisiae)
GO	cellular_component	411	12479	3.50944e-12	23213	SULF1	sulfatase 1
GO	cellular_component	411	12479	3.50944e-12	23279	NUP160	nucleoporin 160kDa
GO	cellular_component	411	12479	3.50944e-12	23300	ATMIN	ATM interactor
GO	cellular_component	411	12479	3.50944e-12	2335	FN1	fibronectin 1
GO	cellular_component	411	12479	3.50944e-12	2353	FOS	v-fos FBJ murine osteosarcoma viral oncogene homolog
GO	cellular_component	411	12479	3.50944e-12	23607	CD2AP	CD2-associated protein
GO	cellular_component	411	12479	3.50944e-12	23643	LY96	lymphocyte antigen 96
GO	cellular_component	411	12479	3.50944e-12	23658	LSM5	LSM5 homolog, U6 small nuclear RNA associated (S. cerevisiae)
GO	cellular_component	411	12479	3.50944e-12	23741	EID1	EP300 interacting inhibitor of differentiation 1
GO	cellular_component	411	12479	3.50944e-12	23764	MAFF	v-maf musculoaponeurotic fibrosarcoma oncogene homolog F (avian)
GO	cellular_component	411	12479	3.50944e-12	2537	IFI6	interferon, alpha-inducible protein 6
GO	cellular_component	411	12479	3.50944e-12	257218	SHPRH	SNF2 histone linker PHD RING helicase
GO	cellular_component	411	12479	3.50944e-12	25800	SLC39A6	solute carrier family 39 (zinc transporter), member 6
GO	cellular_component	411	12479	3.50944e-12	25912	C1orf43	chromosome 1 open reading frame 43
GO	cellular_component	411	12479	3.50944e-12	25932	CLIC4	chloride intracellular channel 4
GO	cellular_component	411	12479	3.50944e-12	25937	WWTR1	WW domain containing transcription regulator 1
GO	cellular_component	411	12479	3.50944e-12	25978	CHMP2B	chromatin modifying protein 2B
GO	cellular_component	411	12479	3.50944e-12	25994	HIGD1A	HIG1 domain family, member 1A
GO	cellular_component	411	12479	3.50944e-12	2619	GAS1	growth arrest-specific 1
GO	cellular_component	411	12479	3.50944e-12	26225	ARL5A	ADP-ribosylation factor-like 5A
GO	cellular_component	411	12479	3.50944e-12	26234	FBXL5	F-box and leucine-rich repeat protein 5
GO	cellular_component	411	12479	3.50944e-12	26271	FBXO5	F-box protein 5
GO	cellular_component	411	12479	3.50944e-12	2633	GBP1	guanylate binding protein 1, interferon-inducible, 67kDa
GO	cellular_component	411	12479	3.50944e-12	26355	FAM162A	family with sequence similarity 162, member A
GO	cellular_component	411	12479	3.50944e-12	26585	GREM1	gremlin 1, cysteine knot superfamily, homolog (Xenopus laevis)
GO	cellular_component	411	12479	3.50944e-12	2665	GDI2	GDP dissociation inhibitor 2
GO	cellular_component	411	12479	3.50944e-12	26953	RANBP6	RAN binding protein 6
GO	cellular_component	411	12479	3.50944e-12	26973	CHORDC1	cysteine and histidine-rich domain (CHORD)-containing 1
GO	cellular_component	411	12479	3.50944e-12	2706	GJB2	gap junction protein, beta 2, 26kDa
GO	cellular_component	411	12479	3.50944e-12	27069	GHITM	growth hormone inducible transmembrane protein
GO	cellular_component	411	12479	3.50944e-12	27292	DIMT1L	DIM1 dimethyladenosine transferase 1-like (S. cerevisiae)
GO	cellular_component	411	12479	3.50944e-12	2730	GCLM	glutamate-cysteine ligase, modifier subunit
GO	cellular_component	411	12479	3.50944e-12	2739	GLO1	glyoxalase I
GO	cellular_component	411	12479	3.50944e-12	2810	SFN	stratifin
GO	cellular_component	411	12479	3.50944e-12	2824	GPM6B	glycoprotein M6B
GO	cellular_component	411	12479	3.50944e-12	285172	FAM126B	family with sequence similarity 126, member B
GO	cellular_component	411	12479	3.50944e-12	28957	MRPS28	mitochondrial ribosomal protein S28
GO	cellular_component	411	12479	3.50944e-12	2896	GRN	granulin
GO	cellular_component	411	12479	3.50944e-12	28962	OSTM1	osteopetrosis associated transmembrane protein 1
GO	cellular_component	411	12479	3.50944e-12	28970	C11orf54	chromosome 11 open reading frame 54
GO	cellular_component	411	12479	3.50944e-12	28978	TMEM14A	transmembrane protein 14A
GO	cellular_component	411	12479	3.50944e-12	29058	C20orf30	chromosome 20 open reading frame 30
GO	cellular_component	411	12479	3.50944e-12	29127	RACGAP1	Rac GTPase activating protein 1
GO	cellular_component	411	12479	3.50944e-12	293	SLC25A6	solute carrier family 25 (mitochondrial carrier; adenine nucleotide translocator), member 6
GO	cellular_component	411	12479	3.50944e-12	2957	GTF2A1	general transcription factor IIA, 1, 19/37kDa
GO	cellular_component	411	12479	3.50944e-12	29766	TMOD3	tropomodulin 3 (ubiquitous)
GO	cellular_component	411	12479	3.50944e-12	29957	SLC25A24	solute carrier family 25 (mitochondrial carrier; phosphate carrier), member 24
GO	cellular_component	411	12479	3.50944e-12	29979	UBQLN1	ubiquilin 1
GO	cellular_component	411	12479	3.50944e-12	307	ANXA4	annexin A4
GO	cellular_component	411	12479	3.50944e-12	308	ANXA5	annexin A5
GO	cellular_component	411	12479	3.50944e-12	3113	HLA-DPA1	major histocompatibility complex, class II, DP alpha 1
GO	cellular_component	411	12479	3.50944e-12	3115	HLA-DPB1	major histocompatibility complex, class II, DP beta 1
GO	cellular_component	411	12479	3.50944e-12	3119	HLA-DQB1	major histocompatibility complex, class II, DQ beta 1
GO	cellular_component	411	12479	3.50944e-12	3122	HLA-DRA	major histocompatibility complex, class II, DR alpha
GO	cellular_component	411	12479	3.50944e-12	3133	HLA-E	major histocompatibility complex, class I, E
GO	cellular_component	411	12479	3.50944e-12	3150	HMGN1	high-mobility group nucleosome binding domain 1
GO	cellular_component	411	12479	3.50944e-12	3320	HSP90AA1	heat shock protein 90kDa alpha (cytosolic), class A member 1
GO	cellular_component	411	12479	3.50944e-12	334	APLP2	amyloid beta (A4) precursor-like protein 2
GO	cellular_component	411	12479	3.50944e-12	339324	ZNF260	zinc finger protein 260
GO	cellular_component	411	12479	3.50944e-12	3428	IFI16	interferon, gamma-inducible protein 16
GO	cellular_component	411	12479	3.50944e-12	3429	IFI27	interferon, alpha-inducible protein 27
GO	cellular_component	411	12479	3.50944e-12	3433	IFIT2	interferon-induced protein with tetratricopeptide repeats 2
GO	cellular_component	411	12479	3.50944e-12	3434	IFIT1	interferon-induced protein with tetratricopeptide repeats 1
GO	cellular_component	411	12479	3.50944e-12	3459	IFNGR1	interferon gamma receptor 1
GO	cellular_component	411	12479	3.50944e-12	348995	NUP43	nucleoporin 43kDa
GO	cellular_component	411	12479	3.50944e-12	3490	IGFBP7	insulin-like growth factor binding protein 7
GO	cellular_component	411	12479	3.50944e-12	3491	CYR61	cysteine-rich, angiogenic inducer, 61
GO	cellular_component	411	12479	3.50944e-12	3512	IGJ	immunoglobulin J polypeptide, linker protein for immunoglobulin alpha and mu polypeptides
GO	cellular_component	411	12479	3.50944e-12	3554	IL1R1	interleukin 1 receptor, type I
GO	cellular_component	411	12479	3.50944e-12	3572	IL6ST	interleukin 6 signal transducer (gp130, oncostatin M receptor)
GO	cellular_component	411	12479	3.50944e-12	360	AQP3	aquaporin 3 (Gill blood group)
GO	cellular_component	411	12479	3.50944e-12	3606	IL18	interleukin 18 (interferon-gamma-inducing factor)
GO	cellular_component	411	12479	3.50944e-12	3655	ITGA6	integrin, alpha 6
GO	cellular_component	411	12479	3.50944e-12	3688	ITGB1	integrin, beta 1 (fibronectin receptor, beta polypeptide, antigen CD29 includes MDF2, MSK12)
GO	cellular_component	411	12479	3.50944e-12	3696	ITGB8	integrin, beta 8
GO	cellular_component	411	12479	3.50944e-12	3728	JUP	junction plakoglobin
GO	cellular_component	411	12479	3.50944e-12	3735	KARS	lysyl-tRNA synthetase
GO	cellular_component	411	12479	3.50944e-12	3861	KRT14	keratin 14
GO	cellular_component	411	12479	3.50944e-12	3868	KRT16	keratin 16
GO	cellular_component	411	12479	3.50944e-12	389136	VGLL3	vestigial like 3 (Drosophila)
GO	cellular_component	411	12479	3.50944e-12	3895	KTN1	kinectin 1 (kinesin receptor)
GO	cellular_component	411	12479	3.50944e-12	3920	LAMP2	lysosomal-associated membrane protein 2
GO	cellular_component	411	12479	3.50944e-12	3953	LEPR	leptin receptor
GO	cellular_component	411	12479	3.50944e-12	397	ARHGDIB	Rho GDP dissociation inhibitor (GDI) beta
GO	cellular_component	411	12479	3.50944e-12	3981	LIG4	ligase IV, DNA, ATP-dependent
GO	cellular_component	411	12479	3.50944e-12	4060	LUM	lumican
GO	cellular_component	411	12479	3.50944e-12	4085	MAD2L1	MAD2 mitotic arrest deficient-like 1 (yeast)
GO	cellular_component	411	12479	3.50944e-12	4090	SMAD5	SMAD family member 5
GO	cellular_component	411	12479	3.50944e-12	4094	MAF	v-maf musculoaponeurotic fibrosarcoma oncogene homolog (avian)
GO	cellular_component	411	12479	3.50944e-12	4170	MCL1	myeloid cell leukemia sequence 1 (BCL2-related)
GO	cellular_component	411	12479	3.50944e-12	4189	DNAJB9	DnaJ (Hsp40) homolog, subfamily B, member 9
GO	cellular_component	411	12479	3.50944e-12	4199	ME1	malic enzyme 1, NADP(+)-dependent, cytosolic
GO	cellular_component	411	12479	3.50944e-12	4233	MET	met proto-oncogene (hepatocyte growth factor receptor)
GO	cellular_component	411	12479	3.50944e-12	427	ASAH1	N-acylsphingosine amidohydrolase (acid ceramidase) 1
GO	cellular_component	411	12479	3.50944e-12	4312	MMP1	matrix metallopeptidase 1 (interstitial collagenase)
GO	cellular_component	411	12479	3.50944e-12	4321	MMP12	matrix metallopeptidase 12 (macrophage elastase)
GO	cellular_component	411	12479	3.50944e-12	4332	MNDA	myeloid cell nuclear differentiation antigen
GO	cellular_component	411	12479	3.50944e-12	4481	MSR1	macrophage scavenger receptor 1
GO	cellular_component	411	12479	3.50944e-12	4534	MTM1	myotubularin 1
GO	cellular_component	411	12479	3.50944e-12	4594	MUT	methylmalonyl Coenzyme A mutase
GO	cellular_component	411	12479	3.50944e-12	4609	MYC	v-myc myelocytomatosis viral oncogene homolog (avian)
GO	cellular_component	411	12479	3.50944e-12	466	ATF1	activating transcription factor 1
GO	cellular_component	411	12479	3.50944e-12	4673	NAP1L1	nucleosome assembly protein 1-like 1
GO	cellular_component	411	12479	3.50944e-12	4677	NARS	asparaginyl-tRNA synthetase
GO	cellular_component	411	12479	3.50944e-12	4698	NDUFA5	NADH dehydrogenase (ubiquinone) 1 alpha subcomplex, 5, 13kDa
GO	cellular_component	411	12479	3.50944e-12	4747	NEFL	neurofilament, light polypeptide
GO	cellular_component	411	12479	3.50944e-12	4811	NID1	nidogen 1
GO	cellular_component	411	12479	3.50944e-12	493856	CISD2	CDGSH iron sulfur domain 2
GO	cellular_component	411	12479	3.50944e-12	4942	OAT	ornithine aminotransferase (gyrate atrophy)
GO	cellular_component	411	12479	3.50944e-12	5049	PAFAH1B2	platelet-activating factor acetylhydrolase, isoform Ib, beta subunit 30kDa
GO	cellular_component	411	12479	3.50944e-12	50640	PNPLA8	patatin-like phospholipase domain containing 8
GO	cellular_component	411	12479	3.50944e-12	5066	PAM	peptidylglycine alpha-amidating monooxygenase
GO	cellular_component	411	12479	3.50944e-12	50808	AK3	adenylate kinase 3
GO	cellular_component	411	12479	3.50944e-12	5099	PCDH7	protocadherin 7
GO	cellular_component	411	12479	3.50944e-12	51014	TMED7	transmembrane emp24 protein transport domain containing 7
GO	cellular_component	411	12479	3.50944e-12	51030	FAM18B	family with sequence similarity 18, member B
GO	cellular_component	411	12479	3.50944e-12	51079	NDUFA13	NADH dehydrogenase (ubiquinone) 1 alpha subcomplex, 13
GO	cellular_component	411	12479	3.50944e-12	51164	DCTN4	dynactin 4 (p62)
GO	cellular_component	411	12479	3.50944e-12	51249	TMEM69	transmembrane protein 69
GO	cellular_component	411	12479	3.50944e-12	51313	C4orf18	chromosome 4 open reading frame 18
GO	cellular_component	411	12479	3.50944e-12	51338	MS4A4A	membrane-spanning 4-domains, subfamily A, member 4
GO	cellular_component	411	12479	3.50944e-12	51371	POMP	proteasome maturation protein
GO	cellular_component	411	12479	3.50944e-12	51388	NIP7	nuclear import 7 homolog (S. cerevisiae)
GO	cellular_component	411	12479	3.50944e-12	51406	NOL7	nucleolar protein 7, 27kDa
GO	cellular_component	411	12479	3.50944e-12	51465	UBE2J1	ubiquitin-conjugating enzyme E2, J1 (UBC6 homolog, yeast)
GO	cellular_component	411	12479	3.50944e-12	51510	CHMP5	chromatin modifying protein 5
GO	cellular_component	411	12479	3.50944e-12	51522	TMEM14C	transmembrane protein 14C
GO	cellular_component	411	12479	3.50944e-12	51535	PPHLN1	periphilin 1
GO	cellular_component	411	12479	3.50944e-12	51567	TTRAP	TRAF and TNF receptor associated protein
GO	cellular_component	411	12479	3.50944e-12	51602	NOP58	NOP58 ribonucleoprotein homolog (yeast)
GO	cellular_component	411	12479	3.50944e-12	51727	CMPK1	cytidine monophosphate (UMP-CMP) kinase 1, cytosolic
GO	cellular_component	411	12479	3.50944e-12	51776	ZAK	sterile alpha motif and leucine zipper containing kinase AZK
GO	cellular_component	411	12479	3.50944e-12	51808	PHAX	phosphorylated adaptor for RNA export
GO	cellular_component	411	12479	3.50944e-12	5203	PFDN4	prefoldin subunit 4
GO	cellular_component	411	12479	3.50944e-12	5229	PGGT1B	protein geranylgeranyltransferase type I, beta subunit
GO	cellular_component	411	12479	3.50944e-12	5265	SERPINA1	serpin peptidase inhibitor, clade A (alpha-1 antiproteinase, antitrypsin), member 1
GO	cellular_component	411	12479	3.50944e-12	5286	PIK3C2A	phosphoinositide-3-kinase, class 2, alpha polypeptide
GO	cellular_component	411	12479	3.50944e-12	5321	PLA2G4A	phospholipase A2, group IVA (cytosolic, calcium-dependent)
GO	cellular_component	411	12479	3.50944e-12	5325	PLAGL1	pleiomorphic adenoma gene-like 1
GO	cellular_component	411	12479	3.50944e-12	53339	BTBD1	BTB (POZ) domain containing 1
GO	cellular_component	411	12479	3.50944e-12	5359	PLSCR1	phospholipid scramblase 1
GO	cellular_component	411	12479	3.50944e-12	5366	PMAIP1	phorbol-12-myristate-13-acetate-induced protein 1
GO	cellular_component	411	12479	3.50944e-12	54331	GNG2	guanine nucleotide binding protein (G protein), gamma 2
GO	cellular_component	411	12479	3.50944e-12	54453	RIN2	Ras and Rab interactor 2
GO	cellular_component	411	12479	3.50944e-12	54460	MRPS21	mitochondrial ribosomal protein S21
GO	cellular_component	411	12479	3.50944e-12	54464	XRN1	5'-3' exoribonuclease 1
GO	cellular_component	411	12479	3.50944e-12	54467	ANKIB1	ankyrin repeat and IBR domain containing 1
GO	cellular_component	411	12479	3.50944e-12	54532	USP53	ubiquitin specific peptidase 53
GO	cellular_component	411	12479	3.50944e-12	54829	ASPN	asporin
GO	cellular_component	411	12479	3.50944e-12	5495	PPM1B	protein phosphatase 1B (formerly 2C), magnesium-dependent, beta isoform
GO	cellular_component	411	12479	3.50944e-12	55035	NOL8	nucleolar protein 8
GO	cellular_component	411	12479	3.50944e-12	55074	OXR1	oxidation resistance 1
GO	cellular_component	411	12479	3.50944e-12	55088	C10orf118	chromosome 10 open reading frame 118
GO	cellular_component	411	12479	3.50944e-12	55173	MRPS10	mitochondrial ribosomal protein S10
GO	cellular_component	411	12479	3.50944e-12	55236	UBA6	ubiquitin-like modifier activating enzyme 6
GO	cellular_component	411	12479	3.50944e-12	55327	LIN7C	lin-7 homolog C (C. elegans)
GO	cellular_component	411	12479	3.50944e-12	55669	MFN1	mitofusin 1
GO	cellular_component	411	12479	3.50944e-12	55699	IARS2	isoleucyl-tRNA synthetase 2, mitochondrial
GO	cellular_component	411	12479	3.50944e-12	5573	PRKAR1A	protein kinase, cAMP-dependent, regulatory, type I, alpha (tissue specific extinguisher 1)
GO	cellular_component	411	12479	3.50944e-12	55754	TMEM30A	transmembrane protein 30A
GO	cellular_component	411	12479	3.50944e-12	55769	ZNF83	zinc finger protein 83
GO	cellular_component	411	12479	3.50944e-12	55858	TMEM165	transmembrane protein 165
GO	cellular_component	411	12479	3.50944e-12	55973	BCAP29	B-cell receptor-associated protein 29
GO	cellular_component	411	12479	3.50944e-12	5621	PRNP	prion protein
GO	cellular_component	411	12479	3.50944e-12	5641	LGMN	legumain
GO	cellular_component	411	12479	3.50944e-12	56833	SLAMF8	SLAM family member 8
GO	cellular_component	411	12479	3.50944e-12	57380	MRS2	MRS2 magnesium homeostasis factor homolog (S. cerevisiae)
GO	cellular_component	411	12479	3.50944e-12	5747	PTK2	PTK2 protein tyrosine kinase 2
GO	cellular_component	411	12479	3.50944e-12	57488	FAM62B	family with sequence similarity 62 (C2 domain containing) member B
GO	cellular_component	411	12479	3.50944e-12	5753	PTK6	PTK6 protein tyrosine kinase 6
GO	cellular_component	411	12479	3.50944e-12	5788	PTPRC	protein tyrosine phosphatase, receptor type, C
GO	cellular_component	411	12479	3.50944e-12	5862	RAB2A	RAB2A, member RAS oncogene family
GO	cellular_component	411	12479	3.50944e-12	5867	RAB4A	RAB4A, member RAS oncogene family
GO	cellular_component	411	12479	3.50944e-12	5901	RAN	RAN, member RAS oncogene family
GO	cellular_component	411	12479	3.50944e-12	5925	RB1	retinoblastoma 1
GO	cellular_component	411	12479	3.50944e-12	5965	RECQL	RecQ protein-like (DNA helicase Q1-like)
GO	cellular_component	411	12479	3.50944e-12	5996	RGS1	regulator of G-protein signaling 1
GO	cellular_component	411	12479	3.50944e-12	6003	RGS13	regulator of G-protein signaling 13
GO	cellular_component	411	12479	3.50944e-12	6039	RNASE6	ribonuclease, RNase A family, k6
GO	cellular_component	411	12479	3.50944e-12	6049	RNF6	ring finger protein (C3H2C3 type) 6
GO	cellular_component	411	12479	3.50944e-12	6059	ABCE1	ATP-binding cassette, sub-family E (OABP), member 1
GO	cellular_component	411	12479	3.50944e-12	6117	RPA1	replication protein A1, 70kDa
GO	cellular_component	411	12479	3.50944e-12	6138	RPL15	ribosomal protein L15
GO	cellular_component	411	12479	3.50944e-12	6159	RPL29	ribosomal protein L29
GO	cellular_component	411	12479	3.50944e-12	6230	RPS25	ribosomal protein S25
GO	cellular_component	411	12479	3.50944e-12	6249	CLIP1	CAP-GLY domain containing linker protein 1
GO	cellular_component	411	12479	3.50944e-12	6302	TSPAN31	tetraspanin 31
GO	cellular_component	411	12479	3.50944e-12	6347	CCL2	chemokine (C-C motif) ligand 2
GO	cellular_component	411	12479	3.50944e-12	6351	CCL4	chemokine (C-C motif) ligand 4
GO	cellular_component	411	12479	3.50944e-12	6352	CCL5	chemokine (C-C motif) ligand 5
GO	cellular_component	411	12479	3.50944e-12	6362	CCL18	chemokine (C-C motif) ligand 18 (pulmonary and activation-regulated)
GO	cellular_component	411	12479	3.50944e-12	6373	CXCL11	chemokine (C-X-C motif) ligand 11
GO	cellular_component	411	12479	3.50944e-12	6392	SDHD	succinate dehydrogenase complex, subunit D, integral membrane protein
GO	cellular_component	411	12479	3.50944e-12	64073	C19orf33	chromosome 19 open reading frame 33
GO	cellular_component	411	12479	3.50944e-12	64123	ELTD1	EGF, latrophilin and seven transmembrane domain containing 1
GO	cellular_component	411	12479	3.50944e-12	6414	SEPP1	selenoprotein P, plasma, 1
GO	cellular_component	411	12479	3.50944e-12	6418	SET	SET nuclear oncogene
GO	cellular_component	411	12479	3.50944e-12	6421	SFPQ	splicing factor proline/glutamine-rich (polypyrimidine tract binding protein associated)
GO	cellular_component	411	12479	3.50944e-12	64426	SUDS3	suppressor of defective silencing 3 homolog (S. cerevisiae)
GO	cellular_component	411	12479	3.50944e-12	64430	C14orf135	chromosome 14 open reading frame 135
GO	cellular_component	411	12479	3.50944e-12	64581	CLEC7A	C-type lectin domain family 7, member A
GO	cellular_component	411	12479	3.50944e-12	64710	NUCKS1	nuclear casein kinase and cyclin-dependent kinase substrate 1
GO	cellular_component	411	12479	3.50944e-12	64747	MFSD1	major facilitator superfamily domain containing 1
GO	cellular_component	411	12479	3.50944e-12	64979	MRPL36	mitochondrial ribosomal protein L36
GO	cellular_component	411	12479	3.50944e-12	65084	TMEM135	transmembrane protein 135
GO	cellular_component	411	12479	3.50944e-12	6566	SLC16A1	solute carrier family 16, member 1 (monocarboxylic acid transporter 1)
GO	cellular_component	411	12479	3.50944e-12	663	BNIP2	BCL2/adenovirus E1B 19kDa interacting protein 2
GO	cellular_component	411	12479	3.50944e-12	664	BNIP3	BCL2/adenovirus E1B 19kDa interacting protein 3
GO	cellular_component	411	12479	3.50944e-12	6648	SOD2	superoxide dismutase 2, mitochondrial
GO	cellular_component	411	12479	3.50944e-12	6683	SPAST	spastin
GO	cellular_component	411	12479	3.50944e-12	6696	SPP1	secreted phosphoprotein 1
GO	cellular_component	411	12479	3.50944e-12	6726	SRP9	signal recognition particle 9kDa
GO	cellular_component	411	12479	3.50944e-12	6731	SRP72	signal recognition particle 72kDa
GO	cellular_component	411	12479	3.50944e-12	6741	SSB	Sjogren syndrome antigen B (autoantigen La)
GO	cellular_component	411	12479	3.50944e-12	6745	SSR1	signal sequence receptor, alpha
GO	cellular_component	411	12479	3.50944e-12	6747	SSR3	signal sequence receptor, gamma (translocon-associated protein gamma)
GO	cellular_component	411	12479	3.50944e-12	6772	STAT1	signal transducer and activator of transcription 1, 91kDa
GO	cellular_component	411	12479	3.50944e-12	6780	STAU1	staufen, RNA binding protein, homolog 1 (Drosophila)
GO	cellular_component	411	12479	3.50944e-12	6782	HSPA13	heat shock protein 70kDa family, member 13
GO	cellular_component	411	12479	3.50944e-12	6785	ELOVL4	elongation of very long chain fatty acids (FEN1/Elo2, SUR4/Elo3, yeast)-like 4
GO	cellular_component	411	12479	3.50944e-12	6788	STK3	serine/threonine kinase 3 (STE20 homolog, yeast)
GO	cellular_component	411	12479	3.50944e-12	6873	TAF2	TAF2 RNA polymerase II, TATA box binding protein (TBP)-associated factor, 150kDa
GO	cellular_component	411	12479	3.50944e-12	6917	TCEA1	transcription elongation factor A (SII), 1
GO	cellular_component	411	12479	3.50944e-12	7001	PRDX2	peroxiredoxin 2
GO	cellular_component	411	12479	3.50944e-12	7035	TFPI	tissue factor pathway inhibitor (lipoprotein-associated coagulation inhibitor)
GO	cellular_component	411	12479	3.50944e-12	7045	TGFBI	transforming growth factor, beta-induced, 68kDa
GO	cellular_component	411	12479	3.50944e-12	714	C1QC	complement component 1, q subcomponent, C chain
GO	cellular_component	411	12479	3.50944e-12	7153	TOP2A	topoisomerase (DNA) II alpha 170kDa
GO	cellular_component	411	12479	3.50944e-12	716	C1S	complement component 1, s subcomponent
GO	cellular_component	411	12479	3.50944e-12	7168	TPM1	tropomyosin 1 (alpha)
GO	cellular_component	411	12479	3.50944e-12	7267	TTC3	tetratricopeptide repeat domain 3
GO	cellular_component	411	12479	3.50944e-12	728	C5AR1	complement component 5a receptor 1
GO	cellular_component	411	12479	3.50944e-12	7411	VBP1	von Hippel-Lindau binding protein 1
GO	cellular_component	411	12479	3.50944e-12	7458	EIF4H	eukaryotic translation initiation factor 4H
GO	cellular_component	411	12479	3.50944e-12	760	CA2	carbonic anhydrase II
GO	cellular_component	411	12479	3.50944e-12	7903	ST8SIA4	ST8 alpha-N-acetyl-neuraminide alpha-2,8-sialyltransferase 4
GO	cellular_component	411	12479	3.50944e-12	7913	DEK	DEK oncogene
GO	cellular_component	411	12479	3.50944e-12	79139	DERL1	Der1-like domain family, member 1
GO	cellular_component	411	12479	3.50944e-12	79718	TBL1XR1	transducin (beta)-like 1 X-linked receptor 1
GO	cellular_component	411	12479	3.50944e-12	80255	SLC35F5	solute carrier family 35, member F5
GO	cellular_component	411	12479	3.50944e-12	80351	TNKS2	tankyrase, TRF1-interacting ankyrin-related ADP-ribose polymerase 2
GO	cellular_component	411	12479	3.50944e-12	8125	ANP32A	acidic (leucine-rich) nuclear phosphoprotein 32 family, member A
GO	cellular_component	411	12479	3.50944e-12	81555	YIPF5	Yip1 domain family, member 5
GO	cellular_component	411	12479	3.50944e-12	81689	ISCA1	iron-sulfur cluster assembly 1 homolog (S. cerevisiae)
GO	cellular_component	411	12479	3.50944e-12	834	CASP1	caspase 1, apoptosis-related cysteine peptidase (interleukin 1, beta, convertase)
GO	cellular_component	411	12479	3.50944e-12	84188	FAR1	fatty acyl CoA reductase 1
GO	cellular_component	411	12479	3.50944e-12	84668	FAM126A	family with sequence similarity 126, member A
GO	cellular_component	411	12479	3.50944e-12	84910	TMEM87B	transmembrane protein 87B
GO	cellular_component	411	12479	3.50944e-12	84918	LRP11	low density lipoprotein receptor-related protein 11
GO	cellular_component	411	12479	3.50944e-12	85236	HIST1H2BK	histone cluster 1, H2bk
GO	cellular_component	411	12479	3.50944e-12	85313	PPIL4	peptidylprolyl isomerase (cyclophilin)-like 4
GO	cellular_component	411	12479	3.50944e-12	8539	API5	apoptosis inhibitor 5
GO	cellular_component	411	12479	3.50944e-12	8540	AGPS	alkylglycerone phosphate synthase
GO	cellular_component	411	12479	3.50944e-12	85476	GFM1	G elongation factor, mitochondrial 1
GO	cellular_component	411	12479	3.50944e-12	8548	BLZF1	basic leucine zipper nuclear factor 1
GO	cellular_component	411	12479	3.50944e-12	8560	DEGS1	degenerative spermatocyte homolog 1, lipid desaturase (Drosophila)
GO	cellular_component	411	12479	3.50944e-12	8562	DENR	density-regulated protein
GO	cellular_component	411	12479	3.50944e-12	858	CAV2	caveolin 2
GO	cellular_component	411	12479	3.50944e-12	87	ACTN1	actinin, alpha 1
GO	cellular_component	411	12479	3.50944e-12	873	CBR1	carbonyl reductase 1
GO	cellular_component	411	12479	3.50944e-12	8743	TNFSF10	tumor necrosis factor (ligand) superfamily, member 10
GO	cellular_component	411	12479	3.50944e-12	8763	CD164	CD164 molecule, sialomucin
GO	cellular_component	411	12479	3.50944e-12	8803	SUCLA2	succinate-CoA ligase, ADP-forming, beta subunit
GO	cellular_component	411	12479	3.50944e-12	8804	CREG1	cellular repressor of E1A-stimulated genes 1
GO	cellular_component	411	12479	3.50944e-12	8930	MBD4	methyl-CpG binding domain protein 4
GO	cellular_component	411	12479	3.50944e-12	8971	H1FX	H1 histone family, member X
GO	cellular_component	411	12479	3.50944e-12	8992	ATP6V0E1	ATPase, H+ transporting, lysosomal 9kDa, V0 subunit e1
GO	cellular_component	411	12479	3.50944e-12	90333	ZNF468	zinc finger protein 468
GO	cellular_component	411	12479	3.50944e-12	9053	MAP7	microtubule-associated protein 7
GO	cellular_component	411	12479	3.50944e-12	9069	CLDN12	claudin 12
GO	cellular_component	411	12479	3.50944e-12	908	CCT6A	chaperonin containing TCP1, subunit 6A (zeta 1)
GO	cellular_component	411	12479	3.50944e-12	90861	HN1L	hematological and neurological expressed 1-like
GO	cellular_component	411	12479	3.50944e-12	90871	C9orf123	chromosome 9 open reading frame 123
GO	cellular_component	411	12479	3.50944e-12	9166	EBAG9	estrogen receptor binding site associated, antigen, 9
GO	cellular_component	411	12479	3.50944e-12	9184	BUB3	budding uninhibited by benzimidazoles 3 homolog (yeast)
GO	cellular_component	411	12479	3.50944e-12	9208	LRRFIP1	leucine rich repeat (in FLII) interacting protein 1
GO	cellular_component	411	12479	3.50944e-12	92140	MTDH	metadherin
GO	cellular_component	411	12479	3.50944e-12	92344	SCYL1BP1	SCY1-like 1 binding protein 1
GO	cellular_component	411	12479	3.50944e-12	9240	PNMA1	paraneoplastic antigen MA1
GO	cellular_component	411	12479	3.50944e-12	9263	STK17A	serine/threonine kinase 17a
GO	cellular_component	411	12479	3.50944e-12	929	CD14	CD14 molecule
GO	cellular_component	411	12479	3.50944e-12	9364	RAB28	RAB28, member RAS oncogene family
GO	cellular_component	411	12479	3.50944e-12	93663	ARHGAP18	Rho GTPase activating protein 18
GO	cellular_component	411	12479	3.50944e-12	9414	TJP2	tight junction protein 2 (zona occludens 2)
GO	cellular_component	411	12479	3.50944e-12	9522	SCAMP1	secretory carrier membrane protein 1
GO	cellular_component	411	12479	3.50944e-12	9551	ATP5J2	ATP synthase, H+ transporting, mitochondrial F0 complex, subunit F2
GO	cellular_component	411	12479	3.50944e-12	9556	C14orf2	chromosome 14 open reading frame 2
GO	cellular_component	411	12479	3.50944e-12	9589	WTAP	Wilms tumor 1 associated protein
GO	cellular_component	411	12479	3.50944e-12	965	CD58	CD58 molecule
GO	cellular_component	411	12479	3.50944e-12	966	CD59	CD59 molecule, complement regulatory protein
GO	cellular_component	411	12479	3.50944e-12	9669	EIF5B	eukaryotic translation initiation factor 5B
GO	cellular_component	411	12479	3.50944e-12	969	CD69	CD69 molecule
GO	cellular_component	411	12479	3.50944e-12	9702	CEP57	centrosomal protein 57kDa
GO	cellular_component	411	12479	3.50944e-12	972	CD74	CD74 molecule, major histocompatibility complex, class II invariant chain
GO	cellular_component	411	12479	3.50944e-12	9741	LAPTM4A	lysosomal protein transmembrane 4 alpha
GO	cellular_component	411	12479	3.50944e-12	9801	MRPL19	mitochondrial ribosomal protein L19
GO	cellular_component	411	12479	3.50944e-12	998	CDC42	cell division cycle 42 (GTP binding protein, 25kDa)
GO	cellular_component	411	12479	3.50944e-12	999	CDH1	cadherin 1, type 1, E-cadherin (epithelial)
GO	cytoplasmic part	123	2621	3.51196e-10	10059	DNM1L	dynamin 1-like
GO	cytoplasmic part	123	2621	3.51196e-10	10105	PPIF	peptidylprolyl isomerase F
GO	cytoplasmic part	123	2621	3.51196e-10	10134	BCAP31	B-cell receptor-associated protein 31
GO	cytoplasmic part	123	2621	3.51196e-10	10434	LYPLA1	lysophospholipase I
GO	cytoplasmic part	123	2621	3.51196e-10	10440	TIMM17A	translocase of inner mitochondrial membrane 17 homolog A (yeast)
GO	cytoplasmic part	123	2621	3.51196e-10	10483	SEC23B	Sec23 homolog B (S. cerevisiae)
GO	cytoplasmic part	123	2621	3.51196e-10	10484	SEC23A	Sec23 homolog A (S. cerevisiae)
GO	cytoplasmic part	123	2621	3.51196e-10	10558	SPTLC1	serine palmitoyltransferase, long chain base subunit 1
GO	cytoplasmic part	123	2621	3.51196e-10	10576	CCT2	chaperonin containing TCP1, subunit 2 (beta)
GO	cytoplasmic part	123	2621	3.51196e-10	1069	CETN2	centrin, EF-hand protein, 2
GO	cytoplasmic part	123	2621	3.51196e-10	1075	CTSC	cathepsin C
GO	cytoplasmic part	123	2621	3.51196e-10	10955	SERINC3	serine incorporator 3
GO	cytoplasmic part	123	2621	3.51196e-10	11034	DSTN	destrin (actin depolymerizing factor)
GO	cytoplasmic part	123	2621	3.51196e-10	116540	MRPL53	mitochondrial ribosomal protein L53
GO	cytoplasmic part	123	2621	3.51196e-10	1349	COX7B	cytochrome c oxidase subunit VIIb
GO	cytoplasmic part	123	2621	3.51196e-10	1353	COX11	COX11 homolog, cytochrome c oxidase assembly protein (yeast)
GO	cytoplasmic part	123	2621	3.51196e-10	1407	CRY1	cryptochrome 1 (photolyase-like)
GO	cytoplasmic part	123	2621	3.51196e-10	1520	CTSS	cathepsin S
GO	cytoplasmic part	123	2621	3.51196e-10	170575	GIMAP1	GTPase, IMAP family member 1
GO	cytoplasmic part	123	2621	3.51196e-10	1737	DLAT	dihydrolipoamide S-acetyltransferase
GO	cytoplasmic part	123	2621	3.51196e-10	1964	EIF1AX	eukaryotic translation initiation factor 1A, X-linked
GO	cytoplasmic part	123	2621	3.51196e-10	203427	SLC25A43	solute carrier family 25, member 43
GO	cytoplasmic part	123	2621	3.51196e-10	2149	F2R	coagulation factor II (thrombin) receptor
GO	cytoplasmic part	123	2621	3.51196e-10	2150	F2RL1	coagulation factor II (thrombin) receptor-like 1
GO	cytoplasmic part	123	2621	3.51196e-10	2182	ACSL4	acyl-CoA synthetase long-chain family member 4
GO	cytoplasmic part	123	2621	3.51196e-10	2230	FDX1	ferredoxin 1
GO	cytoplasmic part	123	2621	3.51196e-10	22978	NT5C2	5'-nucleotidase, cytosolic II
GO	cytoplasmic part	123	2621	3.51196e-10	23213	SULF1	sulfatase 1
GO	cytoplasmic part	123	2621	3.51196e-10	2335	FN1	fibronectin 1
GO	cytoplasmic part	123	2621	3.51196e-10	2537	IFI6	interferon, alpha-inducible protein 6
GO	cytoplasmic part	123	2621	3.51196e-10	25800	SLC39A6	solute carrier family 39 (zinc transporter), member 6
GO	cytoplasmic part	123	2621	3.51196e-10	25932	CLIC4	chloride intracellular channel 4
GO	cytoplasmic part	123	2621	3.51196e-10	2665	GDI2	GDP dissociation inhibitor 2
GO	cytoplasmic part	123	2621	3.51196e-10	27069	GHITM	growth hormone inducible transmembrane protein
GO	cytoplasmic part	123	2621	3.51196e-10	2730	GCLM	glutamate-cysteine ligase, modifier subunit
GO	cytoplasmic part	123	2621	3.51196e-10	28957	MRPS28	mitochondrial ribosomal protein S28
GO	cytoplasmic part	123	2621	3.51196e-10	2896	GRN	granulin
GO	cytoplasmic part	123	2621	3.51196e-10	28962	OSTM1	osteopetrosis associated transmembrane protein 1
GO	cytoplasmic part	123	2621	3.51196e-10	293	SLC25A6	solute carrier family 25 (mitochondrial carrier; adenine nucleotide translocator), member 6
GO	cytoplasmic part	123	2621	3.51196e-10	29957	SLC25A24	solute carrier family 25 (mitochondrial carrier; phosphate carrier), member 24
GO	cytoplasmic part	123	2621	3.51196e-10	29979	UBQLN1	ubiquilin 1
GO	cytoplasmic part	123	2621	3.51196e-10	3122	HLA-DRA	major histocompatibility complex, class II, DR alpha
GO	cytoplasmic part	123	2621	3.51196e-10	3320	HSP90AA1	heat shock protein 90kDa alpha (cytosolic), class A member 1
GO	cytoplasmic part	123	2621	3.51196e-10	3429	IFI27	interferon, alpha-inducible protein 27
GO	cytoplasmic part	123	2621	3.51196e-10	3688	ITGB1	integrin, beta 1 (fibronectin receptor, beta polypeptide, antigen CD29 includes MDF2, MSK12)
GO	cytoplasmic part	123	2621	3.51196e-10	3728	JUP	junction plakoglobin
GO	cytoplasmic part	123	2621	3.51196e-10	3735	KARS	lysyl-tRNA synthetase
GO	cytoplasmic part	123	2621	3.51196e-10	3895	KTN1	kinectin 1 (kinesin receptor)
GO	cytoplasmic part	123	2621	3.51196e-10	3920	LAMP2	lysosomal-associated membrane protein 2
GO	cytoplasmic part	123	2621	3.51196e-10	4170	MCL1	myeloid cell leukemia sequence 1 (BCL2-related)
GO	cytoplasmic part	123	2621	3.51196e-10	4189	DNAJB9	DnaJ (Hsp40) homolog, subfamily B, member 9
GO	cytoplasmic part	123	2621	3.51196e-10	4199	ME1	malic enzyme 1, NADP(+)-dependent, cytosolic
GO	cytoplasmic part	123	2621	3.51196e-10	427	ASAH1	N-acylsphingosine amidohydrolase (acid ceramidase) 1
GO	cytoplasmic part	123	2621	3.51196e-10	4594	MUT	methylmalonyl Coenzyme A mutase
GO	cytoplasmic part	123	2621	3.51196e-10	4698	NDUFA5	NADH dehydrogenase (ubiquinone) 1 alpha subcomplex, 5, 13kDa
GO	cytoplasmic part	123	2621	3.51196e-10	4942	OAT	ornithine aminotransferase (gyrate atrophy)
GO	cytoplasmic part	123	2621	3.51196e-10	50640	PNPLA8	patatin-like phospholipase domain containing 8
GO	cytoplasmic part	123	2621	3.51196e-10	5066	PAM	peptidylglycine alpha-amidating monooxygenase
GO	cytoplasmic part	123	2621	3.51196e-10	50808	AK3	adenylate kinase 3
GO	cytoplasmic part	123	2621	3.51196e-10	51014	TMED7	transmembrane emp24 protein transport domain containing 7
GO	cytoplasmic part	123	2621	3.51196e-10	51079	NDUFA13	NADH dehydrogenase (ubiquinone) 1 alpha subcomplex, 13
GO	cytoplasmic part	123	2621	3.51196e-10	51164	DCTN4	dynactin 4 (p62)
GO	cytoplasmic part	123	2621	3.51196e-10	51313	C4orf18	chromosome 4 open reading frame 18
GO	cytoplasmic part	123	2621	3.51196e-10	51371	POMP	proteasome maturation protein
GO	cytoplasmic part	123	2621	3.51196e-10	51465	UBE2J1	ubiquitin-conjugating enzyme E2, J1 (UBC6 homolog, yeast)
GO	cytoplasmic part	123	2621	3.51196e-10	5203	PFDN4	prefoldin subunit 4
GO	cytoplasmic part	123	2621	3.51196e-10	5286	PIK3C2A	phosphoinositide-3-kinase, class 2, alpha polypeptide
GO	cytoplasmic part	123	2621	3.51196e-10	5321	PLA2G4A	phospholipase A2, group IVA (cytosolic, calcium-dependent)
GO	cytoplasmic part	123	2621	3.51196e-10	5366	PMAIP1	phorbol-12-myristate-13-acetate-induced protein 1
GO	cytoplasmic part	123	2621	3.51196e-10	54460	MRPS21	mitochondrial ribosomal protein S21
GO	cytoplasmic part	123	2621	3.51196e-10	55074	OXR1	oxidation resistance 1
GO	cytoplasmic part	123	2621	3.51196e-10	55088	C10orf118	chromosome 10 open reading frame 118
GO	cytoplasmic part	123	2621	3.51196e-10	55173	MRPS10	mitochondrial ribosomal protein S10
GO	cytoplasmic part	123	2621	3.51196e-10	55669	MFN1	mitofusin 1
GO	cytoplasmic part	123	2621	3.51196e-10	55699	IARS2	isoleucyl-tRNA synthetase 2, mitochondrial
GO	cytoplasmic part	123	2621	3.51196e-10	55973	BCAP29	B-cell receptor-associated protein 29
GO	cytoplasmic part	123	2621	3.51196e-10	5621	PRNP	prion protein
GO	cytoplasmic part	123	2621	3.51196e-10	5641	LGMN	legumain
GO	cytoplasmic part	123	2621	3.51196e-10	57380	MRS2	MRS2 magnesium homeostasis factor homolog (S. cerevisiae)
GO	cytoplasmic part	123	2621	3.51196e-10	5862	RAB2A	RAB2A, member RAS oncogene family
GO	cytoplasmic part	123	2621	3.51196e-10	6003	RGS13	regulator of G-protein signaling 13
GO	cytoplasmic part	123	2621	3.51196e-10	6059	ABCE1	ATP-binding cassette, sub-family E (OABP), member 1
GO	cytoplasmic part	123	2621	3.51196e-10	6138	RPL15	ribosomal protein L15
GO	cytoplasmic part	123	2621	3.51196e-10	6159	RPL29	ribosomal protein L29
GO	cytoplasmic part	123	2621	3.51196e-10	6249	CLIP1	CAP-GLY domain containing linker protein 1
GO	cytoplasmic part	123	2621	3.51196e-10	6392	SDHD	succinate dehydrogenase complex, subunit D, integral membrane protein
GO	cytoplasmic part	123	2621	3.51196e-10	6418	SET	SET nuclear oncogene
GO	cytoplasmic part	123	2621	3.51196e-10	64979	MRPL36	mitochondrial ribosomal protein L36
GO	cytoplasmic part	123	2621	3.51196e-10	664	BNIP3	BCL2/adenovirus E1B 19kDa interacting protein 3
GO	cytoplasmic part	123	2621	3.51196e-10	6648	SOD2	superoxide dismutase 2, mitochondrial
GO	cytoplasmic part	123	2621	3.51196e-10	6726	SRP9	signal recognition particle 9kDa
GO	cytoplasmic part	123	2621	3.51196e-10	6731	SRP72	signal recognition particle 72kDa
GO	cytoplasmic part	123	2621	3.51196e-10	6745	SSR1	signal sequence receptor, alpha
GO	cytoplasmic part	123	2621	3.51196e-10	6747	SSR3	signal sequence receptor, gamma (translocon-associated protein gamma)
GO	cytoplasmic part	123	2621	3.51196e-10	6780	STAU1	staufen, RNA binding protein, homolog 1 (Drosophila)
GO	cytoplasmic part	123	2621	3.51196e-10	6782	HSPA13	heat shock protein 70kDa family, member 13
GO	cytoplasmic part	123	2621	3.51196e-10	6785	ELOVL4	elongation of very long chain fatty acids (FEN1/Elo2, SUR4/Elo3, yeast)-like 4
GO	cytoplasmic part	123	2621	3.51196e-10	7153	TOP2A	topoisomerase (DNA) II alpha 170kDa
GO	cytoplasmic part	123	2621	3.51196e-10	7168	TPM1	tropomyosin 1 (alpha)
GO	cytoplasmic part	123	2621	3.51196e-10	7411	VBP1	von Hippel-Lindau binding protein 1
GO	cytoplasmic part	123	2621	3.51196e-10	7458	EIF4H	eukaryotic translation initiation factor 4H
GO	cytoplasmic part	123	2621	3.51196e-10	7903	ST8SIA4	ST8 alpha-N-acetyl-neuraminide alpha-2,8-sialyltransferase 4
GO	cytoplasmic part	123	2621	3.51196e-10	79139	DERL1	Der1-like domain family, member 1
GO	cytoplasmic part	123	2621	3.51196e-10	8125	ANP32A	acidic (leucine-rich) nuclear phosphoprotein 32 family, member A
GO	cytoplasmic part	123	2621	3.51196e-10	81555	YIPF5	Yip1 domain family, member 5
GO	cytoplasmic part	123	2621	3.51196e-10	81689	ISCA1	iron-sulfur cluster assembly 1 homolog (S. cerevisiae)
GO	cytoplasmic part	123	2621	3.51196e-10	84188	FAR1	fatty acyl CoA reductase 1
GO	cytoplasmic part	123	2621	3.51196e-10	8540	AGPS	alkylglycerone phosphate synthase
GO	cytoplasmic part	123	2621	3.51196e-10	85476	GFM1	G elongation factor, mitochondrial 1
GO	cytoplasmic part	123	2621	3.51196e-10	8560	DEGS1	degenerative spermatocyte homolog 1, lipid desaturase (Drosophila)
GO	cytoplasmic part	123	2621	3.51196e-10	858	CAV2	caveolin 2
GO	cytoplasmic part	123	2621	3.51196e-10	87	ACTN1	actinin, alpha 1
GO	cytoplasmic part	123	2621	3.51196e-10	873	CBR1	carbonyl reductase 1
GO	cytoplasmic part	123	2621	3.51196e-10	8763	CD164	CD164 molecule, sialomucin
GO	cytoplasmic part	123	2621	3.51196e-10	8803	SUCLA2	succinate-CoA ligase, ADP-forming, beta subunit
GO	cytoplasmic part	123	2621	3.51196e-10	92140	MTDH	metadherin
GO	cytoplasmic part	123	2621	3.51196e-10	9522	SCAMP1	secretory carrier membrane protein 1
GO	cytoplasmic part	123	2621	3.51196e-10	9551	ATP5J2	ATP synthase, H+ transporting, mitochondrial F0 complex, subunit F2
GO	cytoplasmic part	123	2621	3.51196e-10	9556	C14orf2	chromosome 14 open reading frame 2
GO	cytoplasmic part	123	2621	3.51196e-10	9702	CEP57	centrosomal protein 57kDa
GO	cytoplasmic part	123	2621	3.51196e-10	972	CD74	CD74 molecule, major histocompatibility complex, class II invariant chain
GO	cytoplasmic part	123	2621	3.51196e-10	9741	LAPTM4A	lysosomal protein transmembrane 4 alpha
GO	cytoplasmic part	123	2621	3.51196e-10	9801	MRPL19	mitochondrial ribosomal protein L19
GO	response to stimulus	95	1859	8.53437e-10	10049	DNAJB6	DnaJ (Hsp40) homolog, subfamily B, member 6
GO	response to stimulus	95	1859	8.53437e-10	10134	BCAP31	B-cell receptor-associated protein 31
GO	response to stimulus	95	1859	8.53437e-10	10288	LILRB2	leukocyte immunoglobulin-like receptor, subfamily B (with TM and ITIM domains), member 2
GO	response to stimulus	95	1859	8.53437e-10	10346	TRIM22	tripartite motif-containing 22
GO	response to stimulus	95	1859	8.53437e-10	10410	IFITM3	interferon induced transmembrane protein 3 (1-8U)
GO	response to stimulus	95	1859	8.53437e-10	10512	SEMA3C	sema domain, immunoglobulin domain (Ig), short basic domain, secreted, (semaphorin) 3C
GO	response to stimulus	95	1859	8.53437e-10	10563	CXCL13	chemokine (C-X-C motif) ligand 13
GO	response to stimulus	95	1859	8.53437e-10	1075	CTSC	cathepsin C
GO	response to stimulus	95	1859	8.53437e-10	10859	LILRB1	leukocyte immunoglobulin-like receptor, subfamily B (with TM and ITIM domains), member 1
GO	response to stimulus	95	1859	8.53437e-10	1112	FOXN3	forkhead box N3
GO	response to stimulus	95	1859	8.53437e-10	1191	CLU	clusterin
GO	response to stimulus	95	1859	8.53437e-10	1407	CRY1	cryptochrome 1 (photolyase-like)
GO	response to stimulus	95	1859	8.53437e-10	1490	CTGF	connective tissue growth factor
GO	response to stimulus	95	1859	8.53437e-10	1520	CTSS	cathepsin S
GO	response to stimulus	95	1859	8.53437e-10	1604	CD55	CD55 molecule, decay accelerating factor for complement (Cromer blood group)
GO	response to stimulus	95	1859	8.53437e-10	1880	GPR183	G protein-coupled receptor 183
GO	response to stimulus	95	1859	8.53437e-10	1909	EDNRA	endothelin receptor type A
GO	response to stimulus	95	1859	8.53437e-10	196	AHR	aryl hydrocarbon receptor
GO	response to stimulus	95	1859	8.53437e-10	2034	EPAS1	endothelial PAS domain protein 1
GO	response to stimulus	95	1859	8.53437e-10	2149	F2R	coagulation factor II (thrombin) receptor
GO	response to stimulus	95	1859	8.53437e-10	2151	F2RL2	coagulation factor II (thrombin) receptor-like 2
GO	response to stimulus	95	1859	8.53437e-10	2335	FN1	fibronectin 1
GO	response to stimulus	95	1859	8.53437e-10	2353	FOS	v-fos FBJ murine osteosarcoma viral oncogene homolog
GO	response to stimulus	95	1859	8.53437e-10	23643	LY96	lymphocyte antigen 96
GO	response to stimulus	95	1859	8.53437e-10	23678	SGK3	serum/glucocorticoid regulated kinase family, member 3
GO	response to stimulus	95	1859	8.53437e-10	2537	IFI6	interferon, alpha-inducible protein 6
GO	response to stimulus	95	1859	8.53437e-10	25923	ATL3	atlastin GTPase 3
GO	response to stimulus	95	1859	8.53437e-10	2633	GBP1	guanylate binding protein 1, interferon-inducible, 67kDa
GO	response to stimulus	95	1859	8.53437e-10	2635	GBP3	guanylate binding protein 3
GO	response to stimulus	95	1859	8.53437e-10	2730	GCLM	glutamate-cysteine ligase, modifier subunit
GO	response to stimulus	95	1859	8.53437e-10	2810	SFN	stratifin
GO	response to stimulus	95	1859	8.53437e-10	3113	HLA-DPA1	major histocompatibility complex, class II, DP alpha 1
GO	response to stimulus	95	1859	8.53437e-10	3115	HLA-DPB1	major histocompatibility complex, class II, DP beta 1
GO	response to stimulus	95	1859	8.53437e-10	3119	HLA-DQB1	major histocompatibility complex, class II, DQ beta 1
GO	response to stimulus	95	1859	8.53437e-10	3122	HLA-DRA	major histocompatibility complex, class II, DR alpha
GO	response to stimulus	95	1859	8.53437e-10	3133	HLA-E	major histocompatibility complex, class I, E
GO	response to stimulus	95	1859	8.53437e-10	3320	HSP90AA1	heat shock protein 90kDa alpha (cytosolic), class A member 1
GO	response to stimulus	95	1859	8.53437e-10	3428	IFI16	interferon, gamma-inducible protein 16
GO	response to stimulus	95	1859	8.53437e-10	3429	IFI27	interferon, alpha-inducible protein 27
GO	response to stimulus	95	1859	8.53437e-10	3433	IFIT2	interferon-induced protein with tetratricopeptide repeats 2
GO	response to stimulus	95	1859	8.53437e-10	3434	IFIT1	interferon-induced protein with tetratricopeptide repeats 1
GO	response to stimulus	95	1859	8.53437e-10	3459	IFNGR1	interferon gamma receptor 1
GO	response to stimulus	95	1859	8.53437e-10	3491	CYR61	cysteine-rich, angiogenic inducer, 61
GO	response to stimulus	95	1859	8.53437e-10	3512	IGJ	immunoglobulin J polypeptide, linker protein for immunoglobulin alpha and mu polypeptides
GO	response to stimulus	95	1859	8.53437e-10	3554	IL1R1	interleukin 1 receptor, type I
GO	response to stimulus	95	1859	8.53437e-10	3572	IL6ST	interleukin 6 signal transducer (gp130, oncostatin M receptor)
GO	response to stimulus	95	1859	8.53437e-10	3606	IL18	interleukin 18 (interferon-gamma-inducing factor)
GO	response to stimulus	95	1859	8.53437e-10	3688	ITGB1	integrin, beta 1 (fibronectin receptor, beta polypeptide, antigen CD29 includes MDF2, MSK12)
GO	response to stimulus	95	1859	8.53437e-10	3937	LCP2	lymphocyte cytosolic protein 2 (SH2 domain containing leukocyte protein of 76kDa)
GO	response to stimulus	95	1859	8.53437e-10	397	ARHGDIB	Rho GDP dissociation inhibitor (GDI) beta
GO	response to stimulus	95	1859	8.53437e-10	3981	LIG4	ligase IV, DNA, ATP-dependent
GO	response to stimulus	95	1859	8.53437e-10	4199	ME1	malic enzyme 1, NADP(+)-dependent, cytosolic
GO	response to stimulus	95	1859	8.53437e-10	4233	MET	met proto-oncogene (hepatocyte growth factor receptor)
GO	response to stimulus	95	1859	8.53437e-10	4332	MNDA	myeloid cell nuclear differentiation antigen
GO	response to stimulus	95	1859	8.53437e-10	4609	MYC	v-myc myelocytomatosis viral oncogene homolog (avian)
GO	response to stimulus	95	1859	8.53437e-10	51371	POMP	proteasome maturation protein
GO	response to stimulus	95	1859	8.53437e-10	51776	ZAK	sterile alpha motif and leucine zipper containing kinase AZK
GO	response to stimulus	95	1859	8.53437e-10	5265	SERPINA1	serpin peptidase inhibitor, clade A (alpha-1 antiproteinase, antitrypsin), member 1
GO	response to stimulus	95	1859	8.53437e-10	5359	PLSCR1	phospholipid scramblase 1
GO	response to stimulus	95	1859	8.53437e-10	5366	PMAIP1	phorbol-12-myristate-13-acetate-induced protein 1
GO	response to stimulus	95	1859	8.53437e-10	55074	OXR1	oxidation resistance 1
GO	response to stimulus	95	1859	8.53437e-10	5621	PRNP	prion protein
GO	response to stimulus	95	1859	8.53437e-10	5788	PTPRC	protein tyrosine phosphatase, receptor type, C
GO	response to stimulus	95	1859	8.53437e-10	5965	RECQL	RecQ protein-like (DNA helicase Q1-like)
GO	response to stimulus	95	1859	8.53437e-10	5996	RGS1	regulator of G-protein signaling 1
GO	response to stimulus	95	1859	8.53437e-10	6039	RNASE6	ribonuclease, RNase A family, k6
GO	response to stimulus	95	1859	8.53437e-10	6059	ABCE1	ATP-binding cassette, sub-family E (OABP), member 1
GO	response to stimulus	95	1859	8.53437e-10	6117	RPA1	replication protein A1, 70kDa
GO	response to stimulus	95	1859	8.53437e-10	6347	CCL2	chemokine (C-C motif) ligand 2
GO	response to stimulus	95	1859	8.53437e-10	6351	CCL4	chemokine (C-C motif) ligand 4
GO	response to stimulus	95	1859	8.53437e-10	6352	CCL5	chemokine (C-C motif) ligand 5
GO	response to stimulus	95	1859	8.53437e-10	6362	CCL18	chemokine (C-C motif) ligand 18 (pulmonary and activation-regulated)
GO	response to stimulus	95	1859	8.53437e-10	6373	CXCL11	chemokine (C-X-C motif) ligand 11
GO	response to stimulus	95	1859	8.53437e-10	6414	SEPP1	selenoprotein P, plasma, 1
GO	response to stimulus	95	1859	8.53437e-10	6421	SFPQ	splicing factor proline/glutamine-rich (polypyrimidine tract binding protein associated)
GO	response to stimulus	95	1859	8.53437e-10	64581	CLEC7A	C-type lectin domain family 7, member A
GO	response to stimulus	95	1859	8.53437e-10	664	BNIP3	BCL2/adenovirus E1B 19kDa interacting protein 3
GO	response to stimulus	95	1859	8.53437e-10	6648	SOD2	superoxide dismutase 2, mitochondrial
GO	response to stimulus	95	1859	8.53437e-10	6772	STAT1	signal transducer and activator of transcription 1, 91kDa
GO	response to stimulus	95	1859	8.53437e-10	6785	ELOVL4	elongation of very long chain fatty acids (FEN1/Elo2, SUR4/Elo3, yeast)-like 4
GO	response to stimulus	95	1859	8.53437e-10	7001	PRDX2	peroxiredoxin 2
GO	response to stimulus	95	1859	8.53437e-10	7045	TGFBI	transforming growth factor, beta-induced, 68kDa
GO	response to stimulus	95	1859	8.53437e-10	714	C1QC	complement component 1, q subcomponent, C chain
GO	response to stimulus	95	1859	8.53437e-10	7153	TOP2A	topoisomerase (DNA) II alpha 170kDa
GO	response to stimulus	95	1859	8.53437e-10	716	C1S	complement component 1, s subcomponent
GO	response to stimulus	95	1859	8.53437e-10	728	C5AR1	complement component 5a receptor 1
GO	response to stimulus	95	1859	8.53437e-10	8451	CUL4A	cullin 4A
GO	response to stimulus	95	1859	8.53437e-10	85236	HIST1H2BK	histone cluster 1, H2bk
GO	response to stimulus	95	1859	8.53437e-10	8743	TNFSF10	tumor necrosis factor (ligand) superfamily, member 10
GO	response to stimulus	95	1859	8.53437e-10	8763	CD164	CD164 molecule, sialomucin
GO	response to stimulus	95	1859	8.53437e-10	8930	MBD4	methyl-CpG binding domain protein 4
GO	response to stimulus	95	1859	8.53437e-10	929	CD14	CD14 molecule
GO	response to stimulus	95	1859	8.53437e-10	966	CD59	CD59 molecule, complement regulatory protein
GO	response to stimulus	95	1859	8.53437e-10	969	CD69	CD69 molecule
GO	response to stimulus	95	1859	8.53437e-10	972	CD74	CD74 molecule, major histocompatibility complex, class II invariant chain
GO	biological_process	389	12025	3.22551e-09	10010	TANK	TRAF family member-associated NFKB activator
GO	biological_process	389	12025	3.22551e-09	10049	DNAJB6	DnaJ (Hsp40) homolog, subfamily B, member 6
GO	biological_process	389	12025	3.22551e-09	10051	SMC4	structural maintenance of chromosomes 4
GO	biological_process	389	12025	3.22551e-09	10059	DNM1L	dynamin 1-like
GO	biological_process	389	12025	3.22551e-09	10097	ACTR2	ARP2 actin-related protein 2 homolog (yeast)
GO	biological_process	389	12025	3.22551e-09	10105	PPIF	peptidylprolyl isomerase F
GO	biological_process	389	12025	3.22551e-09	10134	BCAP31	B-cell receptor-associated protein 31
GO	biological_process	389	12025	3.22551e-09	10159	ATP6AP2	ATPase, H+ transporting, lysosomal accessory protein 2
GO	biological_process	389	12025	3.22551e-09	10203	CALCRL	calcitonin receptor-like
GO	biological_process	389	12025	3.22551e-09	10205	MPZL2	myelin protein zero-like 2
GO	biological_process	389	12025	3.22551e-09	10207	INADL	InaD-like (Drosophila)
GO	biological_process	389	12025	3.22551e-09	10254	STAM2	signal transducing adaptor molecule (SH3 domain and ITAM motif) 2
GO	biological_process	389	12025	3.22551e-09	10276	NET1	neuroepithelial cell transforming 1
GO	biological_process	389	12025	3.22551e-09	10288	LILRB2	leukocyte immunoglobulin-like receptor, subfamily B (with TM and ITIM domains), member 2
GO	biological_process	389	12025	3.22551e-09	1030	CDKN2B	cyclin-dependent kinase inhibitor 2B (p15, inhibits CDK4)
GO	biological_process	389	12025	3.22551e-09	10346	TRIM22	tripartite motif-containing 22
GO	biological_process	389	12025	3.22551e-09	10410	IFITM3	interferon induced transmembrane protein 3 (1-8U)
GO	biological_process	389	12025	3.22551e-09	10418	SPON1	spondin 1, extracellular matrix protein
GO	biological_process	389	12025	3.22551e-09	10434	LYPLA1	lysophospholipase I
GO	biological_process	389	12025	3.22551e-09	10440	TIMM17A	translocase of inner mitochondrial membrane 17 homolog A (yeast)
GO	biological_process	389	12025	3.22551e-09	10457	GPNMB	glycoprotein (transmembrane) nmb
GO	biological_process	389	12025	3.22551e-09	10483	SEC23B	Sec23 homolog B (S. cerevisiae)
GO	biological_process	389	12025	3.22551e-09	10484	SEC23A	Sec23 homolog A (S. cerevisiae)
GO	biological_process	389	12025	3.22551e-09	10512	SEMA3C	sema domain, immunoglobulin domain (Ig), short basic domain, secreted, (semaphorin) 3C
GO	biological_process	389	12025	3.22551e-09	10553	HTATIP2	HIV-1 Tat interactive protein 2, 30kDa
GO	biological_process	389	12025	3.22551e-09	10558	SPTLC1	serine palmitoyltransferase, long chain base subunit 1
GO	biological_process	389	12025	3.22551e-09	10563	CXCL13	chemokine (C-X-C motif) ligand 13
GO	biological_process	389	12025	3.22551e-09	10576	CCT2	chaperonin containing TCP1, subunit 2 (beta)
GO	biological_process	389	12025	3.22551e-09	10631	POSTN	periostin, osteoblast specific factor
GO	biological_process	389	12025	3.22551e-09	10640	EXOC5	exocyst complex component 5
GO	biological_process	389	12025	3.22551e-09	10672	GNA13	guanine nucleotide binding protein (G protein), alpha 13
GO	biological_process	389	12025	3.22551e-09	10678	B3GNT2	UDP-GlcNAc:betaGal beta-1,3-N-acetylglucosaminyltransferase 2
GO	biological_process	389	12025	3.22551e-09	1069	CETN2	centrin, EF-hand protein, 2
GO	biological_process	389	12025	3.22551e-09	10732	TCFL5	transcription factor-like 5 (basic helix-loop-helix)
GO	biological_process	389	12025	3.22551e-09	1075	CTSC	cathepsin C
GO	biological_process	389	12025	3.22551e-09	10762	NUP50	nucleoporin 50kDa
GO	biological_process	389	12025	3.22551e-09	10769	PLK2	polo-like kinase 2 (Drosophila)
GO	biological_process	389	12025	3.22551e-09	10859	LILRB1	leukocyte immunoglobulin-like receptor, subfamily B (with TM and ITIM domains), member 1
GO	biological_process	389	12025	3.22551e-09	10875	FGL2	fibrinogen-like 2
GO	biological_process	389	12025	3.22551e-09	10944	C11orf58	chromosome 11 open reading frame 58
GO	biological_process	389	12025	3.22551e-09	10955	SERINC3	serine incorporator 3
GO	biological_process	389	12025	3.22551e-09	10971	YWHAQ	tyrosine 3-monooxygenase/tryptophan 5-monooxygenase activation protein, theta polypeptide
GO	biological_process	389	12025	3.22551e-09	10973	ASCC3	activating signal cointegrator 1 complex subunit 3
GO	biological_process	389	12025	3.22551e-09	11034	DSTN	destrin (actin depolymerizing factor)
GO	biological_process	389	12025	3.22551e-09	11059	WWP1	WW domain containing E3 ubiquitin protein ligase 1
GO	biological_process	389	12025	3.22551e-09	11098	PRSS23	protease, serine, 23
GO	biological_process	389	12025	3.22551e-09	1112	FOXN3	forkhead box N3
GO	biological_process	389	12025	3.22551e-09	1116	CHI3L1	chitinase 3-like 1 (cartilage glycoprotein-39)
GO	biological_process	389	12025	3.22551e-09	11177	BAZ1A	bromodomain adjacent to zinc finger domain, 1A
GO	biological_process	389	12025	3.22551e-09	11260	XPOT	exportin, tRNA (nuclear export receptor for tRNAs)
GO	biological_process	389	12025	3.22551e-09	115207	KCTD12	potassium channel tetramerisation domain containing 12
GO	biological_process	389	12025	3.22551e-09	116068	LYSMD3	LysM, putative peptidoglycan-binding, domain containing 3
GO	biological_process	389	12025	3.22551e-09	1191	CLU	clusterin
GO	biological_process	389	12025	3.22551e-09	1193	CLIC2	chloride intracellular channel 2
GO	biological_process	389	12025	3.22551e-09	121260	SLC15A4	solute carrier family 15, member 4
GO	biological_process	389	12025	3.22551e-09	1277	COL1A1	collagen, type I, alpha 1
GO	biological_process	389	12025	3.22551e-09	1278	COL1A2	collagen, type I, alpha 2
GO	biological_process	389	12025	3.22551e-09	1281	COL3A1	collagen, type III, alpha 1
GO	biological_process	389	12025	3.22551e-09	1282	COL4A1	collagen, type IV, alpha 1
GO	biological_process	389	12025	3.22551e-09	1293	COL6A3	collagen, type VI, alpha 3
GO	biological_process	389	12025	3.22551e-09	1301	COL11A1	collagen, type XI, alpha 1
GO	biological_process	389	12025	3.22551e-09	1306	COL15A1	collagen, type XV, alpha 1
GO	biological_process	389	12025	3.22551e-09	132	ADK	adenosine kinase
GO	biological_process	389	12025	3.22551e-09	1353	COX11	COX11 homolog, cytochrome c oxidase assembly protein (yeast)
GO	biological_process	389	12025	3.22551e-09	1390	CREM	cAMP responsive element modulator
GO	biological_process	389	12025	3.22551e-09	140609	NEK7	NIMA (never in mitosis gene a)-related kinase 7
GO	biological_process	389	12025	3.22551e-09	1407	CRY1	cryptochrome 1 (photolyase-like)
GO	biological_process	389	12025	3.22551e-09	142940	TRUB1	TruB pseudouridine (psi) synthase homolog 1 (E. coli)
GO	biological_process	389	12025	3.22551e-09	1452	CSNK1A1	casein kinase 1, alpha 1
GO	biological_process	389	12025	3.22551e-09	1462	VCAN	versican
GO	biological_process	389	12025	3.22551e-09	148789	B3GALNT2	beta-1,3-N-acetylgalactosaminyltransferase 2
GO	biological_process	389	12025	3.22551e-09	1490	CTGF	connective tissue growth factor
GO	biological_process	389	12025	3.22551e-09	151011	40066	septin 10
GO	biological_process	389	12025	3.22551e-09	1520	CTSS	cathepsin S
GO	biological_process	389	12025	3.22551e-09	152926	PPM1K	protein phosphatase 1K (PP2C domain containing)
GO	biological_process	389	12025	3.22551e-09	157807	RLBP1L1	retinaldehyde binding protein 1-like 1
GO	biological_process	389	12025	3.22551e-09	1604	CD55	CD55 molecule, decay accelerating factor for complement (Cromer blood group)
GO	biological_process	389	12025	3.22551e-09	1615	DARS	aspartyl-tRNA synthetase
GO	biological_process	389	12025	3.22551e-09	162966	ZNF600	zinc finger protein 600
GO	biological_process	389	12025	3.22551e-09	162993	ZNF846	zinc finger protein 846
GO	biological_process	389	12025	3.22551e-09	1633	DCK	deoxycytidine kinase
GO	biological_process	389	12025	3.22551e-09	1634	DCN	decorin
GO	biological_process	389	12025	3.22551e-09	1737	DLAT	dihydrolipoamide S-acetyltransferase
GO	biological_process	389	12025	3.22551e-09	1830	DSG3	desmoglein 3 (pemphigus vulgaris antigen)
GO	biological_process	389	12025	3.22551e-09	1880	GPR183	G protein-coupled receptor 183
GO	biological_process	389	12025	3.22551e-09	1894	ECT2	epithelial cell transforming sequence 2 oncogene
GO	biological_process	389	12025	3.22551e-09	1909	EDNRA	endothelin receptor type A
GO	biological_process	389	12025	3.22551e-09	1938	EEF2	eukaryotic translation elongation factor 2
GO	biological_process	389	12025	3.22551e-09	196	AHR	aryl hydrocarbon receptor
GO	biological_process	389	12025	3.22551e-09	1964	EIF1AX	eukaryotic translation initiation factor 1A, X-linked
GO	biological_process	389	12025	3.22551e-09	2	A2M	alpha-2-macroglobulin
GO	biological_process	389	12025	3.22551e-09	200315	APOBEC3A	apolipoprotein B mRNA editing enzyme, catalytic polypeptide-like 3A
GO	biological_process	389	12025	3.22551e-09	2034	EPAS1	endothelial PAS domain protein 1
GO	biological_process	389	12025	3.22551e-09	203427	SLC25A43	solute carrier family 25, member 43
GO	biological_process	389	12025	3.22551e-09	2060	EPS15	epidermal growth factor receptor pathway substrate 15
GO	biological_process	389	12025	3.22551e-09	2065	ERBB3	v-erb-b2 erythroblastic leukemia viral oncogene homolog 3 (avian)
GO	biological_process	389	12025	3.22551e-09	2114	ETS2	v-ets erythroblastosis virus E26 oncogene homolog 2 (avian)
GO	biological_process	389	12025	3.22551e-09	2149	F2R	coagulation factor II (thrombin) receptor
GO	biological_process	389	12025	3.22551e-09	2150	F2RL1	coagulation factor II (thrombin) receptor-like 1
GO	biological_process	389	12025	3.22551e-09	2151	F2RL2	coagulation factor II (thrombin) receptor-like 2
GO	biological_process	389	12025	3.22551e-09	2182	ACSL4	acyl-CoA synthetase long-chain family member 4
GO	biological_process	389	12025	3.22551e-09	222658	KCTD20	potassium channel tetramerisation domain containing 20
GO	biological_process	389	12025	3.22551e-09	2230	FDX1	ferredoxin 1
GO	biological_process	389	12025	3.22551e-09	226	ALDOA	aldolase A, fructose-bisphosphate
GO	biological_process	389	12025	3.22551e-09	22797	TFEC	transcription factor EC
GO	biological_process	389	12025	3.22551e-09	22931	RAB18	RAB18, member RAS oncogene family
GO	biological_process	389	12025	3.22551e-09	23136	EPB41L3	erythrocyte membrane protein band 4.1-like 3
GO	biological_process	389	12025	3.22551e-09	23213	SULF1	sulfatase 1
GO	biological_process	389	12025	3.22551e-09	23279	NUP160	nucleoporin 160kDa
GO	biological_process	389	12025	3.22551e-09	2335	FN1	fibronectin 1
GO	biological_process	389	12025	3.22551e-09	2353	FOS	v-fos FBJ murine osteosarcoma viral oncogene homolog
GO	biological_process	389	12025	3.22551e-09	23607	CD2AP	CD2-associated protein
GO	biological_process	389	12025	3.22551e-09	23643	LY96	lymphocyte antigen 96
GO	biological_process	389	12025	3.22551e-09	23658	LSM5	LSM5 homolog, U6 small nuclear RNA associated (S. cerevisiae)
GO	biological_process	389	12025	3.22551e-09	23678	SGK3	serum/glucocorticoid regulated kinase family, member 3
GO	biological_process	389	12025	3.22551e-09	23741	EID1	EP300 interacting inhibitor of differentiation 1
GO	biological_process	389	12025	3.22551e-09	23764	MAFF	v-maf musculoaponeurotic fibrosarcoma oncogene homolog F (avian)
GO	biological_process	389	12025	3.22551e-09	2537	IFI6	interferon, alpha-inducible protein 6
GO	biological_process	389	12025	3.22551e-09	257218	SHPRH	SNF2 histone linker PHD RING helicase
GO	biological_process	389	12025	3.22551e-09	25800	SLC39A6	solute carrier family 39 (zinc transporter), member 6
GO	biological_process	389	12025	3.22551e-09	25923	ATL3	atlastin GTPase 3
GO	biological_process	389	12025	3.22551e-09	25932	CLIC4	chloride intracellular channel 4
GO	biological_process	389	12025	3.22551e-09	25937	WWTR1	WW domain containing transcription regulator 1
GO	biological_process	389	12025	3.22551e-09	25978	CHMP2B	chromatin modifying protein 2B
GO	biological_process	389	12025	3.22551e-09	2619	GAS1	growth arrest-specific 1
GO	biological_process	389	12025	3.22551e-09	26191	PTPN22	protein tyrosine phosphatase, non-receptor type 22 (lymphoid)
GO	biological_process	389	12025	3.22551e-09	26225	ARL5A	ADP-ribosylation factor-like 5A
GO	biological_process	389	12025	3.22551e-09	26234	FBXL5	F-box and leucine-rich repeat protein 5
GO	biological_process	389	12025	3.22551e-09	26271	FBXO5	F-box protein 5
GO	biological_process	389	12025	3.22551e-09	2633	GBP1	guanylate binding protein 1, interferon-inducible, 67kDa
GO	biological_process	389	12025	3.22551e-09	2635	GBP3	guanylate binding protein 3
GO	biological_process	389	12025	3.22551e-09	26585	GREM1	gremlin 1, cysteine knot superfamily, homolog (Xenopus laevis)
GO	biological_process	389	12025	3.22551e-09	2665	GDI2	GDP dissociation inhibitor 2
GO	biological_process	389	12025	3.22551e-09	26953	RANBP6	RAN binding protein 6
GO	biological_process	389	12025	3.22551e-09	26973	CHORDC1	cysteine and histidine-rich domain (CHORD)-containing 1
GO	biological_process	389	12025	3.22551e-09	2706	GJB2	gap junction protein, beta 2, 26kDa
GO	biological_process	389	12025	3.22551e-09	27069	GHITM	growth hormone inducible transmembrane protein
GO	biological_process	389	12025	3.22551e-09	27292	DIMT1L	DIM1 dimethyladenosine transferase 1-like (S. cerevisiae)
GO	biological_process	389	12025	3.22551e-09	2730	GCLM	glutamate-cysteine ligase, modifier subunit
GO	biological_process	389	12025	3.22551e-09	2739	GLO1	glyoxalase I
GO	biological_process	389	12025	3.22551e-09	2810	SFN	stratifin
GO	biological_process	389	12025	3.22551e-09	2824	GPM6B	glycoprotein M6B
GO	biological_process	389	12025	3.22551e-09	28957	MRPS28	mitochondrial ribosomal protein S28
GO	biological_process	389	12025	3.22551e-09	2896	GRN	granulin
GO	biological_process	389	12025	3.22551e-09	28962	OSTM1	osteopetrosis associated transmembrane protein 1
GO	biological_process	389	12025	3.22551e-09	29127	RACGAP1	Rac GTPase activating protein 1
GO	biological_process	389	12025	3.22551e-09	293	SLC25A6	solute carrier family 25 (mitochondrial carrier; adenine nucleotide translocator), member 6
GO	biological_process	389	12025	3.22551e-09	2957	GTF2A1	general transcription factor IIA, 1, 19/37kDa
GO	biological_process	389	12025	3.22551e-09	2987	GUK1	guanylate kinase 1
GO	biological_process	389	12025	3.22551e-09	29957	SLC25A24	solute carrier family 25 (mitochondrial carrier; phosphate carrier), member 24
GO	biological_process	389	12025	3.22551e-09	307	ANXA4	annexin A4
GO	biological_process	389	12025	3.22551e-09	308	ANXA5	annexin A5
GO	biological_process	389	12025	3.22551e-09	3113	HLA-DPA1	major histocompatibility complex, class II, DP alpha 1
GO	biological_process	389	12025	3.22551e-09	3115	HLA-DPB1	major histocompatibility complex, class II, DP beta 1
GO	biological_process	389	12025	3.22551e-09	3119	HLA-DQB1	major histocompatibility complex, class II, DQ beta 1
GO	biological_process	389	12025	3.22551e-09	3122	HLA-DRA	major histocompatibility complex, class II, DR alpha
GO	biological_process	389	12025	3.22551e-09	3133	HLA-E	major histocompatibility complex, class I, E
GO	biological_process	389	12025	3.22551e-09	3176	HNMT	histamine N-methyltransferase
GO	biological_process	389	12025	3.22551e-09	3320	HSP90AA1	heat shock protein 90kDa alpha (cytosolic), class A member 1
GO	biological_process	389	12025	3.22551e-09	334	APLP2	amyloid beta (A4) precursor-like protein 2
GO	biological_process	389	12025	3.22551e-09	3428	IFI16	interferon, gamma-inducible protein 16
GO	biological_process	389	12025	3.22551e-09	3429	IFI27	interferon, alpha-inducible protein 27
GO	biological_process	389	12025	3.22551e-09	3433	IFIT2	interferon-induced protein with tetratricopeptide repeats 2
GO	biological_process	389	12025	3.22551e-09	3434	IFIT1	interferon-induced protein with tetratricopeptide repeats 1
GO	biological_process	389	12025	3.22551e-09	3459	IFNGR1	interferon gamma receptor 1
GO	biological_process	389	12025	3.22551e-09	348995	NUP43	nucleoporin 43kDa
GO	biological_process	389	12025	3.22551e-09	3490	IGFBP7	insulin-like growth factor binding protein 7
GO	biological_process	389	12025	3.22551e-09	3491	CYR61	cysteine-rich, angiogenic inducer, 61
GO	biological_process	389	12025	3.22551e-09	3512	IGJ	immunoglobulin J polypeptide, linker protein for immunoglobulin alpha and mu polypeptides
GO	biological_process	389	12025	3.22551e-09	3554	IL1R1	interleukin 1 receptor, type I
GO	biological_process	389	12025	3.22551e-09	3572	IL6ST	interleukin 6 signal transducer (gp130, oncostatin M receptor)
GO	biological_process	389	12025	3.22551e-09	360	AQP3	aquaporin 3 (Gill blood group)
GO	biological_process	389	12025	3.22551e-09	3606	IL18	interleukin 18 (interferon-gamma-inducing factor)
GO	biological_process	389	12025	3.22551e-09	3655	ITGA6	integrin, alpha 6
GO	biological_process	389	12025	3.22551e-09	3688	ITGB1	integrin, beta 1 (fibronectin receptor, beta polypeptide, antigen CD29 includes MDF2, MSK12)
GO	biological_process	389	12025	3.22551e-09	3696	ITGB8	integrin, beta 8
GO	biological_process	389	12025	3.22551e-09	3728	JUP	junction plakoglobin
GO	biological_process	389	12025	3.22551e-09	3735	KARS	lysyl-tRNA synthetase
GO	biological_process	389	12025	3.22551e-09	3861	KRT14	keratin 14
GO	biological_process	389	12025	3.22551e-09	3868	KRT16	keratin 16
GO	biological_process	389	12025	3.22551e-09	389136	VGLL3	vestigial like 3 (Drosophila)
GO	biological_process	389	12025	3.22551e-09	3895	KTN1	kinectin 1 (kinesin receptor)
GO	biological_process	389	12025	3.22551e-09	3937	LCP2	lymphocyte cytosolic protein 2 (SH2 domain containing leukocyte protein of 76kDa)
GO	biological_process	389	12025	3.22551e-09	3953	LEPR	leptin receptor
GO	biological_process	389	12025	3.22551e-09	397	ARHGDIB	Rho GDP dissociation inhibitor (GDI) beta
GO	biological_process	389	12025	3.22551e-09	3981	LIG4	ligase IV, DNA, ATP-dependent
GO	biological_process	389	12025	3.22551e-09	3987	LIMS1	LIM and senescent cell antigen-like domains 1
GO	biological_process	389	12025	3.22551e-09	4060	LUM	lumican
GO	biological_process	389	12025	3.22551e-09	4085	MAD2L1	MAD2 mitotic arrest deficient-like 1 (yeast)
GO	biological_process	389	12025	3.22551e-09	4090	SMAD5	SMAD family member 5
GO	biological_process	389	12025	3.22551e-09	4094	MAF	v-maf musculoaponeurotic fibrosarcoma oncogene homolog (avian)
GO	biological_process	389	12025	3.22551e-09	4170	MCL1	myeloid cell leukemia sequence 1 (BCL2-related)
GO	biological_process	389	12025	3.22551e-09	4189	DNAJB9	DnaJ (Hsp40) homolog, subfamily B, member 9
GO	biological_process	389	12025	3.22551e-09	4199	ME1	malic enzyme 1, NADP(+)-dependent, cytosolic
GO	biological_process	389	12025	3.22551e-09	4233	MET	met proto-oncogene (hepatocyte growth factor receptor)
GO	biological_process	389	12025	3.22551e-09	427	ASAH1	N-acylsphingosine amidohydrolase (acid ceramidase) 1
GO	biological_process	389	12025	3.22551e-09	4312	MMP1	matrix metallopeptidase 1 (interstitial collagenase)
GO	biological_process	389	12025	3.22551e-09	4321	MMP12	matrix metallopeptidase 12 (macrophage elastase)
GO	biological_process	389	12025	3.22551e-09	4332	MNDA	myeloid cell nuclear differentiation antigen
GO	biological_process	389	12025	3.22551e-09	4481	MSR1	macrophage scavenger receptor 1
GO	biological_process	389	12025	3.22551e-09	4534	MTM1	myotubularin 1
GO	biological_process	389	12025	3.22551e-09	4594	MUT	methylmalonyl Coenzyme A mutase
GO	biological_process	389	12025	3.22551e-09	4609	MYC	v-myc myelocytomatosis viral oncogene homolog (avian)
GO	biological_process	389	12025	3.22551e-09	466	ATF1	activating transcription factor 1
GO	biological_process	389	12025	3.22551e-09	4673	NAP1L1	nucleosome assembly protein 1-like 1
GO	biological_process	389	12025	3.22551e-09	4677	NARS	asparaginyl-tRNA synthetase
GO	biological_process	389	12025	3.22551e-09	4698	NDUFA5	NADH dehydrogenase (ubiquinone) 1 alpha subcomplex, 5, 13kDa
GO	biological_process	389	12025	3.22551e-09	4811	NID1	nidogen 1
GO	biological_process	389	12025	3.22551e-09	4942	OAT	ornithine aminotransferase (gyrate atrophy)
GO	biological_process	389	12025	3.22551e-09	5049	PAFAH1B2	platelet-activating factor acetylhydrolase, isoform Ib, beta subunit 30kDa
GO	biological_process	389	12025	3.22551e-09	50640	PNPLA8	patatin-like phospholipase domain containing 8
GO	biological_process	389	12025	3.22551e-09	5066	PAM	peptidylglycine alpha-amidating monooxygenase
GO	biological_process	389	12025	3.22551e-09	50808	AK3	adenylate kinase 3
GO	biological_process	389	12025	3.22551e-09	5099	PCDH7	protocadherin 7
GO	biological_process	389	12025	3.22551e-09	51014	TMED7	transmembrane emp24 protein transport domain containing 7
GO	biological_process	389	12025	3.22551e-09	51079	NDUFA13	NADH dehydrogenase (ubiquinone) 1 alpha subcomplex, 13
GO	biological_process	389	12025	3.22551e-09	51338	MS4A4A	membrane-spanning 4-domains, subfamily A, member 4
GO	biological_process	389	12025	3.22551e-09	51371	POMP	proteasome maturation protein
GO	biological_process	389	12025	3.22551e-09	51510	CHMP5	chromatin modifying protein 5
GO	biological_process	389	12025	3.22551e-09	51535	PPHLN1	periphilin 1
GO	biological_process	389	12025	3.22551e-09	51567	TTRAP	TRAF and TNF receptor associated protein
GO	biological_process	389	12025	3.22551e-09	51602	NOP58	NOP58 ribonucleoprotein homolog (yeast)
GO	biological_process	389	12025	3.22551e-09	51727	CMPK1	cytidine monophosphate (UMP-CMP) kinase 1, cytosolic
GO	biological_process	389	12025	3.22551e-09	51776	ZAK	sterile alpha motif and leucine zipper containing kinase AZK
GO	biological_process	389	12025	3.22551e-09	51808	PHAX	phosphorylated adaptor for RNA export
GO	biological_process	389	12025	3.22551e-09	5203	PFDN4	prefoldin subunit 4
GO	biological_process	389	12025	3.22551e-09	5229	PGGT1B	protein geranylgeranyltransferase type I, beta subunit
GO	biological_process	389	12025	3.22551e-09	5230	PGK1	phosphoglycerate kinase 1
GO	biological_process	389	12025	3.22551e-09	5265	SERPINA1	serpin peptidase inhibitor, clade A (alpha-1 antiproteinase, antitrypsin), member 1
GO	biological_process	389	12025	3.22551e-09	5268	SERPINB5	serpin peptidase inhibitor, clade B (ovalbumin), member 5
GO	biological_process	389	12025	3.22551e-09	5286	PIK3C2A	phosphoinositide-3-kinase, class 2, alpha polypeptide
GO	biological_process	389	12025	3.22551e-09	5321	PLA2G4A	phospholipase A2, group IVA (cytosolic, calcium-dependent)
GO	biological_process	389	12025	3.22551e-09	5325	PLAGL1	pleiomorphic adenoma gene-like 1
GO	biological_process	389	12025	3.22551e-09	53339	BTBD1	BTB (POZ) domain containing 1
GO	biological_process	389	12025	3.22551e-09	5359	PLSCR1	phospholipid scramblase 1
GO	biological_process	389	12025	3.22551e-09	5366	PMAIP1	phorbol-12-myristate-13-acetate-induced protein 1
GO	biological_process	389	12025	3.22551e-09	54331	GNG2	guanine nucleotide binding protein (G protein), gamma 2
GO	biological_process	389	12025	3.22551e-09	54431	DNAJC10	DnaJ (Hsp40) homolog, subfamily C, member 10
GO	biological_process	389	12025	3.22551e-09	54453	RIN2	Ras and Rab interactor 2
GO	biological_process	389	12025	3.22551e-09	54460	MRPS21	mitochondrial ribosomal protein S21
GO	biological_process	389	12025	3.22551e-09	54464	XRN1	5'-3' exoribonuclease 1
GO	biological_process	389	12025	3.22551e-09	54467	ANKIB1	ankyrin repeat and IBR domain containing 1
GO	biological_process	389	12025	3.22551e-09	54532	USP53	ubiquitin specific peptidase 53
GO	biological_process	389	12025	3.22551e-09	5495	PPM1B	protein phosphatase 1B (formerly 2C), magnesium-dependent, beta isoform
GO	biological_process	389	12025	3.22551e-09	5500	PPP1CB	protein phosphatase 1, catalytic subunit, beta isoform
GO	biological_process	389	12025	3.22551e-09	55035	NOL8	nucleolar protein 8
GO	biological_process	389	12025	3.22551e-09	55074	OXR1	oxidation resistance 1
GO	biological_process	389	12025	3.22551e-09	55088	C10orf118	chromosome 10 open reading frame 118
GO	biological_process	389	12025	3.22551e-09	55173	MRPS10	mitochondrial ribosomal protein S10
GO	biological_process	389	12025	3.22551e-09	55276	PGM2	phosphoglucomutase 2
GO	biological_process	389	12025	3.22551e-09	55327	LIN7C	lin-7 homolog C (C. elegans)
GO	biological_process	389	12025	3.22551e-09	55669	MFN1	mitofusin 1
GO	biological_process	389	12025	3.22551e-09	55699	IARS2	isoleucyl-tRNA synthetase 2, mitochondrial
GO	biological_process	389	12025	3.22551e-09	5570	PKIB	protein kinase (cAMP-dependent, catalytic) inhibitor beta
GO	biological_process	389	12025	3.22551e-09	5573	PRKAR1A	protein kinase, cAMP-dependent, regulatory, type I, alpha (tissue specific extinguisher 1)
GO	biological_process	389	12025	3.22551e-09	55769	ZNF83	zinc finger protein 83
GO	biological_process	389	12025	3.22551e-09	55830	GLT8D1	glycosyltransferase 8 domain containing 1
GO	biological_process	389	12025	3.22551e-09	55849	---	---
GO	biological_process	389	12025	3.22551e-09	55862	ECHDC1	enoyl Coenzyme A hydratase domain containing 1
GO	biological_process	389	12025	3.22551e-09	55884	WSB2	WD repeat and SOCS box-containing 2
GO	biological_process	389	12025	3.22551e-09	55973	BCAP29	B-cell receptor-associated protein 29
GO	biological_process	389	12025	3.22551e-09	5621	PRNP	prion protein
GO	biological_process	389	12025	3.22551e-09	5641	LGMN	legumain
GO	biological_process	389	12025	3.22551e-09	57380	MRS2	MRS2 magnesium homeostasis factor homolog (S. cerevisiae)
GO	biological_process	389	12025	3.22551e-09	5747	PTK2	PTK2 protein tyrosine kinase 2
GO	biological_process	389	12025	3.22551e-09	5753	PTK6	PTK6 protein tyrosine kinase 6
GO	biological_process	389	12025	3.22551e-09	5788	PTPRC	protein tyrosine phosphatase, receptor type, C
GO	biological_process	389	12025	3.22551e-09	5862	RAB2A	RAB2A, member RAS oncogene family
GO	biological_process	389	12025	3.22551e-09	5867	RAB4A	RAB4A, member RAS oncogene family
GO	biological_process	389	12025	3.22551e-09	5901	RAN	RAN, member RAS oncogene family
GO	biological_process	389	12025	3.22551e-09	5925	RB1	retinoblastoma 1
GO	biological_process	389	12025	3.22551e-09	5935	RBM3	RNA binding motif (RNP1, RRM) protein 3
GO	biological_process	389	12025	3.22551e-09	5965	RECQL	RecQ protein-like (DNA helicase Q1-like)
GO	biological_process	389	12025	3.22551e-09	5996	RGS1	regulator of G-protein signaling 1
GO	biological_process	389	12025	3.22551e-09	6003	RGS13	regulator of G-protein signaling 13
GO	biological_process	389	12025	3.22551e-09	6039	RNASE6	ribonuclease, RNase A family, k6
GO	biological_process	389	12025	3.22551e-09	6049	RNF6	ring finger protein (C3H2C3 type) 6
GO	biological_process	389	12025	3.22551e-09	6059	ABCE1	ATP-binding cassette, sub-family E (OABP), member 1
GO	biological_process	389	12025	3.22551e-09	6117	RPA1	replication protein A1, 70kDa
GO	biological_process	389	12025	3.22551e-09	6138	RPL15	ribosomal protein L15
GO	biological_process	389	12025	3.22551e-09	6159	RPL29	ribosomal protein L29
GO	biological_process	389	12025	3.22551e-09	6230	RPS25	ribosomal protein S25
GO	biological_process	389	12025	3.22551e-09	6249	CLIP1	CAP-GLY domain containing linker protein 1
GO	biological_process	389	12025	3.22551e-09	6302	TSPAN31	tetraspanin 31
GO	biological_process	389	12025	3.22551e-09	6347	CCL2	chemokine (C-C motif) ligand 2
GO	biological_process	389	12025	3.22551e-09	6351	CCL4	chemokine (C-C motif) ligand 4
GO	biological_process	389	12025	3.22551e-09	6352	CCL5	chemokine (C-C motif) ligand 5
GO	biological_process	389	12025	3.22551e-09	6362	CCL18	chemokine (C-C motif) ligand 18 (pulmonary and activation-regulated)
GO	biological_process	389	12025	3.22551e-09	6373	CXCL11	chemokine (C-X-C motif) ligand 11
GO	biological_process	389	12025	3.22551e-09	6392	SDHD	succinate dehydrogenase complex, subunit D, integral membrane protein
GO	biological_process	389	12025	3.22551e-09	64089	SNX16	sorting nexin 16
GO	biological_process	389	12025	3.22551e-09	64123	ELTD1	EGF, latrophilin and seven transmembrane domain containing 1
GO	biological_process	389	12025	3.22551e-09	6414	SEPP1	selenoprotein P, plasma, 1
GO	biological_process	389	12025	3.22551e-09	6418	SET	SET nuclear oncogene
GO	biological_process	389	12025	3.22551e-09	6421	SFPQ	splicing factor proline/glutamine-rich (polypyrimidine tract binding protein associated)
GO	biological_process	389	12025	3.22551e-09	64426	SUDS3	suppressor of defective silencing 3 homolog (S. cerevisiae)
GO	biological_process	389	12025	3.22551e-09	64581	CLEC7A	C-type lectin domain family 7, member A
GO	biological_process	389	12025	3.22551e-09	64747	MFSD1	major facilitator superfamily domain containing 1
GO	biological_process	389	12025	3.22551e-09	64979	MRPL36	mitochondrial ribosomal protein L36
GO	biological_process	389	12025	3.22551e-09	6566	SLC16A1	solute carrier family 16, member 1 (monocarboxylic acid transporter 1)
GO	biological_process	389	12025	3.22551e-09	663	BNIP2	BCL2/adenovirus E1B 19kDa interacting protein 2
GO	biological_process	389	12025	3.22551e-09	664	BNIP3	BCL2/adenovirus E1B 19kDa interacting protein 3
GO	biological_process	389	12025	3.22551e-09	6648	SOD2	superoxide dismutase 2, mitochondrial
GO	biological_process	389	12025	3.22551e-09	6696	SPP1	secreted phosphoprotein 1
GO	biological_process	389	12025	3.22551e-09	6726	SRP9	signal recognition particle 9kDa
GO	biological_process	389	12025	3.22551e-09	6731	SRP72	signal recognition particle 72kDa
GO	biological_process	389	12025	3.22551e-09	6741	SSB	Sjogren syndrome antigen B (autoantigen La)
GO	biological_process	389	12025	3.22551e-09	6745	SSR1	signal sequence receptor, alpha
GO	biological_process	389	12025	3.22551e-09	6747	SSR3	signal sequence receptor, gamma (translocon-associated protein gamma)
GO	biological_process	389	12025	3.22551e-09	6772	STAT1	signal transducer and activator of transcription 1, 91kDa
GO	biological_process	389	12025	3.22551e-09	6780	STAU1	staufen, RNA binding protein, homolog 1 (Drosophila)
GO	biological_process	389	12025	3.22551e-09	6785	ELOVL4	elongation of very long chain fatty acids (FEN1/Elo2, SUR4/Elo3, yeast)-like 4
GO	biological_process	389	12025	3.22551e-09	6788	STK3	serine/threonine kinase 3 (STE20 homolog, yeast)
GO	biological_process	389	12025	3.22551e-09	6873	TAF2	TAF2 RNA polymerase II, TATA box binding protein (TBP)-associated factor, 150kDa
GO	biological_process	389	12025	3.22551e-09	6917	TCEA1	transcription elongation factor A (SII), 1
GO	biological_process	389	12025	3.22551e-09	7001	PRDX2	peroxiredoxin 2
GO	biological_process	389	12025	3.22551e-09	7035	TFPI	tissue factor pathway inhibitor (lipoprotein-associated coagulation inhibitor)
GO	biological_process	389	12025	3.22551e-09	7045	TGFBI	transforming growth factor, beta-induced, 68kDa
GO	biological_process	389	12025	3.22551e-09	714	C1QC	complement component 1, q subcomponent, C chain
GO	biological_process	389	12025	3.22551e-09	7153	TOP2A	topoisomerase (DNA) II alpha 170kDa
GO	biological_process	389	12025	3.22551e-09	716	C1S	complement component 1, s subcomponent
GO	biological_process	389	12025	3.22551e-09	7168	TPM1	tropomyosin 1 (alpha)
GO	biological_process	389	12025	3.22551e-09	7262	PHLDA2	pleckstrin homology-like domain, family A, member 2
GO	biological_process	389	12025	3.22551e-09	7267	TTC3	tetratricopeptide repeat domain 3
GO	biological_process	389	12025	3.22551e-09	728	C5AR1	complement component 5a receptor 1
GO	biological_process	389	12025	3.22551e-09	7411	VBP1	von Hippel-Lindau binding protein 1
GO	biological_process	389	12025	3.22551e-09	7458	EIF4H	eukaryotic translation initiation factor 4H
GO	biological_process	389	12025	3.22551e-09	7525	YES1	v-yes-1 Yamaguchi sarcoma viral oncogene homolog 1
GO	biological_process	389	12025	3.22551e-09	760	CA2	carbonic anhydrase II
GO	biological_process	389	12025	3.22551e-09	7903	ST8SIA4	ST8 alpha-N-acetyl-neuraminide alpha-2,8-sialyltransferase 4
GO	biological_process	389	12025	3.22551e-09	7913	DEK	DEK oncogene
GO	biological_process	389	12025	3.22551e-09	79139	DERL1	Der1-like domain family, member 1
GO	biological_process	389	12025	3.22551e-09	79694	MANEA	mannosidase, endo-alpha
GO	biological_process	389	12025	3.22551e-09	79718	TBL1XR1	transducin (beta)-like 1 X-linked receptor 1
GO	biological_process	389	12025	3.22551e-09	79982	DNAJB14	DnaJ (Hsp40) homolog, subfamily B, member 14
GO	biological_process	389	12025	3.22551e-09	80351	TNKS2	tankyrase, TRF1-interacting ankyrin-related ADP-ribose polymerase 2
GO	biological_process	389	12025	3.22551e-09	8125	ANP32A	acidic (leucine-rich) nuclear phosphoprotein 32 family, member A
GO	biological_process	389	12025	3.22551e-09	81555	YIPF5	Yip1 domain family, member 5
GO	biological_process	389	12025	3.22551e-09	81889	FAHD1	fumarylacetoacetate hydrolase domain containing 1
GO	biological_process	389	12025	3.22551e-09	834	CASP1	caspase 1, apoptosis-related cysteine peptidase (interleukin 1, beta, convertase)
GO	biological_process	389	12025	3.22551e-09	84188	FAR1	fatty acyl CoA reductase 1
GO	biological_process	389	12025	3.22551e-09	84328	LZIC	leucine zipper and CTNNBIP1 domain containing
GO	biological_process	389	12025	3.22551e-09	8451	CUL4A	cullin 4A
GO	biological_process	389	12025	3.22551e-09	84668	FAM126A	family with sequence similarity 126, member A
GO	biological_process	389	12025	3.22551e-09	8490	RGS5	regulator of G-protein signaling 5
GO	biological_process	389	12025	3.22551e-09	85236	HIST1H2BK	histone cluster 1, H2bk
GO	biological_process	389	12025	3.22551e-09	85313	PPIL4	peptidylprolyl isomerase (cyclophilin)-like 4
GO	biological_process	389	12025	3.22551e-09	8539	API5	apoptosis inhibitor 5
GO	biological_process	389	12025	3.22551e-09	8540	AGPS	alkylglycerone phosphate synthase
GO	biological_process	389	12025	3.22551e-09	85476	GFM1	G elongation factor, mitochondrial 1
GO	biological_process	389	12025	3.22551e-09	8548	BLZF1	basic leucine zipper nuclear factor 1
GO	biological_process	389	12025	3.22551e-09	8560	DEGS1	degenerative spermatocyte homolog 1, lipid desaturase (Drosophila)
GO	biological_process	389	12025	3.22551e-09	8562	DENR	density-regulated protein
GO	biological_process	389	12025	3.22551e-09	858	CAV2	caveolin 2
GO	biological_process	389	12025	3.22551e-09	87	ACTN1	actinin, alpha 1
GO	biological_process	389	12025	3.22551e-09	873	CBR1	carbonyl reductase 1
GO	biological_process	389	12025	3.22551e-09	8743	TNFSF10	tumor necrosis factor (ligand) superfamily, member 10
GO	biological_process	389	12025	3.22551e-09	8763	CD164	CD164 molecule, sialomucin
GO	biological_process	389	12025	3.22551e-09	8780	RIOK3	RIO kinase 3 (yeast)
GO	biological_process	389	12025	3.22551e-09	8803	SUCLA2	succinate-CoA ligase, ADP-forming, beta subunit
GO	biological_process	389	12025	3.22551e-09	8804	CREG1	cellular repressor of E1A-stimulated genes 1
GO	biological_process	389	12025	3.22551e-09	8930	MBD4	methyl-CpG binding domain protein 4
GO	biological_process	389	12025	3.22551e-09	8971	H1FX	H1 histone family, member X
GO	biological_process	389	12025	3.22551e-09	8992	ATP6V0E1	ATPase, H+ transporting, lysosomal 9kDa, V0 subunit e1
GO	biological_process	389	12025	3.22551e-09	9021	SOCS3	suppressor of cytokine signaling 3
GO	biological_process	389	12025	3.22551e-09	9069	CLDN12	claudin 12
GO	biological_process	389	12025	3.22551e-09	908	CCT6A	chaperonin containing TCP1, subunit 6A (zeta 1)
GO	biological_process	389	12025	3.22551e-09	9166	EBAG9	estrogen receptor binding site associated, antigen, 9
GO	biological_process	389	12025	3.22551e-09	9184	BUB3	budding uninhibited by benzimidazoles 3 homolog (yeast)
GO	biological_process	389	12025	3.22551e-09	9208	LRRFIP1	leucine rich repeat (in FLII) interacting protein 1
GO	biological_process	389	12025	3.22551e-09	9240	PNMA1	paraneoplastic antigen MA1
GO	biological_process	389	12025	3.22551e-09	9263	STK17A	serine/threonine kinase 17a
GO	biological_process	389	12025	3.22551e-09	929	CD14	CD14 molecule
GO	biological_process	389	12025	3.22551e-09	9364	RAB28	RAB28, member RAS oncogene family
GO	biological_process	389	12025	3.22551e-09	93663	ARHGAP18	Rho GTPase activating protein 18
GO	biological_process	389	12025	3.22551e-09	9522	SCAMP1	secretory carrier membrane protein 1
GO	biological_process	389	12025	3.22551e-09	9529	BAG5	BCL2-associated athanogene 5
GO	biological_process	389	12025	3.22551e-09	9551	ATP5J2	ATP synthase, H+ transporting, mitochondrial F0 complex, subunit F2
GO	biological_process	389	12025	3.22551e-09	9556	C14orf2	chromosome 14 open reading frame 2
GO	biological_process	389	12025	3.22551e-09	965	CD58	CD58 molecule
GO	biological_process	389	12025	3.22551e-09	966	CD59	CD59 molecule, complement regulatory protein
GO	biological_process	389	12025	3.22551e-09	9669	EIF5B	eukaryotic translation initiation factor 5B
GO	biological_process	389	12025	3.22551e-09	969	CD69	CD69 molecule
GO	biological_process	389	12025	3.22551e-09	9702	CEP57	centrosomal protein 57kDa
GO	biological_process	389	12025	3.22551e-09	972	CD74	CD74 molecule, major histocompatibility complex, class II invariant chain
GO	biological_process	389	12025	3.22551e-09	9741	LAPTM4A	lysosomal protein transmembrane 4 alpha
GO	biological_process	389	12025	3.22551e-09	9801	MRPL19	mitochondrial ribosomal protein L19
GO	biological_process	389	12025	3.22551e-09	998	CDC42	cell division cycle 42 (GTP binding protein, 25kDa)
GO	biological_process	389	12025	3.22551e-09	999	CDH1	cadherin 1, type 1, E-cadherin (epithelial)
GO	intracellular part	266	7475	8.92373e-09	10051	SMC4	structural maintenance of chromosomes 4
GO	intracellular part	266	7475	8.92373e-09	10059	DNM1L	dynamin 1-like
GO	intracellular part	266	7475	8.92373e-09	10097	ACTR2	ARP2 actin-related protein 2 homolog (yeast)
GO	intracellular part	266	7475	8.92373e-09	10105	PPIF	peptidylprolyl isomerase F
GO	intracellular part	266	7475	8.92373e-09	10134	BCAP31	B-cell receptor-associated protein 31
GO	intracellular part	266	7475	8.92373e-09	10205	MPZL2	myelin protein zero-like 2
GO	intracellular part	266	7475	8.92373e-09	10254	STAM2	signal transducing adaptor molecule (SH3 domain and ITAM motif) 2
GO	intracellular part	266	7475	8.92373e-09	10276	NET1	neuroepithelial cell transforming 1
GO	intracellular part	266	7475	8.92373e-09	1030	CDKN2B	cyclin-dependent kinase inhibitor 2B (p15, inhibits CDK4)
GO	intracellular part	266	7475	8.92373e-09	10346	TRIM22	tripartite motif-containing 22
GO	intracellular part	266	7475	8.92373e-09	10434	LYPLA1	lysophospholipase I
GO	intracellular part	266	7475	8.92373e-09	10438	C1D	nuclear DNA-binding protein
GO	intracellular part	266	7475	8.92373e-09	10440	TIMM17A	translocase of inner mitochondrial membrane 17 homolog A (yeast)
GO	intracellular part	266	7475	8.92373e-09	10483	SEC23B	Sec23 homolog B (S. cerevisiae)
GO	intracellular part	266	7475	8.92373e-09	10484	SEC23A	Sec23 homolog A (S. cerevisiae)
GO	intracellular part	266	7475	8.92373e-09	10553	HTATIP2	HIV-1 Tat interactive protein 2, 30kDa
GO	intracellular part	266	7475	8.92373e-09	10558	SPTLC1	serine palmitoyltransferase, long chain base subunit 1
GO	intracellular part	266	7475	8.92373e-09	10576	CCT2	chaperonin containing TCP1, subunit 2 (beta)
GO	intracellular part	266	7475	8.92373e-09	10640	EXOC5	exocyst complex component 5
GO	intracellular part	266	7475	8.92373e-09	1069	CETN2	centrin, EF-hand protein, 2
GO	intracellular part	266	7475	8.92373e-09	10732	TCFL5	transcription factor-like 5 (basic helix-loop-helix)
GO	intracellular part	266	7475	8.92373e-09	1075	CTSC	cathepsin C
GO	intracellular part	266	7475	8.92373e-09	10762	NUP50	nucleoporin 50kDa
GO	intracellular part	266	7475	8.92373e-09	10955	SERINC3	serine incorporator 3
GO	intracellular part	266	7475	8.92373e-09	11034	DSTN	destrin (actin depolymerizing factor)
GO	intracellular part	266	7475	8.92373e-09	11059	WWP1	WW domain containing E3 ubiquitin protein ligase 1
GO	intracellular part	266	7475	8.92373e-09	11098	PRSS23	protease, serine, 23
GO	intracellular part	266	7475	8.92373e-09	1112	FOXN3	forkhead box N3
GO	intracellular part	266	7475	8.92373e-09	11177	BAZ1A	bromodomain adjacent to zinc finger domain, 1A
GO	intracellular part	266	7475	8.92373e-09	11260	XPOT	exportin, tRNA (nuclear export receptor for tRNAs)
GO	intracellular part	266	7475	8.92373e-09	116540	MRPL53	mitochondrial ribosomal protein L53
GO	intracellular part	266	7475	8.92373e-09	1193	CLIC2	chloride intracellular channel 2
GO	intracellular part	266	7475	8.92373e-09	122786	FRMD6	FERM domain containing 6
GO	intracellular part	266	7475	8.92373e-09	1277	COL1A1	collagen, type I, alpha 1
GO	intracellular part	266	7475	8.92373e-09	1278	COL1A2	collagen, type I, alpha 2
GO	intracellular part	266	7475	8.92373e-09	1281	COL3A1	collagen, type III, alpha 1
GO	intracellular part	266	7475	8.92373e-09	1282	COL4A1	collagen, type IV, alpha 1
GO	intracellular part	266	7475	8.92373e-09	1293	COL6A3	collagen, type VI, alpha 3
GO	intracellular part	266	7475	8.92373e-09	1301	COL11A1	collagen, type XI, alpha 1
GO	intracellular part	266	7475	8.92373e-09	1306	COL15A1	collagen, type XV, alpha 1
GO	intracellular part	266	7475	8.92373e-09	132	ADK	adenosine kinase
GO	intracellular part	266	7475	8.92373e-09	134510	UBLCP1	ubiquitin-like domain containing CTD phosphatase 1
GO	intracellular part	266	7475	8.92373e-09	1349	COX7B	cytochrome c oxidase subunit VIIb
GO	intracellular part	266	7475	8.92373e-09	1353	COX11	COX11 homolog, cytochrome c oxidase assembly protein (yeast)
GO	intracellular part	266	7475	8.92373e-09	1390	CREM	cAMP responsive element modulator
GO	intracellular part	266	7475	8.92373e-09	1407	CRY1	cryptochrome 1 (photolyase-like)
GO	intracellular part	266	7475	8.92373e-09	151011	40066	septin 10
GO	intracellular part	266	7475	8.92373e-09	1520	CTSS	cathepsin S
GO	intracellular part	266	7475	8.92373e-09	1615	DARS	aspartyl-tRNA synthetase
GO	intracellular part	266	7475	8.92373e-09	162966	ZNF600	zinc finger protein 600
GO	intracellular part	266	7475	8.92373e-09	162967	ZNF320	zinc finger protein 320
GO	intracellular part	266	7475	8.92373e-09	1633	DCK	deoxycytidine kinase
GO	intracellular part	266	7475	8.92373e-09	170575	GIMAP1	GTPase, IMAP family member 1
GO	intracellular part	266	7475	8.92373e-09	1737	DLAT	dihydrolipoamide S-acetyltransferase
GO	intracellular part	266	7475	8.92373e-09	1830	DSG3	desmoglein 3 (pemphigus vulgaris antigen)
GO	intracellular part	266	7475	8.92373e-09	196	AHR	aryl hydrocarbon receptor
GO	intracellular part	266	7475	8.92373e-09	1964	EIF1AX	eukaryotic translation initiation factor 1A, X-linked
GO	intracellular part	266	7475	8.92373e-09	1992	SERPINB1	serpin peptidase inhibitor, clade B (ovalbumin), member 1
GO	intracellular part	266	7475	8.92373e-09	2034	EPAS1	endothelial PAS domain protein 1
GO	intracellular part	266	7475	8.92373e-09	203427	SLC25A43	solute carrier family 25, member 43
GO	intracellular part	266	7475	8.92373e-09	2114	ETS2	v-ets erythroblastosis virus E26 oncogene homolog 2 (avian)
GO	intracellular part	266	7475	8.92373e-09	2149	F2R	coagulation factor II (thrombin) receptor
GO	intracellular part	266	7475	8.92373e-09	2150	F2RL1	coagulation factor II (thrombin) receptor-like 1
GO	intracellular part	266	7475	8.92373e-09	2182	ACSL4	acyl-CoA synthetase long-chain family member 4
GO	intracellular part	266	7475	8.92373e-09	2230	FDX1	ferredoxin 1
GO	intracellular part	266	7475	8.92373e-09	22797	TFEC	transcription factor EC
GO	intracellular part	266	7475	8.92373e-09	22978	NT5C2	5'-nucleotidase, cytosolic II
GO	intracellular part	266	7475	8.92373e-09	23136	EPB41L3	erythrocyte membrane protein band 4.1-like 3
GO	intracellular part	266	7475	8.92373e-09	23213	SULF1	sulfatase 1
GO	intracellular part	266	7475	8.92373e-09	23279	NUP160	nucleoporin 160kDa
GO	intracellular part	266	7475	8.92373e-09	2335	FN1	fibronectin 1
GO	intracellular part	266	7475	8.92373e-09	2353	FOS	v-fos FBJ murine osteosarcoma viral oncogene homolog
GO	intracellular part	266	7475	8.92373e-09	23607	CD2AP	CD2-associated protein
GO	intracellular part	266	7475	8.92373e-09	23658	LSM5	LSM5 homolog, U6 small nuclear RNA associated (S. cerevisiae)
GO	intracellular part	266	7475	8.92373e-09	23741	EID1	EP300 interacting inhibitor of differentiation 1
GO	intracellular part	266	7475	8.92373e-09	23764	MAFF	v-maf musculoaponeurotic fibrosarcoma oncogene homolog F (avian)
GO	intracellular part	266	7475	8.92373e-09	2537	IFI6	interferon, alpha-inducible protein 6
GO	intracellular part	266	7475	8.92373e-09	257218	SHPRH	SNF2 histone linker PHD RING helicase
GO	intracellular part	266	7475	8.92373e-09	25800	SLC39A6	solute carrier family 39 (zinc transporter), member 6
GO	intracellular part	266	7475	8.92373e-09	25932	CLIC4	chloride intracellular channel 4
GO	intracellular part	266	7475	8.92373e-09	25937	WWTR1	WW domain containing transcription regulator 1
GO	intracellular part	266	7475	8.92373e-09	26234	FBXL5	F-box and leucine-rich repeat protein 5
GO	intracellular part	266	7475	8.92373e-09	26271	FBXO5	F-box protein 5
GO	intracellular part	266	7475	8.92373e-09	2665	GDI2	GDP dissociation inhibitor 2
GO	intracellular part	266	7475	8.92373e-09	26953	RANBP6	RAN binding protein 6
GO	intracellular part	266	7475	8.92373e-09	27069	GHITM	growth hormone inducible transmembrane protein
GO	intracellular part	266	7475	8.92373e-09	27292	DIMT1L	DIM1 dimethyladenosine transferase 1-like (S. cerevisiae)
GO	intracellular part	266	7475	8.92373e-09	2730	GCLM	glutamate-cysteine ligase, modifier subunit
GO	intracellular part	266	7475	8.92373e-09	2739	GLO1	glyoxalase I
GO	intracellular part	266	7475	8.92373e-09	2810	SFN	stratifin
GO	intracellular part	266	7475	8.92373e-09	28957	MRPS28	mitochondrial ribosomal protein S28
GO	intracellular part	266	7475	8.92373e-09	2896	GRN	granulin
GO	intracellular part	266	7475	8.92373e-09	28962	OSTM1	osteopetrosis associated transmembrane protein 1
GO	intracellular part	266	7475	8.92373e-09	28970	C11orf54	chromosome 11 open reading frame 54
GO	intracellular part	266	7475	8.92373e-09	29127	RACGAP1	Rac GTPase activating protein 1
GO	intracellular part	266	7475	8.92373e-09	293	SLC25A6	solute carrier family 25 (mitochondrial carrier; adenine nucleotide translocator), member 6
GO	intracellular part	266	7475	8.92373e-09	2957	GTF2A1	general transcription factor IIA, 1, 19/37kDa
GO	intracellular part	266	7475	8.92373e-09	29766	TMOD3	tropomodulin 3 (ubiquitous)
GO	intracellular part	266	7475	8.92373e-09	29957	SLC25A24	solute carrier family 25 (mitochondrial carrier; phosphate carrier), member 24
GO	intracellular part	266	7475	8.92373e-09	29979	UBQLN1	ubiquilin 1
GO	intracellular part	266	7475	8.92373e-09	307	ANXA4	annexin A4
GO	intracellular part	266	7475	8.92373e-09	308	ANXA5	annexin A5
GO	intracellular part	266	7475	8.92373e-09	3122	HLA-DRA	major histocompatibility complex, class II, DR alpha
GO	intracellular part	266	7475	8.92373e-09	3150	HMGN1	high-mobility group nucleosome binding domain 1
GO	intracellular part	266	7475	8.92373e-09	3320	HSP90AA1	heat shock protein 90kDa alpha (cytosolic), class A member 1
GO	intracellular part	266	7475	8.92373e-09	334	APLP2	amyloid beta (A4) precursor-like protein 2
GO	intracellular part	266	7475	8.92373e-09	3428	IFI16	interferon, gamma-inducible protein 16
GO	intracellular part	266	7475	8.92373e-09	3429	IFI27	interferon, alpha-inducible protein 27
GO	intracellular part	266	7475	8.92373e-09	3434	IFIT1	interferon-induced protein with tetratricopeptide repeats 1
GO	intracellular part	266	7475	8.92373e-09	348995	NUP43	nucleoporin 43kDa
GO	intracellular part	266	7475	8.92373e-09	3688	ITGB1	integrin, beta 1 (fibronectin receptor, beta polypeptide, antigen CD29 includes MDF2, MSK12)
GO	intracellular part	266	7475	8.92373e-09	3728	JUP	junction plakoglobin
GO	intracellular part	266	7475	8.92373e-09	3735	KARS	lysyl-tRNA synthetase
GO	intracellular part	266	7475	8.92373e-09	3861	KRT14	keratin 14
GO	intracellular part	266	7475	8.92373e-09	3868	KRT16	keratin 16
GO	intracellular part	266	7475	8.92373e-09	389136	VGLL3	vestigial like 3 (Drosophila)
GO	intracellular part	266	7475	8.92373e-09	3895	KTN1	kinectin 1 (kinesin receptor)
GO	intracellular part	266	7475	8.92373e-09	3920	LAMP2	lysosomal-associated membrane protein 2
GO	intracellular part	266	7475	8.92373e-09	397	ARHGDIB	Rho GDP dissociation inhibitor (GDI) beta
GO	intracellular part	266	7475	8.92373e-09	3981	LIG4	ligase IV, DNA, ATP-dependent
GO	intracellular part	266	7475	8.92373e-09	4085	MAD2L1	MAD2 mitotic arrest deficient-like 1 (yeast)
GO	intracellular part	266	7475	8.92373e-09	4090	SMAD5	SMAD family member 5
GO	intracellular part	266	7475	8.92373e-09	4094	MAF	v-maf musculoaponeurotic fibrosarcoma oncogene homolog (avian)
GO	intracellular part	266	7475	8.92373e-09	4170	MCL1	myeloid cell leukemia sequence 1 (BCL2-related)
GO	intracellular part	266	7475	8.92373e-09	4189	DNAJB9	DnaJ (Hsp40) homolog, subfamily B, member 9
GO	intracellular part	266	7475	8.92373e-09	4199	ME1	malic enzyme 1, NADP(+)-dependent, cytosolic
GO	intracellular part	266	7475	8.92373e-09	427	ASAH1	N-acylsphingosine amidohydrolase (acid ceramidase) 1
GO	intracellular part	266	7475	8.92373e-09	4332	MNDA	myeloid cell nuclear differentiation antigen
GO	intracellular part	266	7475	8.92373e-09	4481	MSR1	macrophage scavenger receptor 1
GO	intracellular part	266	7475	8.92373e-09	4594	MUT	methylmalonyl Coenzyme A mutase
GO	intracellular part	266	7475	8.92373e-09	4609	MYC	v-myc myelocytomatosis viral oncogene homolog (avian)
GO	intracellular part	266	7475	8.92373e-09	466	ATF1	activating transcription factor 1
GO	intracellular part	266	7475	8.92373e-09	4673	NAP1L1	nucleosome assembly protein 1-like 1
GO	intracellular part	266	7475	8.92373e-09	4677	NARS	asparaginyl-tRNA synthetase
GO	intracellular part	266	7475	8.92373e-09	4698	NDUFA5	NADH dehydrogenase (ubiquinone) 1 alpha subcomplex, 5, 13kDa
GO	intracellular part	266	7475	8.92373e-09	4747	NEFL	neurofilament, light polypeptide
GO	intracellular part	266	7475	8.92373e-09	4942	OAT	ornithine aminotransferase (gyrate atrophy)
GO	intracellular part	266	7475	8.92373e-09	5049	PAFAH1B2	platelet-activating factor acetylhydrolase, isoform Ib, beta subunit 30kDa
GO	intracellular part	266	7475	8.92373e-09	50640	PNPLA8	patatin-like phospholipase domain containing 8
GO	intracellular part	266	7475	8.92373e-09	5066	PAM	peptidylglycine alpha-amidating monooxygenase
GO	intracellular part	266	7475	8.92373e-09	50808	AK3	adenylate kinase 3
GO	intracellular part	266	7475	8.92373e-09	51014	TMED7	transmembrane emp24 protein transport domain containing 7
GO	intracellular part	266	7475	8.92373e-09	51079	NDUFA13	NADH dehydrogenase (ubiquinone) 1 alpha subcomplex, 13
GO	intracellular part	266	7475	8.92373e-09	51164	DCTN4	dynactin 4 (p62)
GO	intracellular part	266	7475	8.92373e-09	51313	C4orf18	chromosome 4 open reading frame 18
GO	intracellular part	266	7475	8.92373e-09	51371	POMP	proteasome maturation protein
GO	intracellular part	266	7475	8.92373e-09	51388	NIP7	nuclear import 7 homolog (S. cerevisiae)
GO	intracellular part	266	7475	8.92373e-09	51406	NOL7	nucleolar protein 7, 27kDa
GO	intracellular part	266	7475	8.92373e-09	51465	UBE2J1	ubiquitin-conjugating enzyme E2, J1 (UBC6 homolog, yeast)
GO	intracellular part	266	7475	8.92373e-09	51510	CHMP5	chromatin modifying protein 5
GO	intracellular part	266	7475	8.92373e-09	51535	PPHLN1	periphilin 1
GO	intracellular part	266	7475	8.92373e-09	51567	TTRAP	TRAF and TNF receptor associated protein
GO	intracellular part	266	7475	8.92373e-09	51602	NOP58	NOP58 ribonucleoprotein homolog (yeast)
GO	intracellular part	266	7475	8.92373e-09	51727	CMPK1	cytidine monophosphate (UMP-CMP) kinase 1, cytosolic
GO	intracellular part	266	7475	8.92373e-09	51776	ZAK	sterile alpha motif and leucine zipper containing kinase AZK
GO	intracellular part	266	7475	8.92373e-09	51808	PHAX	phosphorylated adaptor for RNA export
GO	intracellular part	266	7475	8.92373e-09	5203	PFDN4	prefoldin subunit 4
GO	intracellular part	266	7475	8.92373e-09	5229	PGGT1B	protein geranylgeranyltransferase type I, beta subunit
GO	intracellular part	266	7475	8.92373e-09	5286	PIK3C2A	phosphoinositide-3-kinase, class 2, alpha polypeptide
GO	intracellular part	266	7475	8.92373e-09	5321	PLA2G4A	phospholipase A2, group IVA (cytosolic, calcium-dependent)
GO	intracellular part	266	7475	8.92373e-09	5325	PLAGL1	pleiomorphic adenoma gene-like 1
GO	intracellular part	266	7475	8.92373e-09	5366	PMAIP1	phorbol-12-myristate-13-acetate-induced protein 1
GO	intracellular part	266	7475	8.92373e-09	54460	MRPS21	mitochondrial ribosomal protein S21
GO	intracellular part	266	7475	8.92373e-09	54464	XRN1	5'-3' exoribonuclease 1
GO	intracellular part	266	7475	8.92373e-09	54467	ANKIB1	ankyrin repeat and IBR domain containing 1
GO	intracellular part	266	7475	8.92373e-09	55035	NOL8	nucleolar protein 8
GO	intracellular part	266	7475	8.92373e-09	55074	OXR1	oxidation resistance 1
GO	intracellular part	266	7475	8.92373e-09	55088	C10orf118	chromosome 10 open reading frame 118
GO	intracellular part	266	7475	8.92373e-09	55173	MRPS10	mitochondrial ribosomal protein S10
GO	intracellular part	266	7475	8.92373e-09	55236	UBA6	ubiquitin-like modifier activating enzyme 6
GO	intracellular part	266	7475	8.92373e-09	55669	MFN1	mitofusin 1
GO	intracellular part	266	7475	8.92373e-09	55699	IARS2	isoleucyl-tRNA synthetase 2, mitochondrial
GO	intracellular part	266	7475	8.92373e-09	5573	PRKAR1A	protein kinase, cAMP-dependent, regulatory, type I, alpha (tissue specific extinguisher 1)
GO	intracellular part	266	7475	8.92373e-09	55769	ZNF83	zinc finger protein 83
GO	intracellular part	266	7475	8.92373e-09	55973	BCAP29	B-cell receptor-associated protein 29
GO	intracellular part	266	7475	8.92373e-09	5621	PRNP	prion protein
GO	intracellular part	266	7475	8.92373e-09	5641	LGMN	legumain
GO	intracellular part	266	7475	8.92373e-09	57380	MRS2	MRS2 magnesium homeostasis factor homolog (S. cerevisiae)
GO	intracellular part	266	7475	8.92373e-09	5747	PTK2	PTK2 protein tyrosine kinase 2
GO	intracellular part	266	7475	8.92373e-09	5753	PTK6	PTK6 protein tyrosine kinase 6
GO	intracellular part	266	7475	8.92373e-09	5862	RAB2A	RAB2A, member RAS oncogene family
GO	intracellular part	266	7475	8.92373e-09	5867	RAB4A	RAB4A, member RAS oncogene family
GO	intracellular part	266	7475	8.92373e-09	5901	RAN	RAN, member RAS oncogene family
GO	intracellular part	266	7475	8.92373e-09	5925	RB1	retinoblastoma 1
GO	intracellular part	266	7475	8.92373e-09	5965	RECQL	RecQ protein-like (DNA helicase Q1-like)
GO	intracellular part	266	7475	8.92373e-09	6003	RGS13	regulator of G-protein signaling 13
GO	intracellular part	266	7475	8.92373e-09	6059	ABCE1	ATP-binding cassette, sub-family E (OABP), member 1
GO	intracellular part	266	7475	8.92373e-09	6117	RPA1	replication protein A1, 70kDa
GO	intracellular part	266	7475	8.92373e-09	6138	RPL15	ribosomal protein L15
GO	intracellular part	266	7475	8.92373e-09	6159	RPL29	ribosomal protein L29
GO	intracellular part	266	7475	8.92373e-09	6230	RPS25	ribosomal protein S25
GO	intracellular part	266	7475	8.92373e-09	6249	CLIP1	CAP-GLY domain containing linker protein 1
GO	intracellular part	266	7475	8.92373e-09	6392	SDHD	succinate dehydrogenase complex, subunit D, integral membrane protein
GO	intracellular part	266	7475	8.92373e-09	64073	C19orf33	chromosome 19 open reading frame 33
GO	intracellular part	266	7475	8.92373e-09	6418	SET	SET nuclear oncogene
GO	intracellular part	266	7475	8.92373e-09	6421	SFPQ	splicing factor proline/glutamine-rich (polypyrimidine tract binding protein associated)
GO	intracellular part	266	7475	8.92373e-09	64426	SUDS3	suppressor of defective silencing 3 homolog (S. cerevisiae)
GO	intracellular part	266	7475	8.92373e-09	64710	NUCKS1	nuclear casein kinase and cyclin-dependent kinase substrate 1
GO	intracellular part	266	7475	8.92373e-09	64979	MRPL36	mitochondrial ribosomal protein L36
GO	intracellular part	266	7475	8.92373e-09	663	BNIP2	BCL2/adenovirus E1B 19kDa interacting protein 2
GO	intracellular part	266	7475	8.92373e-09	664	BNIP3	BCL2/adenovirus E1B 19kDa interacting protein 3
GO	intracellular part	266	7475	8.92373e-09	6648	SOD2	superoxide dismutase 2, mitochondrial
GO	intracellular part	266	7475	8.92373e-09	6683	SPAST	spastin
GO	intracellular part	266	7475	8.92373e-09	6696	SPP1	secreted phosphoprotein 1
GO	intracellular part	266	7475	8.92373e-09	6726	SRP9	signal recognition particle 9kDa
GO	intracellular part	266	7475	8.92373e-09	6731	SRP72	signal recognition particle 72kDa
GO	intracellular part	266	7475	8.92373e-09	6741	SSB	Sjogren syndrome antigen B (autoantigen La)
GO	intracellular part	266	7475	8.92373e-09	6745	SSR1	signal sequence receptor, alpha
GO	intracellular part	266	7475	8.92373e-09	6747	SSR3	signal sequence receptor, gamma (translocon-associated protein gamma)
GO	intracellular part	266	7475	8.92373e-09	6772	STAT1	signal transducer and activator of transcription 1, 91kDa
GO	intracellular part	266	7475	8.92373e-09	6780	STAU1	staufen, RNA binding protein, homolog 1 (Drosophila)
GO	intracellular part	266	7475	8.92373e-09	6782	HSPA13	heat shock protein 70kDa family, member 13
GO	intracellular part	266	7475	8.92373e-09	6785	ELOVL4	elongation of very long chain fatty acids (FEN1/Elo2, SUR4/Elo3, yeast)-like 4
GO	intracellular part	266	7475	8.92373e-09	6788	STK3	serine/threonine kinase 3 (STE20 homolog, yeast)
GO	intracellular part	266	7475	8.92373e-09	6873	TAF2	TAF2 RNA polymerase II, TATA box binding protein (TBP)-associated factor, 150kDa
GO	intracellular part	266	7475	8.92373e-09	6917	TCEA1	transcription elongation factor A (SII), 1
GO	intracellular part	266	7475	8.92373e-09	7001	PRDX2	peroxiredoxin 2
GO	intracellular part	266	7475	8.92373e-09	714	C1QC	complement component 1, q subcomponent, C chain
GO	intracellular part	266	7475	8.92373e-09	7153	TOP2A	topoisomerase (DNA) II alpha 170kDa
GO	intracellular part	266	7475	8.92373e-09	7168	TPM1	tropomyosin 1 (alpha)
GO	intracellular part	266	7475	8.92373e-09	7411	VBP1	von Hippel-Lindau binding protein 1
GO	intracellular part	266	7475	8.92373e-09	7458	EIF4H	eukaryotic translation initiation factor 4H
GO	intracellular part	266	7475	8.92373e-09	760	CA2	carbonic anhydrase II
GO	intracellular part	266	7475	8.92373e-09	7903	ST8SIA4	ST8 alpha-N-acetyl-neuraminide alpha-2,8-sialyltransferase 4
GO	intracellular part	266	7475	8.92373e-09	7913	DEK	DEK oncogene
GO	intracellular part	266	7475	8.92373e-09	79139	DERL1	Der1-like domain family, member 1
GO	intracellular part	266	7475	8.92373e-09	79718	TBL1XR1	transducin (beta)-like 1 X-linked receptor 1
GO	intracellular part	266	7475	8.92373e-09	80351	TNKS2	tankyrase, TRF1-interacting ankyrin-related ADP-ribose polymerase 2
GO	intracellular part	266	7475	8.92373e-09	8125	ANP32A	acidic (leucine-rich) nuclear phosphoprotein 32 family, member A
GO	intracellular part	266	7475	8.92373e-09	81555	YIPF5	Yip1 domain family, member 5
GO	intracellular part	266	7475	8.92373e-09	81689	ISCA1	iron-sulfur cluster assembly 1 homolog (S. cerevisiae)
GO	intracellular part	266	7475	8.92373e-09	84188	FAR1	fatty acyl CoA reductase 1
GO	intracellular part	266	7475	8.92373e-09	85236	HIST1H2BK	histone cluster 1, H2bk
GO	intracellular part	266	7475	8.92373e-09	85313	PPIL4	peptidylprolyl isomerase (cyclophilin)-like 4
GO	intracellular part	266	7475	8.92373e-09	8539	API5	apoptosis inhibitor 5
GO	intracellular part	266	7475	8.92373e-09	8540	AGPS	alkylglycerone phosphate synthase
GO	intracellular part	266	7475	8.92373e-09	85476	GFM1	G elongation factor, mitochondrial 1
GO	intracellular part	266	7475	8.92373e-09	8548	BLZF1	basic leucine zipper nuclear factor 1
GO	intracellular part	266	7475	8.92373e-09	8560	DEGS1	degenerative spermatocyte homolog 1, lipid desaturase (Drosophila)
GO	intracellular part	266	7475	8.92373e-09	858	CAV2	caveolin 2
GO	intracellular part	266	7475	8.92373e-09	87	ACTN1	actinin, alpha 1
GO	intracellular part	266	7475	8.92373e-09	873	CBR1	carbonyl reductase 1
GO	intracellular part	266	7475	8.92373e-09	8763	CD164	CD164 molecule, sialomucin
GO	intracellular part	266	7475	8.92373e-09	8803	SUCLA2	succinate-CoA ligase, ADP-forming, beta subunit
GO	intracellular part	266	7475	8.92373e-09	8804	CREG1	cellular repressor of E1A-stimulated genes 1
GO	intracellular part	266	7475	8.92373e-09	8930	MBD4	methyl-CpG binding domain protein 4
GO	intracellular part	266	7475	8.92373e-09	8971	H1FX	H1 histone family, member X
GO	intracellular part	266	7475	8.92373e-09	9053	MAP7	microtubule-associated protein 7
GO	intracellular part	266	7475	8.92373e-09	908	CCT6A	chaperonin containing TCP1, subunit 6A (zeta 1)
GO	intracellular part	266	7475	8.92373e-09	90861	HN1L	hematological and neurological expressed 1-like
GO	intracellular part	266	7475	8.92373e-09	9184	BUB3	budding uninhibited by benzimidazoles 3 homolog (yeast)
GO	intracellular part	266	7475	8.92373e-09	9208	LRRFIP1	leucine rich repeat (in FLII) interacting protein 1
GO	intracellular part	266	7475	8.92373e-09	92140	MTDH	metadherin
GO	intracellular part	266	7475	8.92373e-09	92344	SCYL1BP1	SCY1-like 1 binding protein 1
GO	intracellular part	266	7475	8.92373e-09	9240	PNMA1	paraneoplastic antigen MA1
GO	intracellular part	266	7475	8.92373e-09	9263	STK17A	serine/threonine kinase 17a
GO	intracellular part	266	7475	8.92373e-09	9414	TJP2	tight junction protein 2 (zona occludens 2)
GO	intracellular part	266	7475	8.92373e-09	9522	SCAMP1	secretory carrier membrane protein 1
GO	intracellular part	266	7475	8.92373e-09	9551	ATP5J2	ATP synthase, H+ transporting, mitochondrial F0 complex, subunit F2
GO	intracellular part	266	7475	8.92373e-09	9556	C14orf2	chromosome 14 open reading frame 2
GO	intracellular part	266	7475	8.92373e-09	9589	WTAP	Wilms tumor 1 associated protein
GO	intracellular part	266	7475	8.92373e-09	9702	CEP57	centrosomal protein 57kDa
GO	intracellular part	266	7475	8.92373e-09	972	CD74	CD74 molecule, major histocompatibility complex, class II invariant chain
GO	intracellular part	266	7475	8.92373e-09	9741	LAPTM4A	lysosomal protein transmembrane 4 alpha
GO	intracellular part	266	7475	8.92373e-09	9801	MRPL19	mitochondrial ribosomal protein L19
GO	intracellular part	266	7475	8.92373e-09	998	CDC42	cell division cycle 42 (GTP binding protein, 25kDa)
GO	binding	340	10236	1.66125e-08	10010	TANK	TRAF family member-associated NFKB activator
GO	binding	340	10236	1.66125e-08	10049	DNAJB6	DnaJ (Hsp40) homolog, subfamily B, member 6
GO	binding	340	10236	1.66125e-08	10051	SMC4	structural maintenance of chromosomes 4
GO	binding	340	10236	1.66125e-08	10059	DNM1L	dynamin 1-like
GO	binding	340	10236	1.66125e-08	10097	ACTR2	ARP2 actin-related protein 2 homolog (yeast)
GO	binding	340	10236	1.66125e-08	10105	PPIF	peptidylprolyl isomerase F
GO	binding	340	10236	1.66125e-08	10134	BCAP31	B-cell receptor-associated protein 31
GO	binding	340	10236	1.66125e-08	10159	ATP6AP2	ATPase, H+ transporting, lysosomal accessory protein 2
GO	binding	340	10236	1.66125e-08	10186	LHFP	lipoma HMGIC fusion partner
GO	binding	340	10236	1.66125e-08	10205	MPZL2	myelin protein zero-like 2
GO	binding	340	10236	1.66125e-08	10207	INADL	InaD-like (Drosophila)
GO	binding	340	10236	1.66125e-08	10254	STAM2	signal transducing adaptor molecule (SH3 domain and ITAM motif) 2
GO	binding	340	10236	1.66125e-08	1030	CDKN2B	cyclin-dependent kinase inhibitor 2B (p15, inhibits CDK4)
GO	binding	340	10236	1.66125e-08	10346	TRIM22	tripartite motif-containing 22
GO	binding	340	10236	1.66125e-08	10413	YAP1	Yes-associated protein 1, 65kDa
GO	binding	340	10236	1.66125e-08	10418	SPON1	spondin 1, extracellular matrix protein
GO	binding	340	10236	1.66125e-08	10438	C1D	nuclear DNA-binding protein
GO	binding	340	10236	1.66125e-08	10483	SEC23B	Sec23 homolog B (S. cerevisiae)
GO	binding	340	10236	1.66125e-08	10484	SEC23A	Sec23 homolog A (S. cerevisiae)
GO	binding	340	10236	1.66125e-08	10512	SEMA3C	sema domain, immunoglobulin domain (Ig), short basic domain, secreted, (semaphorin) 3C
GO	binding	340	10236	1.66125e-08	10553	HTATIP2	HIV-1 Tat interactive protein 2, 30kDa
GO	binding	340	10236	1.66125e-08	10563	CXCL13	chemokine (C-X-C motif) ligand 13
GO	binding	340	10236	1.66125e-08	10576	CCT2	chaperonin containing TCP1, subunit 2 (beta)
GO	binding	340	10236	1.66125e-08	10631	POSTN	periostin, osteoblast specific factor
GO	binding	340	10236	1.66125e-08	10672	GNA13	guanine nucleotide binding protein (G protein), alpha 13
GO	binding	340	10236	1.66125e-08	10678	B3GNT2	UDP-GlcNAc:betaGal beta-1,3-N-acetylglucosaminyltransferase 2
GO	binding	340	10236	1.66125e-08	1069	CETN2	centrin, EF-hand protein, 2
GO	binding	340	10236	1.66125e-08	10732	TCFL5	transcription factor-like 5 (basic helix-loop-helix)
GO	binding	340	10236	1.66125e-08	1075	CTSC	cathepsin C
GO	binding	340	10236	1.66125e-08	10769	PLK2	polo-like kinase 2 (Drosophila)
GO	binding	340	10236	1.66125e-08	10859	LILRB1	leukocyte immunoglobulin-like receptor, subfamily B (with TM and ITIM domains), member 1
GO	binding	340	10236	1.66125e-08	10875	FGL2	fibrinogen-like 2
GO	binding	340	10236	1.66125e-08	10971	YWHAQ	tyrosine 3-monooxygenase/tryptophan 5-monooxygenase activation protein, theta polypeptide
GO	binding	340	10236	1.66125e-08	10973	ASCC3	activating signal cointegrator 1 complex subunit 3
GO	binding	340	10236	1.66125e-08	11034	DSTN	destrin (actin depolymerizing factor)
GO	binding	340	10236	1.66125e-08	11059	WWP1	WW domain containing E3 ubiquitin protein ligase 1
GO	binding	340	10236	1.66125e-08	1112	FOXN3	forkhead box N3
GO	binding	340	10236	1.66125e-08	1116	CHI3L1	chitinase 3-like 1 (cartilage glycoprotein-39)
GO	binding	340	10236	1.66125e-08	11177	BAZ1A	bromodomain adjacent to zinc finger domain, 1A
GO	binding	340	10236	1.66125e-08	11260	XPOT	exportin, tRNA (nuclear export receptor for tRNAs)
GO	binding	340	10236	1.66125e-08	113251	LARP4	La ribonucleoprotein domain family, member 4
GO	binding	340	10236	1.66125e-08	115207	KCTD12	potassium channel tetramerisation domain containing 12
GO	binding	340	10236	1.66125e-08	1193	CLIC2	chloride intracellular channel 2
GO	binding	340	10236	1.66125e-08	122786	FRMD6	FERM domain containing 6
GO	binding	340	10236	1.66125e-08	1277	COL1A1	collagen, type I, alpha 1
GO	binding	340	10236	1.66125e-08	1278	COL1A2	collagen, type I, alpha 2
GO	binding	340	10236	1.66125e-08	1293	COL6A3	collagen, type VI, alpha 3
GO	binding	340	10236	1.66125e-08	1301	COL11A1	collagen, type XI, alpha 1
GO	binding	340	10236	1.66125e-08	1306	COL15A1	collagen, type XV, alpha 1
GO	binding	340	10236	1.66125e-08	132	ADK	adenosine kinase
GO	binding	340	10236	1.66125e-08	1353	COX11	COX11 homolog, cytochrome c oxidase assembly protein (yeast)
GO	binding	340	10236	1.66125e-08	1390	CREM	cAMP responsive element modulator
GO	binding	340	10236	1.66125e-08	140609	NEK7	NIMA (never in mitosis gene a)-related kinase 7
GO	binding	340	10236	1.66125e-08	1407	CRY1	cryptochrome 1 (photolyase-like)
GO	binding	340	10236	1.66125e-08	143098	MPP7	membrane protein, palmitoylated 7 (MAGUK p55 subfamily member 7)
GO	binding	340	10236	1.66125e-08	1452	CSNK1A1	casein kinase 1, alpha 1
GO	binding	340	10236	1.66125e-08	1462	VCAN	versican
GO	binding	340	10236	1.66125e-08	1490	CTGF	connective tissue growth factor
GO	binding	340	10236	1.66125e-08	151011	40066	septin 10
GO	binding	340	10236	1.66125e-08	152926	PPM1K	protein phosphatase 1K (PP2C domain containing)
GO	binding	340	10236	1.66125e-08	1615	DARS	aspartyl-tRNA synthetase
GO	binding	340	10236	1.66125e-08	162966	ZNF600	zinc finger protein 600
GO	binding	340	10236	1.66125e-08	162967	ZNF320	zinc finger protein 320
GO	binding	340	10236	1.66125e-08	162993	ZNF846	zinc finger protein 846
GO	binding	340	10236	1.66125e-08	1633	DCK	deoxycytidine kinase
GO	binding	340	10236	1.66125e-08	1634	DCN	decorin
GO	binding	340	10236	1.66125e-08	1657	DMXL1	Dmx-like 1
GO	binding	340	10236	1.66125e-08	165918	RNF168	ring finger protein 168
GO	binding	340	10236	1.66125e-08	168537	GIMAP7	GTPase, IMAP family member 7
GO	binding	340	10236	1.66125e-08	170575	GIMAP1	GTPase, IMAP family member 1
GO	binding	340	10236	1.66125e-08	1737	DLAT	dihydrolipoamide S-acetyltransferase
GO	binding	340	10236	1.66125e-08	1830	DSG3	desmoglein 3 (pemphigus vulgaris antigen)
GO	binding	340	10236	1.66125e-08	1894	ECT2	epithelial cell transforming sequence 2 oncogene
GO	binding	340	10236	1.66125e-08	1909	EDNRA	endothelin receptor type A
GO	binding	340	10236	1.66125e-08	1938	EEF2	eukaryotic translation elongation factor 2
GO	binding	340	10236	1.66125e-08	196	AHR	aryl hydrocarbon receptor
GO	binding	340	10236	1.66125e-08	1964	EIF1AX	eukaryotic translation initiation factor 1A, X-linked
GO	binding	340	10236	1.66125e-08	2	A2M	alpha-2-macroglobulin
GO	binding	340	10236	1.66125e-08	200315	APOBEC3A	apolipoprotein B mRNA editing enzyme, catalytic polypeptide-like 3A
GO	binding	340	10236	1.66125e-08	2034	EPAS1	endothelial PAS domain protein 1
GO	binding	340	10236	1.66125e-08	203427	SLC25A43	solute carrier family 25, member 43
GO	binding	340	10236	1.66125e-08	2060	EPS15	epidermal growth factor receptor pathway substrate 15
GO	binding	340	10236	1.66125e-08	2065	ERBB3	v-erb-b2 erythroblastic leukemia viral oncogene homolog 3 (avian)
GO	binding	340	10236	1.66125e-08	2114	ETS2	v-ets erythroblastosis virus E26 oncogene homolog 2 (avian)
GO	binding	340	10236	1.66125e-08	2149	F2R	coagulation factor II (thrombin) receptor
GO	binding	340	10236	1.66125e-08	2150	F2RL1	coagulation factor II (thrombin) receptor-like 1
GO	binding	340	10236	1.66125e-08	2151	F2RL2	coagulation factor II (thrombin) receptor-like 2
GO	binding	340	10236	1.66125e-08	2182	ACSL4	acyl-CoA synthetase long-chain family member 4
GO	binding	340	10236	1.66125e-08	221154	EFHA1	EF-hand domain family, member A1
GO	binding	340	10236	1.66125e-08	222658	KCTD20	potassium channel tetramerisation domain containing 20
GO	binding	340	10236	1.66125e-08	2230	FDX1	ferredoxin 1
GO	binding	340	10236	1.66125e-08	22797	TFEC	transcription factor EC
GO	binding	340	10236	1.66125e-08	22931	RAB18	RAB18, member RAS oncogene family
GO	binding	340	10236	1.66125e-08	23136	EPB41L3	erythrocyte membrane protein band 4.1-like 3
GO	binding	340	10236	1.66125e-08	23213	SULF1	sulfatase 1
GO	binding	340	10236	1.66125e-08	23279	NUP160	nucleoporin 160kDa
GO	binding	340	10236	1.66125e-08	23300	ATMIN	ATM interactor
GO	binding	340	10236	1.66125e-08	2335	FN1	fibronectin 1
GO	binding	340	10236	1.66125e-08	2353	FOS	v-fos FBJ murine osteosarcoma viral oncogene homolog
GO	binding	340	10236	1.66125e-08	23607	CD2AP	CD2-associated protein
GO	binding	340	10236	1.66125e-08	23658	LSM5	LSM5 homolog, U6 small nuclear RNA associated (S. cerevisiae)
GO	binding	340	10236	1.66125e-08	23678	SGK3	serum/glucocorticoid regulated kinase family, member 3
GO	binding	340	10236	1.66125e-08	23741	EID1	EP300 interacting inhibitor of differentiation 1
GO	binding	340	10236	1.66125e-08	23764	MAFF	v-maf musculoaponeurotic fibrosarcoma oncogene homolog F (avian)
GO	binding	340	10236	1.66125e-08	2537	IFI6	interferon, alpha-inducible protein 6
GO	binding	340	10236	1.66125e-08	257218	SHPRH	SNF2 histone linker PHD RING helicase
GO	binding	340	10236	1.66125e-08	25800	SLC39A6	solute carrier family 39 (zinc transporter), member 6
GO	binding	340	10236	1.66125e-08	25923	ATL3	atlastin GTPase 3
GO	binding	340	10236	1.66125e-08	25932	CLIC4	chloride intracellular channel 4
GO	binding	340	10236	1.66125e-08	25937	WWTR1	WW domain containing transcription regulator 1
GO	binding	340	10236	1.66125e-08	2619	GAS1	growth arrest-specific 1
GO	binding	340	10236	1.66125e-08	26225	ARL5A	ADP-ribosylation factor-like 5A
GO	binding	340	10236	1.66125e-08	26234	FBXL5	F-box and leucine-rich repeat protein 5
GO	binding	340	10236	1.66125e-08	26271	FBXO5	F-box protein 5
GO	binding	340	10236	1.66125e-08	2633	GBP1	guanylate binding protein 1, interferon-inducible, 67kDa
GO	binding	340	10236	1.66125e-08	2635	GBP3	guanylate binding protein 3
GO	binding	340	10236	1.66125e-08	26585	GREM1	gremlin 1, cysteine knot superfamily, homolog (Xenopus laevis)
GO	binding	340	10236	1.66125e-08	26953	RANBP6	RAN binding protein 6
GO	binding	340	10236	1.66125e-08	27292	DIMT1L	DIM1 dimethyladenosine transferase 1-like (S. cerevisiae)
GO	binding	340	10236	1.66125e-08	2730	GCLM	glutamate-cysteine ligase, modifier subunit
GO	binding	340	10236	1.66125e-08	2739	GLO1	glyoxalase I
GO	binding	340	10236	1.66125e-08	2810	SFN	stratifin
GO	binding	340	10236	1.66125e-08	28957	MRPS28	mitochondrial ribosomal protein S28
GO	binding	340	10236	1.66125e-08	2896	GRN	granulin
GO	binding	340	10236	1.66125e-08	28962	OSTM1	osteopetrosis associated transmembrane protein 1
GO	binding	340	10236	1.66125e-08	28970	C11orf54	chromosome 11 open reading frame 54
GO	binding	340	10236	1.66125e-08	29028	ATAD2	ATPase family, AAA domain containing 2
GO	binding	340	10236	1.66125e-08	29127	RACGAP1	Rac GTPase activating protein 1
GO	binding	340	10236	1.66125e-08	293	SLC25A6	solute carrier family 25 (mitochondrial carrier; adenine nucleotide translocator), member 6
GO	binding	340	10236	1.66125e-08	2957	GTF2A1	general transcription factor IIA, 1, 19/37kDa
GO	binding	340	10236	1.66125e-08	29766	TMOD3	tropomodulin 3 (ubiquitous)
GO	binding	340	10236	1.66125e-08	2987	GUK1	guanylate kinase 1
GO	binding	340	10236	1.66125e-08	29957	SLC25A24	solute carrier family 25 (mitochondrial carrier; phosphate carrier), member 24
GO	binding	340	10236	1.66125e-08	29979	UBQLN1	ubiquilin 1
GO	binding	340	10236	1.66125e-08	307	ANXA4	annexin A4
GO	binding	340	10236	1.66125e-08	308	ANXA5	annexin A5
GO	binding	340	10236	1.66125e-08	3119	HLA-DQB1	major histocompatibility complex, class II, DQ beta 1
GO	binding	340	10236	1.66125e-08	3150	HMGN1	high-mobility group nucleosome binding domain 1
GO	binding	340	10236	1.66125e-08	3320	HSP90AA1	heat shock protein 90kDa alpha (cytosolic), class A member 1
GO	binding	340	10236	1.66125e-08	334	APLP2	amyloid beta (A4) precursor-like protein 2
GO	binding	340	10236	1.66125e-08	339324	ZNF260	zinc finger protein 260
GO	binding	340	10236	1.66125e-08	3428	IFI16	interferon, gamma-inducible protein 16
GO	binding	340	10236	1.66125e-08	3433	IFIT2	interferon-induced protein with tetratricopeptide repeats 2
GO	binding	340	10236	1.66125e-08	3434	IFIT1	interferon-induced protein with tetratricopeptide repeats 1
GO	binding	340	10236	1.66125e-08	3459	IFNGR1	interferon gamma receptor 1
GO	binding	340	10236	1.66125e-08	3490	IGFBP7	insulin-like growth factor binding protein 7
GO	binding	340	10236	1.66125e-08	3491	CYR61	cysteine-rich, angiogenic inducer, 61
GO	binding	340	10236	1.66125e-08	3512	IGJ	immunoglobulin J polypeptide, linker protein for immunoglobulin alpha and mu polypeptides
GO	binding	340	10236	1.66125e-08	3554	IL1R1	interleukin 1 receptor, type I
GO	binding	340	10236	1.66125e-08	3572	IL6ST	interleukin 6 signal transducer (gp130, oncostatin M receptor)
GO	binding	340	10236	1.66125e-08	3606	IL18	interleukin 18 (interferon-gamma-inducing factor)
GO	binding	340	10236	1.66125e-08	3655	ITGA6	integrin, alpha 6
GO	binding	340	10236	1.66125e-08	3688	ITGB1	integrin, beta 1 (fibronectin receptor, beta polypeptide, antigen CD29 includes MDF2, MSK12)
GO	binding	340	10236	1.66125e-08	3696	ITGB8	integrin, beta 8
GO	binding	340	10236	1.66125e-08	3728	JUP	junction plakoglobin
GO	binding	340	10236	1.66125e-08	3735	KARS	lysyl-tRNA synthetase
GO	binding	340	10236	1.66125e-08	3861	KRT14	keratin 14
GO	binding	340	10236	1.66125e-08	3868	KRT16	keratin 16
GO	binding	340	10236	1.66125e-08	3937	LCP2	lymphocyte cytosolic protein 2 (SH2 domain containing leukocyte protein of 76kDa)
GO	binding	340	10236	1.66125e-08	3953	LEPR	leptin receptor
GO	binding	340	10236	1.66125e-08	397	ARHGDIB	Rho GDP dissociation inhibitor (GDI) beta
GO	binding	340	10236	1.66125e-08	3981	LIG4	ligase IV, DNA, ATP-dependent
GO	binding	340	10236	1.66125e-08	3987	LIMS1	LIM and senescent cell antigen-like domains 1
GO	binding	340	10236	1.66125e-08	4060	LUM	lumican
GO	binding	340	10236	1.66125e-08	4085	MAD2L1	MAD2 mitotic arrest deficient-like 1 (yeast)
GO	binding	340	10236	1.66125e-08	4090	SMAD5	SMAD family member 5
GO	binding	340	10236	1.66125e-08	4094	MAF	v-maf musculoaponeurotic fibrosarcoma oncogene homolog (avian)
GO	binding	340	10236	1.66125e-08	4170	MCL1	myeloid cell leukemia sequence 1 (BCL2-related)
GO	binding	340	10236	1.66125e-08	4189	DNAJB9	DnaJ (Hsp40) homolog, subfamily B, member 9
GO	binding	340	10236	1.66125e-08	4199	ME1	malic enzyme 1, NADP(+)-dependent, cytosolic
GO	binding	340	10236	1.66125e-08	4233	MET	met proto-oncogene (hepatocyte growth factor receptor)
GO	binding	340	10236	1.66125e-08	4312	MMP1	matrix metallopeptidase 1 (interstitial collagenase)
GO	binding	340	10236	1.66125e-08	4321	MMP12	matrix metallopeptidase 12 (macrophage elastase)
GO	binding	340	10236	1.66125e-08	4332	MNDA	myeloid cell nuclear differentiation antigen
GO	binding	340	10236	1.66125e-08	4594	MUT	methylmalonyl Coenzyme A mutase
GO	binding	340	10236	1.66125e-08	4609	MYC	v-myc myelocytomatosis viral oncogene homolog (avian)
GO	binding	340	10236	1.66125e-08	466	ATF1	activating transcription factor 1
GO	binding	340	10236	1.66125e-08	4673	NAP1L1	nucleosome assembly protein 1-like 1
GO	binding	340	10236	1.66125e-08	4677	NARS	asparaginyl-tRNA synthetase
GO	binding	340	10236	1.66125e-08	474344	GIMAP6	GTPase, IMAP family member 6
GO	binding	340	10236	1.66125e-08	4747	NEFL	neurofilament, light polypeptide
GO	binding	340	10236	1.66125e-08	4811	NID1	nidogen 1
GO	binding	340	10236	1.66125e-08	4942	OAT	ornithine aminotransferase (gyrate atrophy)
GO	binding	340	10236	1.66125e-08	5037	PEBP1	phosphatidylethanolamine binding protein 1
GO	binding	340	10236	1.66125e-08	50640	PNPLA8	patatin-like phospholipase domain containing 8
GO	binding	340	10236	1.66125e-08	5066	PAM	peptidylglycine alpha-amidating monooxygenase
GO	binding	340	10236	1.66125e-08	50808	AK3	adenylate kinase 3
GO	binding	340	10236	1.66125e-08	5099	PCDH7	protocadherin 7
GO	binding	340	10236	1.66125e-08	51079	NDUFA13	NADH dehydrogenase (ubiquinone) 1 alpha subcomplex, 13
GO	binding	340	10236	1.66125e-08	51136	RNFT1	ring finger protein, transmembrane 1
GO	binding	340	10236	1.66125e-08	51164	DCTN4	dynactin 4 (p62)
GO	binding	340	10236	1.66125e-08	51388	NIP7	nuclear import 7 homolog (S. cerevisiae)
GO	binding	340	10236	1.66125e-08	51567	TTRAP	TRAF and TNF receptor associated protein
GO	binding	340	10236	1.66125e-08	51602	NOP58	NOP58 ribonucleoprotein homolog (yeast)
GO	binding	340	10236	1.66125e-08	51727	CMPK1	cytidine monophosphate (UMP-CMP) kinase 1, cytosolic
GO	binding	340	10236	1.66125e-08	51776	ZAK	sterile alpha motif and leucine zipper containing kinase AZK
GO	binding	340	10236	1.66125e-08	51808	PHAX	phosphorylated adaptor for RNA export
GO	binding	340	10236	1.66125e-08	5203	PFDN4	prefoldin subunit 4
GO	binding	340	10236	1.66125e-08	5229	PGGT1B	protein geranylgeranyltransferase type I, beta subunit
GO	binding	340	10236	1.66125e-08	5230	PGK1	phosphoglycerate kinase 1
GO	binding	340	10236	1.66125e-08	5265	SERPINA1	serpin peptidase inhibitor, clade A (alpha-1 antiproteinase, antitrypsin), member 1
GO	binding	340	10236	1.66125e-08	5286	PIK3C2A	phosphoinositide-3-kinase, class 2, alpha polypeptide
GO	binding	340	10236	1.66125e-08	5321	PLA2G4A	phospholipase A2, group IVA (cytosolic, calcium-dependent)
GO	binding	340	10236	1.66125e-08	5325	PLAGL1	pleiomorphic adenoma gene-like 1
GO	binding	340	10236	1.66125e-08	53339	BTBD1	BTB (POZ) domain containing 1
GO	binding	340	10236	1.66125e-08	5359	PLSCR1	phospholipid scramblase 1
GO	binding	340	10236	1.66125e-08	5366	PMAIP1	phorbol-12-myristate-13-acetate-induced protein 1
GO	binding	340	10236	1.66125e-08	54431	DNAJC10	DnaJ (Hsp40) homolog, subfamily C, member 10
GO	binding	340	10236	1.66125e-08	54464	XRN1	5'-3' exoribonuclease 1
GO	binding	340	10236	1.66125e-08	54467	ANKIB1	ankyrin repeat and IBR domain containing 1
GO	binding	340	10236	1.66125e-08	54557	SGTB	small glutamine-rich tetratricopeptide repeat (TPR)-containing, beta
GO	binding	340	10236	1.66125e-08	54829	ASPN	asporin
GO	binding	340	10236	1.66125e-08	5495	PPM1B	protein phosphatase 1B (formerly 2C), magnesium-dependent, beta isoform
GO	binding	340	10236	1.66125e-08	5500	PPP1CB	protein phosphatase 1, catalytic subunit, beta isoform
GO	binding	340	10236	1.66125e-08	55035	NOL8	nucleolar protein 8
GO	binding	340	10236	1.66125e-08	55233	MOBKL1B	MOB1, Mps One Binder kinase activator-like 1B (yeast)
GO	binding	340	10236	1.66125e-08	55236	UBA6	ubiquitin-like modifier activating enzyme 6
GO	binding	340	10236	1.66125e-08	55276	PGM2	phosphoglucomutase 2
GO	binding	340	10236	1.66125e-08	55327	LIN7C	lin-7 homolog C (C. elegans)
GO	binding	340	10236	1.66125e-08	55601	DDX60	DEAD (Asp-Glu-Ala-Asp) box polypeptide 60
GO	binding	340	10236	1.66125e-08	55631	LRRC40	leucine rich repeat containing 40
GO	binding	340	10236	1.66125e-08	55669	MFN1	mitofusin 1
GO	binding	340	10236	1.66125e-08	55699	IARS2	isoleucyl-tRNA synthetase 2, mitochondrial
GO	binding	340	10236	1.66125e-08	5573	PRKAR1A	protein kinase, cAMP-dependent, regulatory, type I, alpha (tissue specific extinguisher 1)
GO	binding	340	10236	1.66125e-08	55769	ZNF83	zinc finger protein 83
GO	binding	340	10236	1.66125e-08	55849	---	---
GO	binding	340	10236	1.66125e-08	5621	PRNP	prion protein
GO	binding	340	10236	1.66125e-08	57380	MRS2	MRS2 magnesium homeostasis factor homolog (S. cerevisiae)
GO	binding	340	10236	1.66125e-08	5747	PTK2	PTK2 protein tyrosine kinase 2
GO	binding	340	10236	1.66125e-08	5753	PTK6	PTK6 protein tyrosine kinase 6
GO	binding	340	10236	1.66125e-08	5788	PTPRC	protein tyrosine phosphatase, receptor type, C
GO	binding	340	10236	1.66125e-08	5862	RAB2A	RAB2A, member RAS oncogene family
GO	binding	340	10236	1.66125e-08	5867	RAB4A	RAB4A, member RAS oncogene family
GO	binding	340	10236	1.66125e-08	5901	RAN	RAN, member RAS oncogene family
GO	binding	340	10236	1.66125e-08	5925	RB1	retinoblastoma 1
GO	binding	340	10236	1.66125e-08	5935	RBM3	RNA binding motif (RNP1, RRM) protein 3
GO	binding	340	10236	1.66125e-08	5965	RECQL	RecQ protein-like (DNA helicase Q1-like)
GO	binding	340	10236	1.66125e-08	5996	RGS1	regulator of G-protein signaling 1
GO	binding	340	10236	1.66125e-08	6003	RGS13	regulator of G-protein signaling 13
GO	binding	340	10236	1.66125e-08	6039	RNASE6	ribonuclease, RNase A family, k6
GO	binding	340	10236	1.66125e-08	6049	RNF6	ring finger protein (C3H2C3 type) 6
GO	binding	340	10236	1.66125e-08	6059	ABCE1	ATP-binding cassette, sub-family E (OABP), member 1
GO	binding	340	10236	1.66125e-08	6117	RPA1	replication protein A1, 70kDa
GO	binding	340	10236	1.66125e-08	6138	RPL15	ribosomal protein L15
GO	binding	340	10236	1.66125e-08	6159	RPL29	ribosomal protein L29
GO	binding	340	10236	1.66125e-08	6230	RPS25	ribosomal protein S25
GO	binding	340	10236	1.66125e-08	6249	CLIP1	CAP-GLY domain containing linker protein 1
GO	binding	340	10236	1.66125e-08	6347	CCL2	chemokine (C-C motif) ligand 2
GO	binding	340	10236	1.66125e-08	6351	CCL4	chemokine (C-C motif) ligand 4
GO	binding	340	10236	1.66125e-08	6352	CCL5	chemokine (C-C motif) ligand 5
GO	binding	340	10236	1.66125e-08	6362	CCL18	chemokine (C-C motif) ligand 18 (pulmonary and activation-regulated)
GO	binding	340	10236	1.66125e-08	6373	CXCL11	chemokine (C-X-C motif) ligand 11
GO	binding	340	10236	1.66125e-08	6392	SDHD	succinate dehydrogenase complex, subunit D, integral membrane protein
GO	binding	340	10236	1.66125e-08	64089	SNX16	sorting nexin 16
GO	binding	340	10236	1.66125e-08	64092	SAMSN1	SAM domain, SH3 domain and nuclear localization signals 1
GO	binding	340	10236	1.66125e-08	64123	ELTD1	EGF, latrophilin and seven transmembrane domain containing 1
GO	binding	340	10236	1.66125e-08	6414	SEPP1	selenoprotein P, plasma, 1
GO	binding	340	10236	1.66125e-08	6418	SET	SET nuclear oncogene
GO	binding	340	10236	1.66125e-08	6421	SFPQ	splicing factor proline/glutamine-rich (polypyrimidine tract binding protein associated)
GO	binding	340	10236	1.66125e-08	64426	SUDS3	suppressor of defective silencing 3 homolog (S. cerevisiae)
GO	binding	340	10236	1.66125e-08	64581	CLEC7A	C-type lectin domain family 7, member A
GO	binding	340	10236	1.66125e-08	64859	OBFC2A	oligonucleotide/oligosaccharide-binding fold containing 2A
GO	binding	340	10236	1.66125e-08	663	BNIP2	BCL2/adenovirus E1B 19kDa interacting protein 2
GO	binding	340	10236	1.66125e-08	664	BNIP3	BCL2/adenovirus E1B 19kDa interacting protein 3
GO	binding	340	10236	1.66125e-08	6648	SOD2	superoxide dismutase 2, mitochondrial
GO	binding	340	10236	1.66125e-08	6683	SPAST	spastin
GO	binding	340	10236	1.66125e-08	6696	SPP1	secreted phosphoprotein 1
GO	binding	340	10236	1.66125e-08	6726	SRP9	signal recognition particle 9kDa
GO	binding	340	10236	1.66125e-08	6731	SRP72	signal recognition particle 72kDa
GO	binding	340	10236	1.66125e-08	6741	SSB	Sjogren syndrome antigen B (autoantigen La)
GO	binding	340	10236	1.66125e-08	6745	SSR1	signal sequence receptor, alpha
GO	binding	340	10236	1.66125e-08	6747	SSR3	signal sequence receptor, gamma (translocon-associated protein gamma)
GO	binding	340	10236	1.66125e-08	6772	STAT1	signal transducer and activator of transcription 1, 91kDa
GO	binding	340	10236	1.66125e-08	6780	STAU1	staufen, RNA binding protein, homolog 1 (Drosophila)
GO	binding	340	10236	1.66125e-08	6782	HSPA13	heat shock protein 70kDa family, member 13
GO	binding	340	10236	1.66125e-08	6788	STK3	serine/threonine kinase 3 (STE20 homolog, yeast)
GO	binding	340	10236	1.66125e-08	6917	TCEA1	transcription elongation factor A (SII), 1
GO	binding	340	10236	1.66125e-08	7045	TGFBI	transforming growth factor, beta-induced, 68kDa
GO	binding	340	10236	1.66125e-08	7153	TOP2A	topoisomerase (DNA) II alpha 170kDa
GO	binding	340	10236	1.66125e-08	716	C1S	complement component 1, s subcomponent
GO	binding	340	10236	1.66125e-08	7168	TPM1	tropomyosin 1 (alpha)
GO	binding	340	10236	1.66125e-08	7267	TTC3	tetratricopeptide repeat domain 3
GO	binding	340	10236	1.66125e-08	728	C5AR1	complement component 5a receptor 1
GO	binding	340	10236	1.66125e-08	7411	VBP1	von Hippel-Lindau binding protein 1
GO	binding	340	10236	1.66125e-08	7458	EIF4H	eukaryotic translation initiation factor 4H
GO	binding	340	10236	1.66125e-08	7525	YES1	v-yes-1 Yamaguchi sarcoma viral oncogene homolog 1
GO	binding	340	10236	1.66125e-08	760	CA2	carbonic anhydrase II
GO	binding	340	10236	1.66125e-08	7913	DEK	DEK oncogene
GO	binding	340	10236	1.66125e-08	79139	DERL1	Der1-like domain family, member 1
GO	binding	340	10236	1.66125e-08	79752	ZFAND1	zinc finger, AN1-type domain 1
GO	binding	340	10236	1.66125e-08	79982	DNAJB14	DnaJ (Hsp40) homolog, subfamily B, member 14
GO	binding	340	10236	1.66125e-08	8125	ANP32A	acidic (leucine-rich) nuclear phosphoprotein 32 family, member A
GO	binding	340	10236	1.66125e-08	81689	ISCA1	iron-sulfur cluster assembly 1 homolog (S. cerevisiae)
GO	binding	340	10236	1.66125e-08	81889	FAHD1	fumarylacetoacetate hydrolase domain containing 1
GO	binding	340	10236	1.66125e-08	834	CASP1	caspase 1, apoptosis-related cysteine peptidase (interleukin 1, beta, convertase)
GO	binding	340	10236	1.66125e-08	84186	ZCCHC7	zinc finger, CCHC domain containing 7
GO	binding	340	10236	1.66125e-08	84328	LZIC	leucine zipper and CTNNBIP1 domain containing
GO	binding	340	10236	1.66125e-08	8451	CUL4A	cullin 4A
GO	binding	340	10236	1.66125e-08	85236	HIST1H2BK	histone cluster 1, H2bk
GO	binding	340	10236	1.66125e-08	85313	PPIL4	peptidylprolyl isomerase (cyclophilin)-like 4
GO	binding	340	10236	1.66125e-08	8539	API5	apoptosis inhibitor 5
GO	binding	340	10236	1.66125e-08	85476	GFM1	G elongation factor, mitochondrial 1
GO	binding	340	10236	1.66125e-08	8548	BLZF1	basic leucine zipper nuclear factor 1
GO	binding	340	10236	1.66125e-08	8562	DENR	density-regulated protein
GO	binding	340	10236	1.66125e-08	858	CAV2	caveolin 2
GO	binding	340	10236	1.66125e-08	87	ACTN1	actinin, alpha 1
GO	binding	340	10236	1.66125e-08	8743	TNFSF10	tumor necrosis factor (ligand) superfamily, member 10
GO	binding	340	10236	1.66125e-08	8780	RIOK3	RIO kinase 3 (yeast)
GO	binding	340	10236	1.66125e-08	8803	SUCLA2	succinate-CoA ligase, ADP-forming, beta subunit
GO	binding	340	10236	1.66125e-08	8804	CREG1	cellular repressor of E1A-stimulated genes 1
GO	binding	340	10236	1.66125e-08	8886	DDX18	DEAD (Asp-Glu-Ala-Asp) box polypeptide 18
GO	binding	340	10236	1.66125e-08	8930	MBD4	methyl-CpG binding domain protein 4
GO	binding	340	10236	1.66125e-08	8971	H1FX	H1 histone family, member X
GO	binding	340	10236	1.66125e-08	9021	SOCS3	suppressor of cytokine signaling 3
GO	binding	340	10236	1.66125e-08	90333	ZNF468	zinc finger protein 468
GO	binding	340	10236	1.66125e-08	9069	CLDN12	claudin 12
GO	binding	340	10236	1.66125e-08	908	CCT6A	chaperonin containing TCP1, subunit 6A (zeta 1)
GO	binding	340	10236	1.66125e-08	90861	HN1L	hematological and neurological expressed 1-like
GO	binding	340	10236	1.66125e-08	91543	RSAD2	radical S-adenosyl methionine domain containing 2
GO	binding	340	10236	1.66125e-08	9184	BUB3	budding uninhibited by benzimidazoles 3 homolog (yeast)
GO	binding	340	10236	1.66125e-08	9208	LRRFIP1	leucine rich repeat (in FLII) interacting protein 1
GO	binding	340	10236	1.66125e-08	92344	SCYL1BP1	SCY1-like 1 binding protein 1
GO	binding	340	10236	1.66125e-08	9240	PNMA1	paraneoplastic antigen MA1
GO	binding	340	10236	1.66125e-08	9263	STK17A	serine/threonine kinase 17a
GO	binding	340	10236	1.66125e-08	929	CD14	CD14 molecule
GO	binding	340	10236	1.66125e-08	9364	RAB28	RAB28, member RAS oncogene family
GO	binding	340	10236	1.66125e-08	93663	ARHGAP18	Rho GTPase activating protein 18
GO	binding	340	10236	1.66125e-08	9414	TJP2	tight junction protein 2 (zona occludens 2)
GO	binding	340	10236	1.66125e-08	9529	BAG5	BCL2-associated athanogene 5
GO	binding	340	10236	1.66125e-08	9551	ATP5J2	ATP synthase, H+ transporting, mitochondrial F0 complex, subunit F2
GO	binding	340	10236	1.66125e-08	965	CD58	CD58 molecule
GO	binding	340	10236	1.66125e-08	9652	TTC37	tetratricopeptide repeat domain 37
GO	binding	340	10236	1.66125e-08	966	CD59	CD59 molecule, complement regulatory protein
GO	binding	340	10236	1.66125e-08	9669	EIF5B	eukaryotic translation initiation factor 5B
GO	binding	340	10236	1.66125e-08	969	CD69	CD69 molecule
GO	binding	340	10236	1.66125e-08	9702	CEP57	centrosomal protein 57kDa
GO	binding	340	10236	1.66125e-08	972	CD74	CD74 molecule, major histocompatibility complex, class II invariant chain
GO	binding	340	10236	1.66125e-08	9749	PHACTR2	phosphatase and actin regulator 2
GO	binding	340	10236	1.66125e-08	998	CDC42	cell division cycle 42 (GTP binding protein, 25kDa)
GO	binding	340	10236	1.66125e-08	999	CDH1	cadherin 1, type 1, E-cadherin (epithelial)
GO	protein binding	211	5615	1.70119e-08	10010	TANK	TRAF family member-associated NFKB activator
GO	protein binding	211	5615	1.70119e-08	10049	DNAJB6	DnaJ (Hsp40) homolog, subfamily B, member 6
GO	protein binding	211	5615	1.70119e-08	10051	SMC4	structural maintenance of chromosomes 4
GO	protein binding	211	5615	1.70119e-08	10059	DNM1L	dynamin 1-like
GO	protein binding	211	5615	1.70119e-08	10097	ACTR2	ARP2 actin-related protein 2 homolog (yeast)
GO	protein binding	211	5615	1.70119e-08	10134	BCAP31	B-cell receptor-associated protein 31
GO	protein binding	211	5615	1.70119e-08	10159	ATP6AP2	ATPase, H+ transporting, lysosomal accessory protein 2
GO	protein binding	211	5615	1.70119e-08	10205	MPZL2	myelin protein zero-like 2
GO	protein binding	211	5615	1.70119e-08	10207	INADL	InaD-like (Drosophila)
GO	protein binding	211	5615	1.70119e-08	10254	STAM2	signal transducing adaptor molecule (SH3 domain and ITAM motif) 2
GO	protein binding	211	5615	1.70119e-08	1030	CDKN2B	cyclin-dependent kinase inhibitor 2B (p15, inhibits CDK4)
GO	protein binding	211	5615	1.70119e-08	10346	TRIM22	tripartite motif-containing 22
GO	protein binding	211	5615	1.70119e-08	10413	YAP1	Yes-associated protein 1, 65kDa
GO	protein binding	211	5615	1.70119e-08	10418	SPON1	spondin 1, extracellular matrix protein
GO	protein binding	211	5615	1.70119e-08	10483	SEC23B	Sec23 homolog B (S. cerevisiae)
GO	protein binding	211	5615	1.70119e-08	10484	SEC23A	Sec23 homolog A (S. cerevisiae)
GO	protein binding	211	5615	1.70119e-08	10512	SEMA3C	sema domain, immunoglobulin domain (Ig), short basic domain, secreted, (semaphorin) 3C
GO	protein binding	211	5615	1.70119e-08	10553	HTATIP2	HIV-1 Tat interactive protein 2, 30kDa
GO	protein binding	211	5615	1.70119e-08	10563	CXCL13	chemokine (C-X-C motif) ligand 13
GO	protein binding	211	5615	1.70119e-08	10576	CCT2	chaperonin containing TCP1, subunit 2 (beta)
GO	protein binding	211	5615	1.70119e-08	10631	POSTN	periostin, osteoblast specific factor
GO	protein binding	211	5615	1.70119e-08	10672	GNA13	guanine nucleotide binding protein (G protein), alpha 13
GO	protein binding	211	5615	1.70119e-08	1069	CETN2	centrin, EF-hand protein, 2
GO	protein binding	211	5615	1.70119e-08	10732	TCFL5	transcription factor-like 5 (basic helix-loop-helix)
GO	protein binding	211	5615	1.70119e-08	10769	PLK2	polo-like kinase 2 (Drosophila)
GO	protein binding	211	5615	1.70119e-08	10859	LILRB1	leukocyte immunoglobulin-like receptor, subfamily B (with TM and ITIM domains), member 1
GO	protein binding	211	5615	1.70119e-08	10875	FGL2	fibrinogen-like 2
GO	protein binding	211	5615	1.70119e-08	10971	YWHAQ	tyrosine 3-monooxygenase/tryptophan 5-monooxygenase activation protein, theta polypeptide
GO	protein binding	211	5615	1.70119e-08	11034	DSTN	destrin (actin depolymerizing factor)
GO	protein binding	211	5615	1.70119e-08	11059	WWP1	WW domain containing E3 ubiquitin protein ligase 1
GO	protein binding	211	5615	1.70119e-08	1112	FOXN3	forkhead box N3
GO	protein binding	211	5615	1.70119e-08	11177	BAZ1A	bromodomain adjacent to zinc finger domain, 1A
GO	protein binding	211	5615	1.70119e-08	115207	KCTD12	potassium channel tetramerisation domain containing 12
GO	protein binding	211	5615	1.70119e-08	1277	COL1A1	collagen, type I, alpha 1
GO	protein binding	211	5615	1.70119e-08	1278	COL1A2	collagen, type I, alpha 2
GO	protein binding	211	5615	1.70119e-08	1293	COL6A3	collagen, type VI, alpha 3
GO	protein binding	211	5615	1.70119e-08	1301	COL11A1	collagen, type XI, alpha 1
GO	protein binding	211	5615	1.70119e-08	1306	COL15A1	collagen, type XV, alpha 1
GO	protein binding	211	5615	1.70119e-08	1390	CREM	cAMP responsive element modulator
GO	protein binding	211	5615	1.70119e-08	1407	CRY1	cryptochrome 1 (photolyase-like)
GO	protein binding	211	5615	1.70119e-08	143098	MPP7	membrane protein, palmitoylated 7 (MAGUK p55 subfamily member 7)
GO	protein binding	211	5615	1.70119e-08	1490	CTGF	connective tissue growth factor
GO	protein binding	211	5615	1.70119e-08	1634	DCN	decorin
GO	protein binding	211	5615	1.70119e-08	1657	DMXL1	Dmx-like 1
GO	protein binding	211	5615	1.70119e-08	165918	RNF168	ring finger protein 168
GO	protein binding	211	5615	1.70119e-08	1737	DLAT	dihydrolipoamide S-acetyltransferase
GO	protein binding	211	5615	1.70119e-08	1830	DSG3	desmoglein 3 (pemphigus vulgaris antigen)
GO	protein binding	211	5615	1.70119e-08	1894	ECT2	epithelial cell transforming sequence 2 oncogene
GO	protein binding	211	5615	1.70119e-08	1909	EDNRA	endothelin receptor type A
GO	protein binding	211	5615	1.70119e-08	196	AHR	aryl hydrocarbon receptor
GO	protein binding	211	5615	1.70119e-08	2	A2M	alpha-2-macroglobulin
GO	protein binding	211	5615	1.70119e-08	2034	EPAS1	endothelial PAS domain protein 1
GO	protein binding	211	5615	1.70119e-08	2060	EPS15	epidermal growth factor receptor pathway substrate 15
GO	protein binding	211	5615	1.70119e-08	2065	ERBB3	v-erb-b2 erythroblastic leukemia viral oncogene homolog 3 (avian)
GO	protein binding	211	5615	1.70119e-08	2149	F2R	coagulation factor II (thrombin) receptor
GO	protein binding	211	5615	1.70119e-08	2150	F2RL1	coagulation factor II (thrombin) receptor-like 1
GO	protein binding	211	5615	1.70119e-08	222658	KCTD20	potassium channel tetramerisation domain containing 20
GO	protein binding	211	5615	1.70119e-08	22797	TFEC	transcription factor EC
GO	protein binding	211	5615	1.70119e-08	22931	RAB18	RAB18, member RAS oncogene family
GO	protein binding	211	5615	1.70119e-08	23136	EPB41L3	erythrocyte membrane protein band 4.1-like 3
GO	protein binding	211	5615	1.70119e-08	23279	NUP160	nucleoporin 160kDa
GO	protein binding	211	5615	1.70119e-08	2335	FN1	fibronectin 1
GO	protein binding	211	5615	1.70119e-08	2353	FOS	v-fos FBJ murine osteosarcoma viral oncogene homolog
GO	protein binding	211	5615	1.70119e-08	23607	CD2AP	CD2-associated protein
GO	protein binding	211	5615	1.70119e-08	23658	LSM5	LSM5 homolog, U6 small nuclear RNA associated (S. cerevisiae)
GO	protein binding	211	5615	1.70119e-08	23678	SGK3	serum/glucocorticoid regulated kinase family, member 3
GO	protein binding	211	5615	1.70119e-08	23741	EID1	EP300 interacting inhibitor of differentiation 1
GO	protein binding	211	5615	1.70119e-08	23764	MAFF	v-maf musculoaponeurotic fibrosarcoma oncogene homolog F (avian)
GO	protein binding	211	5615	1.70119e-08	2537	IFI6	interferon, alpha-inducible protein 6
GO	protein binding	211	5615	1.70119e-08	257218	SHPRH	SNF2 histone linker PHD RING helicase
GO	protein binding	211	5615	1.70119e-08	25932	CLIC4	chloride intracellular channel 4
GO	protein binding	211	5615	1.70119e-08	25937	WWTR1	WW domain containing transcription regulator 1
GO	protein binding	211	5615	1.70119e-08	2619	GAS1	growth arrest-specific 1
GO	protein binding	211	5615	1.70119e-08	26234	FBXL5	F-box and leucine-rich repeat protein 5
GO	protein binding	211	5615	1.70119e-08	26271	FBXO5	F-box protein 5
GO	protein binding	211	5615	1.70119e-08	26585	GREM1	gremlin 1, cysteine knot superfamily, homolog (Xenopus laevis)
GO	protein binding	211	5615	1.70119e-08	2730	GCLM	glutamate-cysteine ligase, modifier subunit
GO	protein binding	211	5615	1.70119e-08	2810	SFN	stratifin
GO	protein binding	211	5615	1.70119e-08	2896	GRN	granulin
GO	protein binding	211	5615	1.70119e-08	28962	OSTM1	osteopetrosis associated transmembrane protein 1
GO	protein binding	211	5615	1.70119e-08	29127	RACGAP1	Rac GTPase activating protein 1
GO	protein binding	211	5615	1.70119e-08	293	SLC25A6	solute carrier family 25 (mitochondrial carrier; adenine nucleotide translocator), member 6
GO	protein binding	211	5615	1.70119e-08	2957	GTF2A1	general transcription factor IIA, 1, 19/37kDa
GO	protein binding	211	5615	1.70119e-08	29766	TMOD3	tropomodulin 3 (ubiquitous)
GO	protein binding	211	5615	1.70119e-08	29979	UBQLN1	ubiquilin 1
GO	protein binding	211	5615	1.70119e-08	308	ANXA5	annexin A5
GO	protein binding	211	5615	1.70119e-08	3320	HSP90AA1	heat shock protein 90kDa alpha (cytosolic), class A member 1
GO	protein binding	211	5615	1.70119e-08	334	APLP2	amyloid beta (A4) precursor-like protein 2
GO	protein binding	211	5615	1.70119e-08	3428	IFI16	interferon, gamma-inducible protein 16
GO	protein binding	211	5615	1.70119e-08	3459	IFNGR1	interferon gamma receptor 1
GO	protein binding	211	5615	1.70119e-08	3490	IGFBP7	insulin-like growth factor binding protein 7
GO	protein binding	211	5615	1.70119e-08	3491	CYR61	cysteine-rich, angiogenic inducer, 61
GO	protein binding	211	5615	1.70119e-08	3554	IL1R1	interleukin 1 receptor, type I
GO	protein binding	211	5615	1.70119e-08	3572	IL6ST	interleukin 6 signal transducer (gp130, oncostatin M receptor)
GO	protein binding	211	5615	1.70119e-08	3606	IL18	interleukin 18 (interferon-gamma-inducing factor)
GO	protein binding	211	5615	1.70119e-08	3655	ITGA6	integrin, alpha 6
GO	protein binding	211	5615	1.70119e-08	3688	ITGB1	integrin, beta 1 (fibronectin receptor, beta polypeptide, antigen CD29 includes MDF2, MSK12)
GO	protein binding	211	5615	1.70119e-08	3696	ITGB8	integrin, beta 8
GO	protein binding	211	5615	1.70119e-08	3728	JUP	junction plakoglobin
GO	protein binding	211	5615	1.70119e-08	3861	KRT14	keratin 14
GO	protein binding	211	5615	1.70119e-08	3868	KRT16	keratin 16
GO	protein binding	211	5615	1.70119e-08	3937	LCP2	lymphocyte cytosolic protein 2 (SH2 domain containing leukocyte protein of 76kDa)
GO	protein binding	211	5615	1.70119e-08	3953	LEPR	leptin receptor
GO	protein binding	211	5615	1.70119e-08	397	ARHGDIB	Rho GDP dissociation inhibitor (GDI) beta
GO	protein binding	211	5615	1.70119e-08	3981	LIG4	ligase IV, DNA, ATP-dependent
GO	protein binding	211	5615	1.70119e-08	4060	LUM	lumican
GO	protein binding	211	5615	1.70119e-08	4085	MAD2L1	MAD2 mitotic arrest deficient-like 1 (yeast)
GO	protein binding	211	5615	1.70119e-08	4090	SMAD5	SMAD family member 5
GO	protein binding	211	5615	1.70119e-08	4094	MAF	v-maf musculoaponeurotic fibrosarcoma oncogene homolog (avian)
GO	protein binding	211	5615	1.70119e-08	4170	MCL1	myeloid cell leukemia sequence 1 (BCL2-related)
GO	protein binding	211	5615	1.70119e-08	4189	DNAJB9	DnaJ (Hsp40) homolog, subfamily B, member 9
GO	protein binding	211	5615	1.70119e-08	4233	MET	met proto-oncogene (hepatocyte growth factor receptor)
GO	protein binding	211	5615	1.70119e-08	4609	MYC	v-myc myelocytomatosis viral oncogene homolog (avian)
GO	protein binding	211	5615	1.70119e-08	466	ATF1	activating transcription factor 1
GO	protein binding	211	5615	1.70119e-08	4673	NAP1L1	nucleosome assembly protein 1-like 1
GO	protein binding	211	5615	1.70119e-08	4677	NARS	asparaginyl-tRNA synthetase
GO	protein binding	211	5615	1.70119e-08	4747	NEFL	neurofilament, light polypeptide
GO	protein binding	211	5615	1.70119e-08	4811	NID1	nidogen 1
GO	protein binding	211	5615	1.70119e-08	5066	PAM	peptidylglycine alpha-amidating monooxygenase
GO	protein binding	211	5615	1.70119e-08	5099	PCDH7	protocadherin 7
GO	protein binding	211	5615	1.70119e-08	51079	NDUFA13	NADH dehydrogenase (ubiquinone) 1 alpha subcomplex, 13
GO	protein binding	211	5615	1.70119e-08	51136	RNFT1	ring finger protein, transmembrane 1
GO	protein binding	211	5615	1.70119e-08	51164	DCTN4	dynactin 4 (p62)
GO	protein binding	211	5615	1.70119e-08	51388	NIP7	nuclear import 7 homolog (S. cerevisiae)
GO	protein binding	211	5615	1.70119e-08	51567	TTRAP	TRAF and TNF receptor associated protein
GO	protein binding	211	5615	1.70119e-08	51602	NOP58	NOP58 ribonucleoprotein homolog (yeast)
GO	protein binding	211	5615	1.70119e-08	51776	ZAK	sterile alpha motif and leucine zipper containing kinase AZK
GO	protein binding	211	5615	1.70119e-08	5203	PFDN4	prefoldin subunit 4
GO	protein binding	211	5615	1.70119e-08	5265	SERPINA1	serpin peptidase inhibitor, clade A (alpha-1 antiproteinase, antitrypsin), member 1
GO	protein binding	211	5615	1.70119e-08	5286	PIK3C2A	phosphoinositide-3-kinase, class 2, alpha polypeptide
GO	protein binding	211	5615	1.70119e-08	53339	BTBD1	BTB (POZ) domain containing 1
GO	protein binding	211	5615	1.70119e-08	5359	PLSCR1	phospholipid scramblase 1
GO	protein binding	211	5615	1.70119e-08	5366	PMAIP1	phorbol-12-myristate-13-acetate-induced protein 1
GO	protein binding	211	5615	1.70119e-08	54431	DNAJC10	DnaJ (Hsp40) homolog, subfamily C, member 10
GO	protein binding	211	5615	1.70119e-08	54467	ANKIB1	ankyrin repeat and IBR domain containing 1
GO	protein binding	211	5615	1.70119e-08	54829	ASPN	asporin
GO	protein binding	211	5615	1.70119e-08	5500	PPP1CB	protein phosphatase 1, catalytic subunit, beta isoform
GO	protein binding	211	5615	1.70119e-08	55035	NOL8	nucleolar protein 8
GO	protein binding	211	5615	1.70119e-08	55233	MOBKL1B	MOB1, Mps One Binder kinase activator-like 1B (yeast)
GO	protein binding	211	5615	1.70119e-08	55327	LIN7C	lin-7 homolog C (C. elegans)
GO	protein binding	211	5615	1.70119e-08	55631	LRRC40	leucine rich repeat containing 40
GO	protein binding	211	5615	1.70119e-08	55669	MFN1	mitofusin 1
GO	protein binding	211	5615	1.70119e-08	5573	PRKAR1A	protein kinase, cAMP-dependent, regulatory, type I, alpha (tissue specific extinguisher 1)
GO	protein binding	211	5615	1.70119e-08	5621	PRNP	prion protein
GO	protein binding	211	5615	1.70119e-08	5747	PTK2	PTK2 protein tyrosine kinase 2
GO	protein binding	211	5615	1.70119e-08	5788	PTPRC	protein tyrosine phosphatase, receptor type, C
GO	protein binding	211	5615	1.70119e-08	5901	RAN	RAN, member RAS oncogene family
GO	protein binding	211	5615	1.70119e-08	5925	RB1	retinoblastoma 1
GO	protein binding	211	5615	1.70119e-08	5965	RECQL	RecQ protein-like (DNA helicase Q1-like)
GO	protein binding	211	5615	1.70119e-08	5996	RGS1	regulator of G-protein signaling 1
GO	protein binding	211	5615	1.70119e-08	6003	RGS13	regulator of G-protein signaling 13
GO	protein binding	211	5615	1.70119e-08	6049	RNF6	ring finger protein (C3H2C3 type) 6
GO	protein binding	211	5615	1.70119e-08	6117	RPA1	replication protein A1, 70kDa
GO	protein binding	211	5615	1.70119e-08	6249	CLIP1	CAP-GLY domain containing linker protein 1
GO	protein binding	211	5615	1.70119e-08	6347	CCL2	chemokine (C-C motif) ligand 2
GO	protein binding	211	5615	1.70119e-08	6351	CCL4	chemokine (C-C motif) ligand 4
GO	protein binding	211	5615	1.70119e-08	6352	CCL5	chemokine (C-C motif) ligand 5
GO	protein binding	211	5615	1.70119e-08	6362	CCL18	chemokine (C-C motif) ligand 18 (pulmonary and activation-regulated)
GO	protein binding	211	5615	1.70119e-08	6373	CXCL11	chemokine (C-X-C motif) ligand 11
GO	protein binding	211	5615	1.70119e-08	64089	SNX16	sorting nexin 16
GO	protein binding	211	5615	1.70119e-08	64092	SAMSN1	SAM domain, SH3 domain and nuclear localization signals 1
GO	protein binding	211	5615	1.70119e-08	6418	SET	SET nuclear oncogene
GO	protein binding	211	5615	1.70119e-08	6421	SFPQ	splicing factor proline/glutamine-rich (polypyrimidine tract binding protein associated)
GO	protein binding	211	5615	1.70119e-08	64426	SUDS3	suppressor of defective silencing 3 homolog (S. cerevisiae)
GO	protein binding	211	5615	1.70119e-08	64581	CLEC7A	C-type lectin domain family 7, member A
GO	protein binding	211	5615	1.70119e-08	663	BNIP2	BCL2/adenovirus E1B 19kDa interacting protein 2
GO	protein binding	211	5615	1.70119e-08	664	BNIP3	BCL2/adenovirus E1B 19kDa interacting protein 3
GO	protein binding	211	5615	1.70119e-08	6696	SPP1	secreted phosphoprotein 1
GO	protein binding	211	5615	1.70119e-08	6747	SSR3	signal sequence receptor, gamma (translocon-associated protein gamma)
GO	protein binding	211	5615	1.70119e-08	6772	STAT1	signal transducer and activator of transcription 1, 91kDa
GO	protein binding	211	5615	1.70119e-08	6780	STAU1	staufen, RNA binding protein, homolog 1 (Drosophila)
GO	protein binding	211	5615	1.70119e-08	6788	STK3	serine/threonine kinase 3 (STE20 homolog, yeast)
GO	protein binding	211	5615	1.70119e-08	6917	TCEA1	transcription elongation factor A (SII), 1
GO	protein binding	211	5615	1.70119e-08	7045	TGFBI	transforming growth factor, beta-induced, 68kDa
GO	protein binding	211	5615	1.70119e-08	7153	TOP2A	topoisomerase (DNA) II alpha 170kDa
GO	protein binding	211	5615	1.70119e-08	7168	TPM1	tropomyosin 1 (alpha)
GO	protein binding	211	5615	1.70119e-08	7267	TTC3	tetratricopeptide repeat domain 3
GO	protein binding	211	5615	1.70119e-08	7411	VBP1	von Hippel-Lindau binding protein 1
GO	protein binding	211	5615	1.70119e-08	7525	YES1	v-yes-1 Yamaguchi sarcoma viral oncogene homolog 1
GO	protein binding	211	5615	1.70119e-08	7913	DEK	DEK oncogene
GO	protein binding	211	5615	1.70119e-08	79139	DERL1	Der1-like domain family, member 1
GO	protein binding	211	5615	1.70119e-08	79982	DNAJB14	DnaJ (Hsp40) homolog, subfamily B, member 14
GO	protein binding	211	5615	1.70119e-08	8125	ANP32A	acidic (leucine-rich) nuclear phosphoprotein 32 family, member A
GO	protein binding	211	5615	1.70119e-08	834	CASP1	caspase 1, apoptosis-related cysteine peptidase (interleukin 1, beta, convertase)
GO	protein binding	211	5615	1.70119e-08	84328	LZIC	leucine zipper and CTNNBIP1 domain containing
GO	protein binding	211	5615	1.70119e-08	8451	CUL4A	cullin 4A
GO	protein binding	211	5615	1.70119e-08	8539	API5	apoptosis inhibitor 5
GO	protein binding	211	5615	1.70119e-08	858	CAV2	caveolin 2
GO	protein binding	211	5615	1.70119e-08	87	ACTN1	actinin, alpha 1
GO	protein binding	211	5615	1.70119e-08	8743	TNFSF10	tumor necrosis factor (ligand) superfamily, member 10
GO	protein binding	211	5615	1.70119e-08	8803	SUCLA2	succinate-CoA ligase, ADP-forming, beta subunit
GO	protein binding	211	5615	1.70119e-08	8804	CREG1	cellular repressor of E1A-stimulated genes 1
GO	protein binding	211	5615	1.70119e-08	8930	MBD4	methyl-CpG binding domain protein 4
GO	protein binding	211	5615	1.70119e-08	9021	SOCS3	suppressor of cytokine signaling 3
GO	protein binding	211	5615	1.70119e-08	9069	CLDN12	claudin 12
GO	protein binding	211	5615	1.70119e-08	908	CCT6A	chaperonin containing TCP1, subunit 6A (zeta 1)
GO	protein binding	211	5615	1.70119e-08	9184	BUB3	budding uninhibited by benzimidazoles 3 homolog (yeast)
GO	protein binding	211	5615	1.70119e-08	92344	SCYL1BP1	SCY1-like 1 binding protein 1
GO	protein binding	211	5615	1.70119e-08	9240	PNMA1	paraneoplastic antigen MA1
GO	protein binding	211	5615	1.70119e-08	929	CD14	CD14 molecule
GO	protein binding	211	5615	1.70119e-08	93663	ARHGAP18	Rho GTPase activating protein 18
GO	protein binding	211	5615	1.70119e-08	9414	TJP2	tight junction protein 2 (zona occludens 2)
GO	protein binding	211	5615	1.70119e-08	9529	BAG5	BCL2-associated athanogene 5
GO	protein binding	211	5615	1.70119e-08	965	CD58	CD58 molecule
GO	protein binding	211	5615	1.70119e-08	966	CD59	CD59 molecule, complement regulatory protein
GO	protein binding	211	5615	1.70119e-08	9669	EIF5B	eukaryotic translation initiation factor 5B
GO	protein binding	211	5615	1.70119e-08	9702	CEP57	centrosomal protein 57kDa
GO	protein binding	211	5615	1.70119e-08	972	CD74	CD74 molecule, major histocompatibility complex, class II invariant chain
GO	protein binding	211	5615	1.70119e-08	9749	PHACTR2	phosphatase and actin regulator 2
GO	protein binding	211	5615	1.70119e-08	998	CDC42	cell division cycle 42 (GTP binding protein, 25kDa)
GO	protein binding	211	5615	1.70119e-08	999	CDH1	cadherin 1, type 1, E-cadherin (epithelial)
GO	cell part	372	11508	2.75246e-08	10051	SMC4	structural maintenance of chromosomes 4
GO	cell part	372	11508	2.75246e-08	10059	DNM1L	dynamin 1-like
GO	cell part	372	11508	2.75246e-08	10097	ACTR2	ARP2 actin-related protein 2 homolog (yeast)
GO	cell part	372	11508	2.75246e-08	10105	PPIF	peptidylprolyl isomerase F
GO	cell part	372	11508	2.75246e-08	10134	BCAP31	B-cell receptor-associated protein 31
GO	cell part	372	11508	2.75246e-08	10159	ATP6AP2	ATPase, H+ transporting, lysosomal accessory protein 2
GO	cell part	372	11508	2.75246e-08	10186	LHFP	lipoma HMGIC fusion partner
GO	cell part	372	11508	2.75246e-08	10203	CALCRL	calcitonin receptor-like
GO	cell part	372	11508	2.75246e-08	10205	MPZL2	myelin protein zero-like 2
GO	cell part	372	11508	2.75246e-08	10207	INADL	InaD-like (Drosophila)
GO	cell part	372	11508	2.75246e-08	10254	STAM2	signal transducing adaptor molecule (SH3 domain and ITAM motif) 2
GO	cell part	372	11508	2.75246e-08	10276	NET1	neuroepithelial cell transforming 1
GO	cell part	372	11508	2.75246e-08	10288	LILRB2	leukocyte immunoglobulin-like receptor, subfamily B (with TM and ITIM domains), member 2
GO	cell part	372	11508	2.75246e-08	1030	CDKN2B	cyclin-dependent kinase inhibitor 2B (p15, inhibits CDK4)
GO	cell part	372	11508	2.75246e-08	10346	TRIM22	tripartite motif-containing 22
GO	cell part	372	11508	2.75246e-08	10410	IFITM3	interferon induced transmembrane protein 3 (1-8U)
GO	cell part	372	11508	2.75246e-08	1043	CD52	CD52 molecule
GO	cell part	372	11508	2.75246e-08	10434	LYPLA1	lysophospholipase I
GO	cell part	372	11508	2.75246e-08	10438	C1D	nuclear DNA-binding protein
GO	cell part	372	11508	2.75246e-08	10440	TIMM17A	translocase of inner mitochondrial membrane 17 homolog A (yeast)
GO	cell part	372	11508	2.75246e-08	10457	GPNMB	glycoprotein (transmembrane) nmb
GO	cell part	372	11508	2.75246e-08	10483	SEC23B	Sec23 homolog B (S. cerevisiae)
GO	cell part	372	11508	2.75246e-08	10484	SEC23A	Sec23 homolog A (S. cerevisiae)
GO	cell part	372	11508	2.75246e-08	10553	HTATIP2	HIV-1 Tat interactive protein 2, 30kDa
GO	cell part	372	11508	2.75246e-08	10558	SPTLC1	serine palmitoyltransferase, long chain base subunit 1
GO	cell part	372	11508	2.75246e-08	10563	CXCL13	chemokine (C-X-C motif) ligand 13
GO	cell part	372	11508	2.75246e-08	10576	CCT2	chaperonin containing TCP1, subunit 2 (beta)
GO	cell part	372	11508	2.75246e-08	10640	EXOC5	exocyst complex component 5
GO	cell part	372	11508	2.75246e-08	10672	GNA13	guanine nucleotide binding protein (G protein), alpha 13
GO	cell part	372	11508	2.75246e-08	10678	B3GNT2	UDP-GlcNAc:betaGal beta-1,3-N-acetylglucosaminyltransferase 2
GO	cell part	372	11508	2.75246e-08	1069	CETN2	centrin, EF-hand protein, 2
GO	cell part	372	11508	2.75246e-08	10732	TCFL5	transcription factor-like 5 (basic helix-loop-helix)
GO	cell part	372	11508	2.75246e-08	1075	CTSC	cathepsin C
GO	cell part	372	11508	2.75246e-08	10762	NUP50	nucleoporin 50kDa
GO	cell part	372	11508	2.75246e-08	10859	LILRB1	leukocyte immunoglobulin-like receptor, subfamily B (with TM and ITIM domains), member 1
GO	cell part	372	11508	2.75246e-08	10955	SERINC3	serine incorporator 3
GO	cell part	372	11508	2.75246e-08	10973	ASCC3	activating signal cointegrator 1 complex subunit 3
GO	cell part	372	11508	2.75246e-08	11034	DSTN	destrin (actin depolymerizing factor)
GO	cell part	372	11508	2.75246e-08	11059	WWP1	WW domain containing E3 ubiquitin protein ligase 1
GO	cell part	372	11508	2.75246e-08	11098	PRSS23	protease, serine, 23
GO	cell part	372	11508	2.75246e-08	1112	FOXN3	forkhead box N3
GO	cell part	372	11508	2.75246e-08	11177	BAZ1A	bromodomain adjacent to zinc finger domain, 1A
GO	cell part	372	11508	2.75246e-08	11260	XPOT	exportin, tRNA (nuclear export receptor for tRNAs)
GO	cell part	372	11508	2.75246e-08	115207	KCTD12	potassium channel tetramerisation domain containing 12
GO	cell part	372	11508	2.75246e-08	116068	LYSMD3	LysM, putative peptidoglycan-binding, domain containing 3
GO	cell part	372	11508	2.75246e-08	116540	MRPL53	mitochondrial ribosomal protein L53
GO	cell part	372	11508	2.75246e-08	1193	CLIC2	chloride intracellular channel 2
GO	cell part	372	11508	2.75246e-08	121260	SLC15A4	solute carrier family 15, member 4
GO	cell part	372	11508	2.75246e-08	122786	FRMD6	FERM domain containing 6
GO	cell part	372	11508	2.75246e-08	1277	COL1A1	collagen, type I, alpha 1
GO	cell part	372	11508	2.75246e-08	1278	COL1A2	collagen, type I, alpha 2
GO	cell part	372	11508	2.75246e-08	1281	COL3A1	collagen, type III, alpha 1
GO	cell part	372	11508	2.75246e-08	1282	COL4A1	collagen, type IV, alpha 1
GO	cell part	372	11508	2.75246e-08	1293	COL6A3	collagen, type VI, alpha 3
GO	cell part	372	11508	2.75246e-08	1301	COL11A1	collagen, type XI, alpha 1
GO	cell part	372	11508	2.75246e-08	1306	COL15A1	collagen, type XV, alpha 1
GO	cell part	372	11508	2.75246e-08	132	ADK	adenosine kinase
GO	cell part	372	11508	2.75246e-08	134510	UBLCP1	ubiquitin-like domain containing CTD phosphatase 1
GO	cell part	372	11508	2.75246e-08	1349	COX7B	cytochrome c oxidase subunit VIIb
GO	cell part	372	11508	2.75246e-08	1353	COX11	COX11 homolog, cytochrome c oxidase assembly protein (yeast)
GO	cell part	372	11508	2.75246e-08	1390	CREM	cAMP responsive element modulator
[truncated: 14,612 more rows]
